# Supplementary material for: Diatom heterotrophy on brown algal polysaccharides emerged through horizontal gene transfer, gene duplication, and neofunctionalization
Source: PLoS Biol. 2025 Apr 1;23(4):e3003038. doi: 10.1371/journal.pbio.3003038 (PMC11960938; doi:10.1371/journal.pbio.3003038)
Supplement: S1 Table — (XLSX) [file pbio.3003038.s020.xlsx]

## Sheet: S1_TABLE
S1 Table. Diatom genome assembly statistics
	Apochlorotic			Photosynthetic
	N. sing1	N. putrida	N. Nitz4	N. inconspicua	S. robusta	P. tricornutum	F. cylindrus	T. pseudonana
No. of scaffolds/contigs	78	86	1015	123	4754	33	271	27
Length (Mbp)	40.3539	34.9983	27.5742	99.707	125.767	26.1388	80.5404	31.3018
Percent Gaps (%)	0	0	0.092	0	0.004	1.274	5.385	0.327
GC content (%)	45.05	47.63	47.99	45.4	48.34	48.88	38.51	46.94
N50 (Mbp)	1.38	0.86	0.09	3.62	0.05	0.95	1.3	1.99
L50	13	12	88	11	736	11	16	7
Repeat content (%)	22.46	12.8	2.14	24.46	26.44	6.97	14.18	3.48
Completeness (Genome)1	98	97	99	100	99	96	99	98
Completeness (Protein)1	93	98	97	100	99	94	95	96
Completeness (Genome)2	80	79.3	78	80.4	80.8	77.3	76.4	71.4
Completeness (Protein)2	80	80.4	74.5	76.5	80.8	76.5	73.7	70.2
Protein-coding genes	15542	15225	9478	15880	37613	10025	21066	11390
1BUSCO Stramenopiles dataset, 2BUSCO Eukaryotes dataset
