# Supplementary material for: Diatom heterotrophy on brown algal polysaccharides emerged through horizontal gene transfer, gene duplication, and neofunctionalization
Source: PLoS Biol. 2025 Apr 1;23(4):e3003038. doi: 10.1371/journal.pbio.3003038 (PMC11960938; doi:10.1371/journal.pbio.3003038)
Supplement: S3 Table — (XLSX) [file pbio.3003038.s022.xlsx]

## Sheet: S3_TABLE
S3 Table. CAZyme gene counts
Species	Total	GH	GT	PL	CE	AA	CBM*
P. glacilis	926	303	463	0	57	103	55		Photosynthetic
B. natans	405	138	187	0	24	56	9
A. anophagefferens	345	139	150	3	29	24	3
N. gaditana	182	56	95	0	11	20	3
N. oceanica	209	75	106	0	10	18	4
T. pseudonana	252	75	140	0	11	26	8
F. cylindrus	181	59	95	0	9	18	0
P. tricornutum	218	46	138	8	4	22	4
S. robusta	730	148	461	1	51	69	27
N. inconspicua	309	103	170	2	8	26	8
N. Nitz4	208	66	118	0	9	15	6		Apochlorotic
N. putrida	298	88	181	0	9	20	7
N. sing1	383	83	172	93	8	27	79
*Not included in total tally
