# Supplementary material for: Diatom heterotrophy on brown algal polysaccharides emerged through horizontal gene transfer, gene duplication, and neofunctionalization
Source: PLoS Biol. 2025 Apr 1;23(4):e3003038. doi: 10.1371/journal.pbio.3003038 (PMC11960938; doi:10.1371/journal.pbio.3003038)
Supplement: S6 Table — (XLSX) [file pbio.3003038.s025.xlsx]

## Sheet: S6_TABLE
S6 Table. Primers and vectors used in this study
Primers
Name	Sequence	In this study
ALYV.casei(SS)-sfGFP-KDEL_FP	TAGGGAGACCCAAGCTGGCTAGCATGAAAATAAGTTCGTTGGCTGCATTGTTGATATTTAGTTCAGTGGCTAATGCAGCACAATTGAATATTGCCGAAAGCAAGGGCGAGGAGCTGTTC	Fig 1D
ALYV.casei(SS)-sfGFP-KDEL_RP	CGGGTTTAAACGGGCCCTCTAGATTACAGCTCGTCCTTCTTGTACAGCTCGTCCATGCCGT	Fig 1D
ALYV.hyugaensis(A)_FP	AGGAGATATCATATGAGCGGCAACTTTGATGTT	Fig 4A
ALYV.hyugaensis(A)_RP	ATACAGGTTTTCGGATCCCTTGTGGCTATTGTCCAG	Fig 4A
ALY7N.sing1(A)_FP	TTTAAGAAGGAGATATCATATGCCGACCAGCTACGGTC	Figs 4A, 4B, 4D, 4E, 4F, S13
ALY7N.sing1(A)_RP	TGAAAATACAGGTTTTCGGATCCATCGTGGCTATAGGTCA	Figs 4A, 4B, 4D, 4E, 4F, S13
ALY17N.sing1(A1)_FP	GAAGGAGATATCATATGCCAGGGGCGAACTTTGAT	Fig 4A
ALY17N.sing1(A1)_RP	ACAGGTTTTCGGATCCGTTCTGCCCTGGTGGAGCAT	Fig 4A
ALY17N.sing1(A2)_FP	GAAGGAGATATCATATGCCAGGGCAGAACTTTGA	Fig 4A
ALY17N.sing1(A2)_RP	ACAGGTTTTCGGATCCATTTGTTGAAGGTGGAGCGT	Fig 4A
ALY17N.sing1(A3)_FP	GAAGGAGATATCATATGCCTTCAACAAATTTTGATT	Fig 4A
ALY17N.sing1(A3)_RP	ACAGGTTTTCGGATCCATCCTCGACTGGAGAAGAA	Fig 4A
ALY17N.sing1(A1-3)_FP	TTTAAGAAGGAGATATCATATGCAGGAAGACATTGACT	Fig 4A
ALY17N.sing1(A1-3)_RP	TGAAAATACAGGTTTTCGGATCCAACAGGGACTGCCGAAT	Fig 4A
ALY30N.sing1(A)_FP	TTTAAGAAGGAGATATCATATGAGCGGTGGCTACAACC	Fig 4A
ALY30N.sing1(A)_RP	TGAAAATACAGGTTTTCGGATCCGTTGTGGGTATAGCTCA	Fig 4A
ALY48N.sing1(A1)_FP	TTTAAGAAGGAGATATCATATGAGCGACGATTATGGTC	Figs 4A, 4B, 4D, 4E, 4F, S12
ALY48N.sing1(A1)_RP	TGAAAATACAGGTTTTCGGATCCGTTGTGGGTATATTCCA	Figs 4A, 4B, 4D, 4E, 4F, S12
ALY48N.sing1(A1)∆197-201_FP	CATGGCGGACCAGCTGGGTGTGGTTCAAGATGCGA	Figs 4D, 4F
ALY48N.sing1(A1)∆197-201_RP	AGCTGGTCCGCCATGTTACCCAGCAGGTTATAGTA	Figs 4D, 4F
ALY49N.sing1(A1)_FP	TTTAAGAAGGAGATATCATATGCCTAGTGAGAACTTTG	Fig 4A
ALY49N.sing1(A1)_RP	TGAAAATACAGGTTTTCGGATCCGTTGGTGGAGGGTGGTG	Fig 4A
ALY49N.sing1(A2)_FP	TTTAAGAAGGAGATATCATATGCCCTCCACCAACTTTG	Fig 4A
ALY49N.sing1(A2)_RP	TGAAAATACAGGTTTTCGGATCCGTTCTCGCTAGGAGGAA	Fig 4A
ALY49N.sing1(A3)_FP	TTTAAGAAGGAGATATCATATGCCTAGCGAGAACTTTG	Fig 4A
ALY49N.sing1(A3)_RP	TGAAAATACAGGTTTTCGGATCCGTCTTCAAGAGGGGACG	Fig 4A
ALY49N.sing1(A1-3)_FP	TTTAAGAAGGAGATATCATATGCAAAGCACCGGAGATT	Fig 4A
ALY49N.sing1(A1-3)_RP	TGAAAATACAGGTTTTCGGATCCACCGGCGTCTTCAAGAG	Fig 4A
ALY58N.sing1(A)_FP	TTTAAGAAGGAGATATCATATGAGCAGCAGCTATGGCC	Figs 4A, 4B, 4D, 4E, 4F, S14
ALY58N.sing1(A)_RP	TGAAAATACAGGTTTTCGGATCCGTCGTGGCTATAGGTCA	Figs 4A, 4B, 4D, 4E, 4F, S14
ALY61N.sing1(A1)_FP	TTTAAGAAGGAGATATCATATGACCGAGGTGAAGATTG	Fig 4A
ALY61N.sing1(A1)_RP	TGAAAATACAGGTTTTCGGATCCGTTGTGGGTATAGGTCA	Fig 4A
ALY77N.sing1(A)_FP	TTTAAGAAGGAGATATCATATGAGCGGTGATTACGGCC	Figs 4A, 4B, 4D, 4E, 4F, S15
ALY77N.sing1(A)_RP	TGAAAATACAGGTTTTCGGATCCGTTGTGGCTATAGGTCA	Figs 4A, 4B, 4D, 4E, 4F, S15
ALY85N.sing1(A)_FP	TTTAAGAAGGAGATATCATATGAGCGGTGGCTACAACC	Fig 4A
ALY85N.sing1(A)_RP	TGAAAATACAGGTTTTCGGATCCGTTGTGGGTATAGCTCA	Fig 4A
ALY92N.sing1(A)_FP	TTTAAGAAGGAGATATCATATGAGCAGCAGCTACGGTC	Fig 4A
ALY92N.sing1(A)_RP	TGAAAATACAGGTTTTCGGATCCGTTGTGGGTATAGCTCA	Fig 4A
ALY49N.sing1(SS)-mCherry-(TMD)_FP	TAGGGAGACCCAAGCTGGCTAGCATGCAAATTCTTAGCCTTGCGACGCTGCTCTGGTTGGCCAGTGTGACTAATGGTATGGTGAGCAAGGGCGAGGA	Fig 5F
ALY49N.sing1(SS)-mCherry-(TMD)_RP	GTTTAAACGGGCCCTCTAGATTACAAGGTGAAAAACAAAGTTCCAACCAATGCCGCATAGGACAAAAGTACCGTGTAGGAAGCCTTGTACAGCTCGTCCATGC	Fig 5F
ALYV.hyugaensis(CBM32)-mCherry_FP	CCCTTGCTCACCATGGATCCAACTTCGGTGATATTGGT	S19 Fig
ALYV.hyugaensis(CBM32)-mCherry_RP	TTGCTCACCATGGATCCGGTACCATAGATTTCAAC	S19 Fig
ALY77N.sing1(CBM32)-mCherry_FP	GAAGGAGATATCATATGGCGACCCTGACCATCCAA	Figs 6C, S19
ALY77N.sing1(CBM32)-mCherry_RP	TTGCTCACCATGGATCCGGTACCATAGATTTCAAC	Figs 6C, S19
ALY77N.sing1(CBM32)-mEGFP_FP	TTTAAGAAGGAGATATCATATGGCGACCCTGACCATCC	Figs 6B, S18B
ALY77N.sing1(CBM32)-mEGFP_RP	TCGCCCTTGCTCACCATGGATCCGGTACCATAGATTTCAA	Figs 6B, S18B
ALYN.sing1(TARP)-mCherry_FP	CAGCCCGACCAGCGGTGGCGGATCCATGGTGAGCAAGGGCGA	Figs 6B, 6C, S18B
ALYN.sing1(TARP)-mCherry_RP	GGGCTTTGTTAGCAGCCGGATCCCTTGTACAGCTCGTCCA	Figs 6B, 6C, S18B
TARP3,6,12X-mCherry_FP	GTCCGACCGCGCGTCCGGGATCCATGGTGAGCAAGGGCGA	Fig 6B
TARP9X-mCherry_FP	GTCCGACTGCGCGTCCGGGATCCATGGTGAGCAAGGGCGA	Figs 6B, 6C, S19C
TARP3,6,9,12X-mCherry_RP	GGGCTTTGTTAGCAGCCGGATCCCTTGTACAGCTCGTCCA	Figs 6B, 6C, S19C
ALY1N.sing1(TARP)(R→S)-mCherry_FP	GCCCGACCAGCGGTGGTGGATCCATGGTGAGCAAGGGCGA	Figs 6B, 6C
ALY1N.sing1(TARP)(R→S)-mCherry_RP	GGGCTTTGTTAGCAGCCGGATCCCTTGTACAGCTCGTCCA	Figs 6B, 6C
ALY1N.sing1(TARP)(R→K)-mCherry_FP	CAGCCCGACCAGCGGTGGCGGATCCATGGTGAGCAAGGGCGA	Fig 6B
ALY1N.sing1(TARP)(R→K)-mCherry_RP	GGGCTTTGTTAGCAGCCGGATCCCTTGTACAGCTCGTCCA	Fig 6B
Vectors
Name	Insert	In this study
pcDNA3.1+::ERSSBiP-H.sapiens-sfGFP-KDEL	CMV…NheI-ERSSBiP-H.sapiens-sfGFP-KDEL-XbaI	Fig 1D
pcDNA3.1+::SSALY-V.casei-sfGFP-KDEL	CMV…NheI-SSALY-V.casei-sfGFP-KDEL-XbaI	Fig 1D
pET15b::ALYV.hyugaensis-A	NdeI-ALYV.hyugaensis-A-BamHI-TEV-6xHis	Fig 4A
pET15b::ALY7-A	NdeI-ALY7-A-BamHI-TEV-6xHis	Figs 4A, 4B, 4D, 4E, 4F, S13
pET15b::ALY30-A	NdeI-ALY30-A-BamHI-TEV-6xHis	Fig 4A
pET15b::ALY58-A	NdeI-ALY58-A-BamHI-TEV-6xHis	Figs 4A, 4B, 4D, 4E, 4F, S14
pET15b::ALY77-A	NdeI-ALY77-A-BamHI-TEV-6xHis	Figs 4A, 4B, 4D, 4E, 4F, S15
pET15b::ALY85-A	NdeI-ALY85-A-BamHI-TEV-6xHis	Fig 4A
pET15b::ALY92-A	NdeI-ALY92-A-BamHI-TEV-6xHis	Fig 4A
pET15b::ALY17-A1	NdeI-ALY17-A1-BamHI-TEV-6xHis	Fig 4A
pET15b::ALY17-A2	NdeI-ALY17-A2-BamHI-TEV-6xHis	Fig 4A
pET15b::ALY17-A3	NdeI-ALY17-A3-BamHI-TEV-6xHis	Fig 4A
pET15b::ALY17-AAA	NdeI-ALY17-AAA-BamHI-TEV-6xHis	Fig 4A
pET15b::ALY49-A1	NdeI-ALY49-A1-BamHI-TEV-6xHis	Fig 4A
pET15b::ALY49-A2	NdeI-ALY49-A2-BamHI-TEV-6xHis	Fig 4A
pET15b::ALY49-A3	NdeI-ALY49-A3-BamHI-TEV-6xHis	Fig 4A
pET15b::ALY49-AAA	NdeI-ALY49-AAA-BamHI-TEV-6xHis	Fig 4A
pET15b::ALY48-A1	NdeI-ALY48-A1-BamHI-TEV-6xHis	Figs 4A, 4B, 4D, 4E, 4F, S12
pET15b::ALY48-A1∆197-201	NdeI-ALY48-A1∆197-201-BamHI-TEV-6xHis	Figs 4D, 4F
pET15b::ALY61-A1	NdeI-ALY61-A1-BamHI-TEV-6xHis	Fig 4A
pcDNA3.1+::ERSSBiP-H.sapiens-sfGFP-KDEL	CMV…NheI-ERSSBiP-H.sapiens-sfGFP-KDEL-XbaI	Fig 5F
pcDNA3.1+::SSALY49-mCherry-TMDALY49	CMV…NheI-SSALY49-mCherry-TMDALY49-XbaI	Fig 5F
pET15b::ALYV.hyugaensis-C-mCherry	NdeI-ALYV.hyugaensis-C-mCherry-BamHI-TEV-6xHis	S19 Fig
pET15b::ALY77-C-mCherry	NdeI-ALY77-C-mCherry-BamHI-TEV-6xHis	Figs 6C, S19
pET15b::ALY77-C-mEGFP	NdeI-ALY77-C-mEGFP-BamHI-Thrombin-6xHis	Figs 6B, S18B
pET15b::TARP46-mCherry	NdeI-ALY46-TARP-mCherry-BamHI-TEV-6xHis	S18B Fig
pET15b::TARP1-mCherry	NdeI-ALY1-TARP-mCherry-BamHI-TEV-6xHis	Figs 6B, 6C, S18B
pET15b::TARP2-mCherry	NdeI-ALY2-TARP-mCherry-BamHI-TEV-6xHis	S18B Fig
pET15b::TARP21-mCherry	NdeI-ALY21-TARP-mCherry-BamHI-TEV-6xHis	S18B Fig
pET15b::TARP25-mCherry	NdeI-ALY25-TARP-mCherry-BamHI-TEV-6xHis	S18B Fig
pET15b::TARP44-mCherry	NdeI-ALY44-TARP-mCherry-BamHI-TEV-6xHis	S18B Fig
pET15b::TARP66-mCherry	NdeI-ALY66-TARP-mCherry-BamHI-TEV-6xHis	S18B Fig
pET15b::TARP68-mCherry	NdeI-ALY68-TARP-mCherry-BamHI-TEV-6xHis	S18B Fig
pET15b::TARP27-mCherry	NdeI-ALY27-TARP-mCherry-BamHI-TEV-6xHis	S18B Fig
pET15b::TARP77-mCherry	NdeI-ALY77-TARP-mCherry-BamHI-TEV-6xHis	S18B Fig
pET15b::TARP32-mCherry	NdeI-ALY32-TARP-mCherry-BamHI-TEV-6xHis	S18B Fig
pET15b::TARP1(R→S)-mCherry	NdeI-ALY-TARP1(R→S)-mCherry-BamHI-TEV-6xHis	Figs 6B, 6C
pET15b::TARP1(R→K)-mCherry	NdeI-ALY-TARP1(R→K)-mCherry-BamHI-TEV-6xHis	Figs 6B, 6C
pET15b::TARP3X-mCherry	NdeI-ALY-TARP3X-mCherry-BamHI-TEV-6xHis	Fig 6B
pET15b::TARP6X-mCherry	NdeI-ALY-TARP6X-mCherry-BamHI-TEV-6xHis	Fig 6B
pET15b::TARP9X-mCherry	NdeI-ALY-TARP9X-mCherry-BamHI-TEV-6xHis	Figs 6B, 6C, S19C
pET15b::TARP12X-mCherry	NdeI-ALY-TARP12X-mCherry-BamHI-TEV-6xHis	Fig 6B
pET15b::mCherry	NdeI-mCherry-BamHI-TEV-6xHis	S18B, S19 Figs
