# Supplementary material for: Diatom heterotrophy on brown algal polysaccharides emerged through horizontal gene transfer, gene duplication, and neofunctionalization
Source: PLoS Biol. 2025 Apr 1;23(4):e3003038. doi: 10.1371/journal.pbio.3003038 (PMC11960938; doi:10.1371/journal.pbio.3003038)
Supplement: S1 Data — (XLSX) [file pbio.3003038.s027.xlsx]

## Sheet: S1_DATA
S1 Data. Raw data for N. sing1 GenomeScope profile.
S1 Fig. GenomeScope profile shows that N. sing1 is likely to be diploid.
JellyFish version 2.3.1			GenomeScope version 1.0
Raw Histogram Counts			GenomeScope Summary Statistics (k = 21)
Coverage	Frequency		Property	Min		Max
1	452000000		Heterozygosity	0.742463	%	0.747432	%
2	49462682		Genome Haploid Length	41127648	bp	41159193	bp
3	13281965		Genome Repeat Length	10080273	bp	10088004	bp
4	4917765		Genome Unique Length	31047376	bp	31071189	bp
5	2306874		Model Fit	94.3283	%	96.5013	%
6	1299982		Read Error Rate	0.971216	%	0.971216	%
7	832722
8	575906
9	417161
10	320287
11	249448
12	200031
13	165850
14	141502
15	125033
16	114092
17	108085
18	107601
19	110824
20	118574
21	129981
22	145532
23	163798
24	183868
25	206050
26	231291
27	258888
28	286142
29	311518
30	334403
31	355709
32	375846
33	388707
34	401373
35	407419
36	409976
37	409084
38	404155
39	395669
40	386135
41	378554
42	372021
43	367277
44	360399
45	358708
46	358085
47	361530
48	370608
49	380026
50	395047
51	413719
52	433160
53	457725
54	484024
55	511162
56	541055
57	568760
58	599133
59	625575
60	652084
61	677317
62	700592
63	723810
64	739931
65	753832
66	766083
67	773273
68	775163
69	776215
70	769828
71	761990
72	746634
73	728497
74	710093
75	688273
76	664571
77	638582
78	610159
79	580183
80	549342
81	517187
82	485309
83	455102
84	423526
85	392128
86	363133
87	334054
88	305902
89	280166
90	255927
91	233513
92	212534
93	192392
94	174608
95	156819
96	140870
97	125949
98	112929
99	100573
100	89520
101	79820
102	71056
103	63298
104	56292
105	50364
106	45030
107	40126
108	36457
109	32833
110	29710
111	26755
112	24345
113	22466
114	21313
115	19863
116	19314
117	18097
118	17590
119	16887
120	16054
121	15820
122	15262
123	14928
124	14801
125	14413
126	14205
127	13844
128	13818
129	13928
130	13665
131	13635
132	13312
133	13264
134	13071
135	13022
136	12747
137	12681
138	12384
139	12707
140	12399
141	12195
142	12237
143	12029
144	11977
145	11791
146	11726
147	11630
148	11323
149	11155
150	11241
151	10831
152	10587
153	10406
154	10065
155	10001
156	9835
157	9558
158	9478
159	9223
160	9143
161	9049
162	8454
163	8421
164	8310
165	7951
166	7741
167	7712
168	7361
169	7462
170	7136
171	7038
172	6620
173	6454
174	6371
175	6413
176	6075
177	5927
178	5744
179	5667
180	5524
181	5401
182	5333
183	5094
184	4966
185	5100
186	4854
187	4774
188	4807
189	4773
190	4570
191	4523
192	4442
193	4359
194	4384
195	4233
196	4218
197	4146
198	4166
199	4094
200	4057
201	3935
202	4011
203	3918
204	3824
205	3702
206	3755
207	3717
208	3677
209	3681
210	3648
211	3657
212	3626
213	3435
214	3437
215	3392
216	3269
217	3332
218	3211
219	3254
220	3346
221	3161
222	2998
223	3077
224	3031
225	2990
226	2961
227	3016
228	2867
229	2886
230	2889
231	2785
232	2922
233	2919
234	2797
235	2704
236	2714
237	2718
238	2767
239	2577
240	2677
241	2618
242	2629
243	2647
244	2663
245	2584
246	2558
247	2485
248	2497
249	2587
250	2496
251	2511
252	2501
253	2358
254	2440
255	2491
256	2369
257	2416
258	2299
259	2277
260	2290
261	2205
262	2144
263	2162
264	2133
265	2157
266	2271
267	2183
268	2139
269	2196
270	2141
271	2097
272	2033
273	2070
274	2066
275	2094
276	2022
277	2045
278	2032
279	1935
280	1976
281	1901
282	1935
283	1943
284	1867
285	1931
286	1953
287	1811
288	1871
289	1848
290	1885
291	1845
292	1906
293	1822
294	1816
295	1648
296	1745
297	1722
298	1704
299	1721
300	1704
301	1675
302	1755
303	1679
304	1587
305	1685
306	1626
307	1657
308	1658
309	1631
310	1483
311	1556
312	1515
313	1566
314	1438
315	1439
316	1485
317	1443
318	1432
319	1508
320	1435
321	1389
322	1424
323	1436
324	1491
325	1422
326	1439
327	1412
328	1373
329	1326
330	1361
331	1324
332	1301
333	1337
334	1286
335	1347
336	1332
337	1353
338	1233
339	1241
340	1263
341	1216
342	1200
343	1197
344	1186
345	1190
346	1172
347	1166
348	1094
349	1127
350	1166
351	1161
352	1159
353	1165
354	1060
355	1177
356	1073
357	1089
358	1039
359	952
360	1033
361	1045
362	1051
363	1040
364	1104
365	1069
366	1080
367	1058
368	1071
369	1033
370	1044
371	995
372	994
373	1005
374	1013
375	1028
376	1031
377	1001
378	1008
379	979
380	952
381	923
382	941
383	921
384	910
385	928
386	934
387	966
388	912
389	935
390	931
391	909
392	870
393	849
394	861
395	849
396	878
397	857
398	866
399	870
400	845
401	773
402	772
403	795
404	840
405	812
406	758
407	739
408	800
409	742
410	748
411	786
412	709
413	804
414	772
415	724
416	729
417	763
418	774
419	703
420	751
421	782
422	733
423	736
424	709
425	710
426	719
427	676
428	650
429	629
430	664
431	643
432	647
433	669
434	653
435	638
436	644
437	629
438	642
439	566
440	595
441	594
442	594
443	632
444	600
445	558
446	584
447	554
448	635
449	612
450	597
451	572
452	583
453	586
454	622
455	573
456	569
457	564
458	525
459	590
460	570
461	551
462	575
463	582
464	578
465	590
466	549
467	578
468	572
469	581
470	550
471	585
472	571
473	527
474	547
475	542
476	535
477	532
478	511
479	549
480	580
481	508
482	527
483	509
484	499
485	482
486	525
487	526
488	521
489	505
490	467
491	506
492	464
493	467
494	500
495	438
496	494
497	498
498	434
499	451
500	432
501	432
502	460
503	510
504	444
505	476
506	446
507	429
508	437
509	414
510	451
511	461
512	428
513	423
514	405
515	451
516	450
517	443
518	455
519	456
520	456
521	466
522	436
523	452
524	393
525	454
526	438
527	490
528	430
529	449
530	402
531	464
532	443
533	475
534	389
535	429
536	417
537	437
538	427
539	445
540	414
541	430
542	417
543	414
544	441
545	429
546	433
547	443
548	421
549	396
550	422
551	412
552	395
553	462
554	436
555	426
556	394
557	465
558	404
559	405
560	432
561	439
562	394
563	403
564	406
565	382
566	383
567	405
568	404
569	389
570	414
571	419
572	390
573	394
574	350
575	392
576	389
577	351
578	361
579	371
580	361
581	382
582	383
583	403
584	332
585	314
586	325
587	320
588	326
589	286
590	303
591	385
592	318
593	272
594	311
595	333
596	353
597	344
598	294
599	293
600	292
601	305
602	263
603	281
604	298
605	261
606	286
607	344
608	284
609	298
610	325
611	287
612	300
613	281
614	281
615	270
616	301
617	286
618	280
619	296
620	298
621	293
622	310
623	279
624	274
625	247
626	296
627	277
628	322
629	282
630	293
631	271
632	277
633	268
634	275
635	260
636	315
637	246
638	268
639	275
640	267
641	241
642	270
643	275
644	274
645	314
646	291
647	248
648	293
649	319
650	276
651	251
652	296
653	293
654	258
655	271
656	253
657	262
658	262
659	281
660	247
661	258
662	275
663	250
664	278
665	238
666	245
667	262
668	229
669	254
670	254
671	249
672	252
673	237
674	247
675	238
676	226
677	237
678	263
679	245
680	250
681	243
682	218
683	240
684	231
685	206
686	236
687	232
688	225
689	227
690	267
691	220
692	218
693	240
694	261
695	221
696	223
697	252
698	232
699	227
700	262
701	258
702	237
703	222
704	247
705	230
706	234
707	235
708	244
709	216
710	227
711	208
712	222
713	181
714	190
715	222
716	217
717	168
718	207
719	192
720	210
721	179
722	229
723	172
724	204
725	226
726	205
727	205
728	193
729	222
730	183
731	227
732	214
733	200
734	183
735	208
736	208
737	212
738	206
739	197
740	163
741	213
742	168
743	201
744	178
745	183
746	194
747	177
748	171
749	199
750	178
751	184
752	160
753	183
754	211
755	212
756	173
757	175
758	178
759	188
760	178
761	159
762	174
763	176
764	171
765	165
766	180
767	163
768	162
769	173
770	183
771	167
772	143
773	140
774	170
775	157
776	151
777	149
778	160
779	175
780	162
781	168
782	137
783	148
784	143
785	123
786	148
787	156
788	159
789	147
790	151
791	177
792	185
793	163
794	145
795	155
796	158
797	167
798	159
799	156
800	170
801	170
802	181
803	145
804	166
805	187
806	148
807	150
808	167
809	147
810	146
811	167
812	181
813	150
814	159
815	141
816	143
817	177
818	174
819	153
820	143
821	158
822	151
823	136
824	147
825	153
826	131
827	151
828	171
829	140
830	141
831	160
832	157
833	147
834	142
835	133
836	129
837	147
838	138
839	139
840	147
841	144
842	124
843	146
844	130
845	138
846	149
847	112
848	147
849	138
850	128
851	122
852	145
853	147
854	156
855	127
856	135
857	120
858	140
859	141
860	119
861	137
862	150
863	131
864	133
865	124
866	123
867	129
868	142
869	142
870	130
871	146
872	132
873	116
874	134
875	128
876	123
877	152
878	137
879	113
880	138
881	139
882	119
883	129
884	125
885	135
886	151
887	122
888	115
889	109
890	106
891	122
892	123
893	123
894	128
895	132
896	133
897	130
898	145
899	138
900	140
901	141
902	134
903	144
904	137
905	151
906	118
907	130
908	137
909	122
910	122
911	104
912	121
913	131
914	144
915	111
916	156
917	132
918	136
919	146
920	151
921	128
922	127
923	138
924	152
925	138
926	117
927	131
928	152
929	122
930	128
931	139
932	138
933	132
934	132
935	114
936	127
937	113
938	140
939	128
940	125
941	138
942	125
943	131
944	120
945	122
946	121
947	127
948	115
949	120
950	114
951	132
952	118
953	134
954	131
955	119
956	113
957	144
958	137
959	106
960	122
961	129
962	113
963	110
964	121
965	116
966	123
967	130
968	126
969	112
970	130
971	156
972	116
973	159
974	124
975	126
976	109
977	119
978	113
979	126
980	107
981	121
982	136
983	139
984	113
985	131
986	118
987	131
988	136
989	140
990	121
991	150
992	139
993	130
994	147
995	139
996	157
997	145
998	125
999	134
1000	127
1001	145
1002	149
1003	147
1004	120
1005	148
1006	120
1007	135
1008	151
1009	132
1010	134
1011	139
1012	150
1013	146
1014	141
1015	136
1016	118
1017	130
1018	150
1019	130
1020	139
1021	139
1022	147
1023	147
1024	147
1025	129
1026	168
1027	155
1028	133
1029	156
1030	151
1031	132
1032	133
1033	138
1034	131
1035	154
1036	136
1037	134
1038	132
1039	147
1040	119
1041	142
1042	150
1043	158
1044	150
1045	141
1046	148
1047	146
1048	151
1049	147
1050	149
1051	143
1052	145
1053	142
1054	144
1055	153
1056	124
1057	133
1058	134
1059	144
1060	162
1061	122
1062	133
1063	134
1064	137
1065	126
1066	148
1067	131
1068	160
1069	149
1070	175
1071	136
1072	165
1073	152
1074	138
1075	151
1076	154
1077	135
1078	136
1079	146
1080	148
1081	148
1082	149
1083	145
1084	160
1085	167
1086	162
1087	146
1088	163
1089	162
1090	150
1091	175
1092	170
1093	132
1094	151
1095	136
1096	156
1097	165
1098	165
1099	174
1100	195
1101	168
1102	165
1103	148
1104	160
1105	180
1106	177
1107	156
1108	173
1109	144
1110	150
1111	172
1112	185
1113	177
1114	168
1115	152
1116	167
1117	175
1118	170
1119	150
1120	158
1121	150
1122	140
1123	182
1124	188
1125	173
1126	172
1127	174
1128	180
1129	154
1130	175
1131	168
1132	185
1133	170
1134	174
1135	149
1136	196
1137	165
1138	174
1139	184
1140	171
1141	208
1142	178
1143	168
1144	188
1145	192
1146	190
1147	194
1148	185
1149	187
1150	174
1151	162
1152	197
1153	186
1154	196
1155	186
1156	176
1157	179
1158	180
1159	198
1160	194
1161	208
1162	196
1163	193
1164	198
1165	203
1166	186
1167	208
1168	182
1169	185
1170	181
1171	189
1172	200
1173	168
1174	208
1175	185
1176	204
1177	197
1178	217
1179	184
1180	185
1181	195
1182	191
1183	187
1184	197
1185	187
1186	164
1187	189
1188	198
1189	166
1190	165
1191	187
1192	181
1193	196
1194	197
1195	176
1196	196
1197	190
1198	221
1199	226
1200	196
1201	196
1202	196
1203	194
1204	219
1205	198
1206	178
1207	194
1208	220
1209	192
1210	214
1211	185
1212	208
1213	191
1214	218
1215	206
1216	225
1217	214
1218	205
1219	240
1220	208
1221	227
1222	204
1223	200
1224	195
1225	190
1226	186
1227	190
1228	205
1229	214
1230	176
1231	181
1232	182
1233	181
1234	178
1235	204
1236	216
1237	205
1238	205
1239	186
1240	205
1241	174
1242	205
1243	193
1244	188
1245	220
1246	184
1247	185
1248	185
1249	177
1250	178
1251	176
1252	184
1253	180
1254	171
1255	172
1256	173
1257	191
1258	184
1259	174
1260	156
1261	188
1262	180
1263	150
1264	176
1265	146
1266	168
1267	175
1268	162
1269	179
1270	147
1271	190
1272	182
1273	167
1274	144
1275	171
1276	181
1277	166
1278	158
1279	161
1280	166
1281	171
1282	145
1283	157
1284	184
1285	155
1286	164
1287	148
1288	146
1289	159
1290	164
1291	138
1292	135
1293	126
1294	140
1295	134
1296	149
1297	156
1298	154
1299	149
1300	145
1301	141
1302	149
1303	114
1304	143
1305	135
1306	118
1307	142
1308	170
1309	124
1310	145
1311	137
1312	130
1313	137
1314	136
1315	121
1316	144
1317	148
1318	138
1319	139
1320	120
1321	117
1322	156
1323	132
1324	132
1325	154
1326	126
1327	141
1328	144
1329	156
1330	145
1331	130
1332	140
1333	135
1334	141
1335	133
1336	145
1337	132
1338	145
1339	126
1340	130
1341	136
1342	132
1343	132
1344	145
1345	129
1346	128
1347	154
1348	124
1349	127
1350	127
1351	144
1352	125
1353	141
1354	104
1355	123
1356	102
1357	124
1358	123
1359	116
1360	114
1361	119
1362	145
1363	119
1364	106
1365	116
1366	116
1367	110
1368	110
1369	103
1370	121
1371	123
1372	106
1373	134
1374	113
1375	104
1376	124
1377	100
1378	110
1379	110
1380	98
1381	99
1382	84
1383	115
1384	111
1385	111
1386	100
1387	106
1388	118
1389	104
1390	96
1391	101
1392	85
1393	73
1394	100
1395	101
1396	94
1397	95
1398	95
1399	85
1400	78
1401	94
1402	98
1403	92
1404	85
1405	82
1406	92
1407	92
1408	99
1409	90
1410	83
1411	93
1412	80
1413	80
1414	71
1415	113
1416	98
1417	86
1418	74
1419	86
1420	77
1421	87
1422	90
1423	82
1424	75
1425	83
1426	74
1427	96
1428	81
1429	91
1430	79
1431	86
1432	76
1433	103
1434	99
1435	90
1436	83
1437	76
1438	86
1439	77
1440	76
1441	87
1442	67
1443	86
1444	77
1445	76
1446	83
1447	85
1448	75
1449	74
1450	71
1451	84
1452	79
1453	78
1454	61
1455	81
1456	83
1457	96
1458	89
1459	74
1460	88
1461	67
1462	86
1463	71
1464	70
1465	73
1466	68
1467	83
1468	73
1469	79
1470	92
1471	85
1472	77
1473	73
1474	83
1475	69
1476	86
1477	78
1478	77
1479	58
1480	67
1481	76
1482	67
1483	50
1484	70
1485	63
1486	60
1487	77
1488	80
1489	72
1490	62
1491	87
1492	66
1493	65
1494	73
1495	49
1496	83
1497	86
1498	78
1499	55
1500	58
1501	76
1502	74
1503	85
1504	81
1505	72
1506	68
1507	77
1508	83
1509	62
1510	72
1511	75
1512	66
1513	59
1514	57
1515	87
1516	67
1517	61
1518	75
1519	66
1520	61
1521	64
1522	82
1523	63
1524	69
1525	67
1526	65
1527	86
1528	68
1529	54
1530	53
1531	53
1532	73
1533	65
1534	60
1535	65
1536	63
1537	67
1538	73
1539	71
1540	54
1541	69
1542	49
1543	62
1544	62
1545	64
1546	52
1547	52
1548	60
1549	53
1550	65
1551	61
1552	55
1553	67
1554	51
1555	61
1556	56
1557	60
1558	53
1559	57
1560	69
1561	70
1562	67
1563	55
1564	60
1565	62
1566	71
1567	61
1568	67
1569	64
1570	58
1571	63
1572	60
1573	60
1574	50
1575	63
1576	53
1577	53
1578	60
1579	60
1580	62
1581	50
1582	60
1583	49
1584	53
1585	61
1586	66
1587	64
1588	70
1589	53
1590	75
1591	57
1592	63
1593	50
1594	54
1595	45
1596	56
1597	60
1598	70
1599	63
1600	50
1601	46
1602	51
1603	44
1604	62
1605	65
1606	63
1607	69
1608	41
1609	78
1610	70
1611	56
1612	62
1613	59
1614	67
1615	61
1616	57
1617	53
1618	51
1619	56
1620	57
1621	58
1622	52
1623	62
1624	62
1625	62
1626	60
1627	51
1628	53
1629	55
1630	44
1631	65
1632	55
1633	61
1634	40
1635	62
1636	65
1637	58
1638	47
1639	46
1640	46
1641	49
1642	48
1643	56
1644	61
1645	65
1646	55
1647	54
1648	59
1649	54
1650	49
1651	59
1652	54
1653	61
1654	52
1655	67
1656	62
1657	60
1658	66
1659	64
1660	69
1661	49
1662	62
1663	57
1664	49
1665	56
1666	58
1667	58
1668	47
1669	65
1670	42
1671	59
1672	60
1673	46
1674	60
1675	53
1676	61
1677	61
1678	53
1679	46
1680	50
1681	76
1682	55
1683	63
1684	66
1685	75
1686	57
1687	48
1688	50
1689	58
1690	47
1691	58
1692	63
1693	56
1694	55
1695	53
1696	48
1697	64
1698	68
1699	58
1700	58
1701	57
1702	48
1703	54
1704	60
1705	58
1706	50
1707	76
1708	65
1709	67
1710	66
1711	46
1712	60
1713	55
1714	66
1715	56
1716	60
1717	55
1718	54
1719	75
1720	45
1721	67
1722	53
1723	63
1724	50
1725	57
1726	63
1727	71
1728	58
1729	64
1730	55
1731	66
1732	67
1733	55
1734	60
1735	61
1736	55
1737	68
1738	66
1739	70
1740	61
1741	55
1742	70
1743	67
1744	70
1745	60
1746	46
1747	84
1748	60
1749	80
1750	60
1751	68
1752	65
1753	49
1754	59
1755	63
1756	81
1757	75
1758	67
1759	75
1760	70
1761	55
1762	75
1763	66
1764	60
1765	62
1766	76
1767	66
1768	60
1769	71
1770	85
1771	64
1772	67
1773	65
1774	66
1775	68
1776	74
1777	62
1778	74
1779	56
1780	65
1781	70
1782	74
1783	68
1784	58
1785	63
1786	47
1787	69
1788	75
1789	71
1790	80
1791	73
1792	52
1793	72
1794	59
1795	63
1796	57
1797	70
1798	59
1799	65
1800	70
1801	61
1802	57
1803	49
1804	61
1805	70
1806	49
1807	70
1808	69
1809	55
1810	60
1811	49
1812	66
1813	60
1814	63
1815	67
1816	59
1817	63
1818	79
1819	78
1820	65
1821	82
1822	55
1823	64
1824	60
1825	69
1826	56
1827	67
1828	63
1829	66
1830	59
1831	76
1832	73
1833	50
1834	60
1835	60
1836	67
1837	76
1838	55
1839	51
1840	65
1841	77
1842	68
1843	53
1844	52
1845	71
1846	66
1847	72
1848	61
1849	63
1850	61
1851	65
1852	78
1853	84
1854	52
1855	78
1856	55
1857	49
1858	65
1859	48
1860	62
1861	71
1862	63
1863	76
1864	61
1865	61
1866	69
1867	65
1868	46
1869	64
1870	52
1871	65
1872	67
1873	69
1874	67
1875	67
1876	90
1877	65
1878	81
1879	64
1880	65
1881	69
1882	74
1883	89
1884	69
1885	70
1886	77
1887	65
1888	90
1889	86
1890	72
1891	82
1892	73
1893	62
1894	70
1895	70
1896	70
1897	82
1898	77
1899	67
1900	80
1901	80
1902	76
1903	79
1904	73
1905	89
1906	74
1907	86
1908	110
1909	77
1910	85
1911	77
1912	85
1913	97
1914	80
1915	89
1916	92
1917	75
1918	94
1919	81
1920	77
1921	90
1922	94
1923	81
1924	76
1925	88
1926	92
1927	79
1928	89
1929	85
1930	82
1931	93
1932	77
1933	83
1934	76
1935	96
1936	97
1937	100
1938	93
1939	100
1940	93
1941	99
1942	81
1943	94
1944	86
1945	94
1946	95
1947	81
1948	83
1949	82
1950	92
1951	88
1952	88
1953	100
1954	116
1955	82
1956	85
1957	83
1958	88
1959	82
1960	93
1961	89
1962	103
1963	85
1964	90
1965	110
1966	101
1967	109
1968	119
1969	90
1970	109
1971	103
1972	99
1973	110
1974	97
1975	109
1976	91
1977	92
1978	108
1979	97
1980	86
1981	99
1982	106
1983	98
1984	92
1985	88
1986	104
1987	97
1988	79
1989	106
1990	92
1991	115
1992	94
1993	112
1994	88
1995	108
[truncated: 4,797 more rows]
