# Supplementary material for: Diatom heterotrophy on brown algal polysaccharides emerged through horizontal gene transfer, gene duplication, and neofunctionalization
Source: PLoS Biol. 2025 Apr 1;23(4):e3003038. doi: 10.1371/journal.pbio.3003038 (PMC11960938; doi:10.1371/journal.pbio.3003038)
Supplement: S2 Data — (XLSM) [file pbio.3003038.s028.xlsx]

## Sheet: S2_DATA
S2 Data. Raw data for CAZy analysis heatmaps.
Fig. 1A. Profile of selected carbohydrate-active enzymes (CAZymes) encoded in the genomes of select diatoms and marine alga species (SAR supergroup).
*Numerical values represent proportion of CAZyme genes (for each class) normalized to total CAZyme gene count in the respective species (No. of CAZyme / Total CAZyme)
SPECIES	PL7	AA10	GH114	GH19	GH137	GH9	GH116	GH63	GH79	GH43	GH125	GH158	GH7	GH89	GH128	GH110	GH36	GH161	GH38	GH72	GH29	GH55	GH26	GH10	GH30	GH35	GH2	GH81	GH27	GH28	GH20	GH18	GH78	GH31	GH1	GH8	GH17	GH99	GH3	GH47	GH16	GH5
P. glacilis	0	0	0	0.215983	0	0	0	0.215983	0	0.215983	0.323974	0.215983	0.647948	0.215983	0.107991	0	0.323974	0.215983	0.107991	0.323974	0.107991	0.323974	0	0	2.05184	0.107991	2.26782	0.323974	0.215983	0.431965	0.75594	0.75594	0.107991	0.863931	1.83585	0.215983	0	0.107991	2.80778	1.07991	4.31965	2.80778
B. natans	0	0	0	0	0	0	0	0.740741	0.987654	0	0	0.246914	0.246914	0.246914	0	0	0.246914	0	0.987654	0	0.246914	0.493827	0.246914	0	1.48148	0.987654	0.493827	1.48148	0.987654	1.7284	0.987654	1.7284	1.48148	1.23457	0.493827	0	0	0.493827	1.97531	1.97531	1.48148	1.7284
A. anophagefferens	0	0	0	0	0	0	0	0	0.57971	1.44928	0	0	0.289855	0.289855	0	0	0.289855	0.289855	0.289855	0	0.289855	0.289855	0.289855	0	0.289855	0.869565	1.44928	0.289855	1.73913	2.6087	2.02899	1.15942	0.869565	1.15942	0.289855	0	0.289855	0.869565	2.31884	2.31884	2.89855	1.15942
N. garditana	0	0	0	0	0	3.2967	0.549451	0.549451	0.549451	0.549451	0.549451	0	0	0	0	0	0.549451	0	0	0	0	0	0	0	0	0	0.549451	0.549451	0.549451	0	0	1.0989	0.549451	1.0989	1.64835	1.64835	0.549451	0.549451	2.1978	1.64835	1.64835	4.94505
N. oceanica	0	0	0	0	0	3.82775	0.478469	0.478469	0.478469	0.478469	0.478469	0	0	0	0	0	0.478469	0	0.478469	0	0	0	0	0	0	0	0.956938	0.478469	0.478469	0	0	0.956938	0.478469	1.43541	2.39234	1.43541	0.956938	0.478469	1.91388	1.91388	1.43541	7.17703
T. pseudonana	0	0	0	3.57143	0.396825	0.396825	0	0	0	0.793651	0.396825	0	0	0	0	0	0.793651	0.793651	0.793651	0.396825	0	0.396825	0.396825	0.396825	0.396825	0	0.793651	0.396825	0	0	0	7.93651	1.5873	0.793651	0.396825	0	0	0	0	1.5873	2.38095	0.793651
F. cylindrus	0	0	0	0	0	0	0	0	0	0	0.552486	0	0	0	0	0	1.10497	1.10497	1.10497	0.552486	0.552486	0.552486	0.552486	1.10497	0.552486	0.552486	0.552486	2.76243	0.552486	0.552486	1.65746	1.10497	0	0.552486	0.552486	0	0.552486	3.31492	2.20994	1.65746	2.76243	2.76243
P. tricornutum	0	0	0	0	0	0	0	0	0	0	0.917431	0	0	0	0	0	0.458716	0.917431	0.917431	0.458716	1.37615	0	0.458716	0.458716	0.458716	0.458716	0.917431	0.458716	0	1.37615	0.917431	0.917431	0	0.458716	0.458716	0	0	0.458716	1.37615	0.458716	2.75229	2.29358
S. robusta	0	0.136986	0	0	0	0	0	0.273973	0.547945	0	0.273973	0	0	0.136986	0	0	0.410959	0.273973	0.547945	0.684932	0.684932	0.273973	0.410959	0.273973	0.136986	0.410959	0.684932	0.547945	0.821918	0.547945	1.36986	0.547945	0.958904	0.547945	0.273973	0	0	0.410959	1.23288	0.958904	1.78082	0.684932
N. inconspicua	0	0	0	0	0	0	0	0.647249	0.323625	0	0.323625	0	0	0	0.323625	0.647249	0.647249	0.970874	0.970874	0.647249	0.323625	0.323625	0.323625	0.323625	0.323625	0.323625	1.61812	1.61812	0.970874	0.970874	1.2945	0.647249	0.647249	0.647249	0.647249	0.323625	0.647249	5.50162	1.61812	0.970874	2.589	1.61812
N. Nitz4	0	0	0.480769	0	0	0	0	0	0	0	0	0	0	0	0	0	0.480769	0.480769	0.961538	1.44231	0.961538	0.480769	0.480769	0.480769	0.480769	0.480769	1.92308	1.92308	1.44231	0.961538	1.44231	0.480769	0.480769	0.480769	0.480769	0.480769	0.961538	4.32692	1.44231	0.961538	3.84615	1.44231
N. putrida	0	0	2.34899	0	0	0	0	0	0	0	0	0	0	0.33557	0	0	0.33557	0.33557	0.671141	1.00671	0.671141	0.33557	0.33557	0.33557	0.33557	0	1.34228	1.67785	1.00671	1.67785	1.00671	0.671141	0.33557	0.33557	0.33557	0.671141	0.671141	4.02685	1.00671	1.00671	4.36242	1.34228
N. sing1	24.282	2.34987	1.56658	0	0	0	0	0	0	0	0	0	0	0.261097	0	0	0.261097	0.522193	0.522193	0.78329	0.261097	0	0.261097	0.261097	0.261097	0.261097	1.04439	1.04439	0.261097	1.04439	1.04439	0	0.261097	0.261097	0.261097	1.56658	0.261097	1.56658	1.56658	0.522193	2.87206	1.56658
S2 Fig. Complete carbohydrate-active enzyme (CAZyme) analysis.
SPECIES	CAZyme Class	P. glacilis	B. natans	A. anophagefferens	N. garditana	N. oceanica	T. pseudonana	F. cylindrus	P. tricornutum	S. robusta	N. inconspicua	N. Nitz4	N. putrida	N. sing1
GH1	Glycoside Hydrolase (GH)	1.83585	0.493827	0.289855	1.64835	2.39234	0.396825	0.552486	0.458716	0.273973	0.647249	0.480769	0.33557	0.261097
GH2		2.26782	0.493827	1.44928	0.549451	0.956938	0.793651	0.552486	0.917431	0.684932	1.61812	1.92308	1.34228	1.04439
GH3		2.80778	1.97531	2.31884	2.1978	1.91388	0	2.20994	1.37615	1.23288	1.61812	1.44231	1.00671	1.56658
GH5		2.80778	1.7284	1.15942	4.94505	7.17703	0.793651	2.76243	2.29358	0.684932	1.61812	1.44231	1.34228	1.56658
GH6		0.215983	0	0.289855	0	0.956938	0	0	0	0	0	0	0	0
GH7		0.647948	0.246914	0.289855	0	0	0	0	0	0	0	0	0	0
GH8		0.215983	0	0	1.64835	1.43541	0	0	0	0	0.323625	0.480769	0.671141	1.56658
GH9		0	0	0	3.2967	3.82775	0.396825	0	0	0	0	0	0	0
GH10		0	0	0	0	0	0.396825	1.10497	0.458716	0.273973	0.323625	0.480769	0.33557	0.261097
GH13		3.23974	0.740741	0	0	0	0	0	0	0.136986	0	0	0	0
GH14		0.431965	0	0	0	0	0	0	0	0	0	0	0	0
GH15		0.323974	0.246914	0	0	0	0	0	0	0	0	0	0	0
GH16		4.31965	1.48148	2.89855	1.64835	1.43541	2.38095	2.76243	2.75229	1.78082	2.589	3.84615	4.36242	2.87206
GH17		0	0	0.289855	0.549451	0.956938	0	0.552486	0	0	0.647249	0.961538	0.671141	0.261097
GH18		0.75594	1.7284	1.15942	1.0989	0.956938	7.93651	1.10497	0.917431	0.547945	0.647249	0.480769	0.671141	0
GH19		0.215983	0	0	0	0	3.57143	0	0	0	0	0	0	0
GH20		0.75594	0.987654	2.02899	0	0	0	1.65746	0.917431	1.36986	1.2945	1.44231	1.00671	1.04439
GH24		0	0.246914	0	0	0	0	0	0	0	0	0	0	0
GH25		0	0.246914	0	0	0	0	0	0	0.136986	0	0	0	0
GH26		0	0.246914	0.289855	0	0	0.396825	0.552486	0.458716	0.410959	0.323625	0.480769	0.33557	0.261097
GH27		0.215983	0.987654	1.73913	0.549451	0.478469	0	0.552486	0	0.821918	0.970874	1.44231	1.00671	0.261097
GH28		0.431965	1.7284	2.6087	0	0	0	0.552486	1.37615	0.547945	0.970874	0.961538	1.67785	1.04439
GH29		0.107991	0.246914	0.289855	0	0	0	0.552486	1.37615	0.684932	0.323625	0.961538	0.671141	0.261097
GH30		2.05184	1.48148	0.289855	0	0	0.396825	0.552486	0.458716	0.136986	0.323625	0.480769	0.33557	0.261097
GH31		0.863931	1.23457	1.15942	1.0989	1.43541	0.793651	0.552486	0.458716	0.547945	0.647249	0.480769	0.33557	0.261097
GH32		0.107991	0.493827	1.73913	0	0	0	0	0	0.136986	0.323625	0	0	0
GH33		0	0.246914	0.289855	0	0	0	0	0	0	0	0	0	0
GH35		0.107991	0.987654	0.869565	0	0	0	0.552486	0.458716	0.410959	0.323625	0.480769	0	0.261097
GH36		0.323974	0.246914	0.289855	0.549451	0.478469	0.793651	1.10497	0.458716	0.410959	0.647249	0.480769	0.33557	0.261097
GH37		0.215983	0.493827	0.289855	1.0989	0.956938	0	0	0	0	0	0	0	0
GH38		0.107991	0.987654	0.289855	0	0.478469	0.793651	1.10497	0.917431	0.547945	0.970874	0.961538	0.671141	0.522193
GH39		0	0	0.289855	0	0	0	0	0	0.136986	0.323625	0	0	0
GH42		0	0.246914	0	0	0	0	0	0	0	0	0	0	0
GH43		0.215983	0	1.44928	0.549451	0.478469	0.793651	0	0	0	0	0	0	0
GH45		0.107991	0	0.869565	0	0	0	0	0	0	0	0	0	0
GH47		1.07991	1.97531	2.31884	1.64835	1.91388	1.5873	1.65746	0.458716	0.958904	0.970874	0.961538	1.00671	0.522193
GH50		0	0.246914	0	0	0	0	0	0	0	0	0	0	0
GH51		0	0	0	0	0	0	0	0	0.136986	0	0	0	0
GH54		0	0	1.44928	0	0	0	0	0	0	0	0	0	0
GH55		0.323974	0.493827	0.289855	0	0	0.396825	0.552486	0	0.273973	0.323625	0.480769	0.33557	0
GH56		0	0	0	0	0	0	0	0	0.136986	0	0	0	0
GH59		0.215983	0.246914	0	0	0	0	0	0	0.136986	0.323625	0	0	0
GH63		0.215983	0.740741	0	0.549451	0.478469	0	0	0	0.273973	0.647249	0	0	0
GH65		0.215983	0.246914	0	0	0	0	0	0	0	0	0	0	0
GH66		0.215983	0	0	0	0	0	0	0	0	0	0	0	0
GH67		0	0.246914	0.57971	0	0	0	0	0	0	0	0	0	0
GH72		0.323974	0	0	0	0	0.396825	0.552486	0.458716	0.684932	0.647249	1.44231	1.00671	0.78329
GH76		0	0	0.289855	0	0	0	0	0	0	0	0	0	0
GH78		0.107991	1.48148	0.869565	0.549451	0.478469	1.5873	0	0	0.958904	0.647249	0.480769	0.33557	0.261097
GH79		0	0.987654	0.57971	0.549451	0.478469	0	0	0	0.547945	0.323625	0	0	0
GH81		0.323974	1.48148	0.289855	0.549451	0.478469	0.396825	2.76243	0.458716	0.547945	1.61812	1.92308	1.67785	1.04439
GH85		0	0.246914	0	0	0.478469	0	0	0	0	0	0	0	0
GH87		0.107991	0	0	0	0	0	0	0	0	0	0	0	0
GH89		0.215983	0.246914	0.289855	0	0	0	0	0	0.136986	0	0	0.33557	0.261097
GH92		0.431965	0.246914	0.869565	0	0	0	0	0	0	0	0	0	0
GH93		0.107991	0	0	0	0	0	0	0	0	0	0	0	0
GH95		0.107991	0.246914	0.57971	0	0	0	0	0	0	0	0	0	0
GH99		0.107991	0.493827	0.869565	0.549451	0.478469	0	3.31492	0.458716	0.410959	5.50162	4.32692	4.02685	1.56658
GH105		0	0	0.289855	0	0	0	0	0	0	0	0	0	0
GH109		0.863931	0.740741	2.02899	3.2967	2.87081	2.38095	2.76243	1.37615	1.64384	1.2945	0.961538	0.671141	1.04439
GH110		0	0	0	0	0	0	0	0	0	0.647249	0	0	0
GH114		0	0	0	0	0	0	0	0	0	0	0.480769	2.34899	1.56658
GH116		0	0	0	0.549451	0.478469	0	0	0	0	0	0	0	0
GH125		0.323974	0	0	0.549451	0.478469	0.396825	0.552486	0.917431	0.273973	0.323625	0	0	0
GH128		0.107991	0	0	0	0	0	0	0	0	0.323625	0	0	0
GH130		0	0	0.289855	0	0	0	0	0	0.136986	0	0	0	0
GH132		0	0	0	0.549451	0	0	0	0	0	0	0	0	0
GH135		0	0	0.289855	0	0	0	0	0	0	0	0	0	0
GH137		0	0	0	0	0	0.396825	0	0	0	0	0	0	0
GH141		0.215983	1.7284	1.73913	0	0	0	0	0	0.547945	0.970874	0.480769	0.33557	0.261097
GH142		0.215983	0	0	0	0	0	0	0	0.136986	0.323625	0	0	0
GH152		0.323974	0.740741	0	0	0.956938	0	0	0	0	0	0	0	0
GH158		0.215983	0.246914	0	0	0	0	0	0	0	0	0	0	0
GH161		0.215983	0	0.289855	0	0	0.793651	1.10497	0.917431	0.273973	0.970874	0.480769	0.33557	0.522193
GH162		0.431965	0	0	0	0	0	0	0	0	0	0	0	0
GH165		0	0	0.289855	0	0	0	0	0	0	0	0	0	0
GH166		0	0.246914	0	0	0	0	0	0	0	0	0	0	0
GH168		0	0.246914	0.869565	0	0	0.793651	0	0	0	0	0	0	0
GH171		0	0.246914	0	0	0	0	0	0	0	0	0	0	0
GH172		0	0	0	0	0	0	0	0	0.136986	0	0	0	0
GT1	Glycosyl Transferase (GT)	3.56371	0.740741	1.73913	2.1978	1.43541	0.396825	2.20994	0.458716	0.958904	0.647249	0.480769	0.671141	0.522193
GT2		1.2959	2.22222	2.02899	3.84615	4.78469	4.36508	1.10497	2.75229	1.64384	2.26537	3.36538	3.69128	1.56658
GT4		1.51188	1.97531	3.47826	4.94505	5.74163	2.38095	4.97238	3.21101	1.64384	3.23625	3.36538	2.34899	1.56658
GT5		1.2959	0	0	0	0	0	0	0	0	0	0	0	0
GT7		1.61987	0.246914	0.289855	0.549451	1.43541	0.396825	0.552486	0.458716	1.36986	0.970874	0.480769	0.33557	0.261097
GT8		5.18359	3.7037	3.18841	1.0989	1.43541	1.5873	0	4.12844	1.64384	2.589	2.40385	4.36242	2.34987
GT10		0.971922	2.22222	1.15942	1.0989	0.478469	1.98413	1.65746	1.37615	2.05479	1.61812	3.36538	2.34899	1.82768
GT11		0	0.740741	0.289855	0	0	0	0	0	0	0	0	0	0
GT13		0.75594	0.987654	0.57971	0	0	0.396825	0.552486	0.458716	0.136986	0.323625	0.480769	0.33557	0.261097
GT14		0.647948	0	0	1.0989	1.43541	0.396825	1.10497	1.37615	0.547945	0.970874	0.961538	0.671141	0.522193
GT15		0.75594	0.987654	0.289855	1.0989	0.956938	1.19048	0	0.458716	1.78082	0.970874	0.480769	1.00671	0.522193
GT16		0	0	0	0	0	0	0	0	0	0	0	0.33557	0
GT17		0.215983	0.246914	0.289855	1.0989	0	0	0.552486	0	0.273973	0.323625	0	0	0
GT18		0.107991	0.493827	0	0	0	0	0	0	0.410959	0	0	0.33557	0
GT20		0.539957	0.987654	1.44928	1.64835	1.91388	1.19048	1.10497	0.917431	0.273973	0.647249	0.961538	0.671141	0.522193
GT22		0.647948	0.493827	0	1.64835	1.91388	1.5873	2.20994	1.37615	0.410959	1.2945	1.44231	1.34228	0.78329
GT23		0.215983	4.19753	0.289855	0.549451	1.43541	0	0	0.458716	3.0137	1.2945	1.44231	2.34899	2.34987
GT24		0.647948	0.246914	0.57971	0.549451	0.478469	0	0.552486	0.458716	0.136986	0.323625	0.480769	0.33557	0.261097
GT25		3.13175	4.19753	2.31884	0	1.91388	0.396825	0.552486	0.458716	0.684932	0.647249	0.480769	1.00671	1.04439
GT27		2.15983	0	0.57971	0	0	0.396825	0	0.458716	0.136986	0.323625	0.480769	0.33557	0.261097
GT28		0.215983	0.493827	1.15942	1.0989	0.956938	1.19048	1.10497	1.83486	0.547945	1.61812	1.44231	1.00671	0.78329
GT29		0.215983	0	0	0	0	0	0	0	0	0	0	0	0
GT31		2.05184	1.48148	0.57971	0.549451	1.43541	1.19048	0.552486	1.83486	1.50685	2.91262	3.36538	5.7047	3.91645
GT32		2.91577	2.96296	0.289855	0.549451	0.956938	5.15873	3.31492	2.75229	3.15068	1.61812	1.44231	2.68456	1.56658
GT33		0.215983	0.246914	0.289855	0.549451	0	0.396825	1.10497	0.458716	0.273973	0.647249	0.480769	0.33557	0.261097
GT34		1.2959	0.493827	0	1.0989	0.478469	0.396825	0	1.37615	0.547945	0	0.480769	0.671141	0.522193
GT35		0.107991	0	0	0	0	0	0	0	0	0	0	0	0
GT40		0.107991	0	0	0	0	0	0	0	0	0	0	0	0
GT41		3.34773	5.92593	6.95652	4.3956	3.34928	4.36508	5.52486	6.88073	9.72603	3.8835	5.28846	4.69799	3.91645
GT43		0	0	0	0	0	0	0	0	0.273973	0	0	0	0
GT47		3.45572	1.23457	2.6087	2.1978	0	0.396825	0.552486	1.83486	2.87671	1.2945	1.92308	1.34228	2.34987
GT48		1.2959	0.246914	0.57971	0.549451	0.478469	0.396825	0.552486	0.458716	0.136986	0.323625	0.480769	0.33557	0.261097
GT49		0	0.493827	0.57971	0.549451	0.478469	0.793651	2.20994	3.21101	0.410959	1.2945	2.40385	3.02013	2.61097
GT50		0.107991	0	0.289855	0.549451	0.478469	0.396825	0.552486	0.458716	0.136986	0.323625	0.480769	0.33557	0.261097
GT54		0.215983	0	0	0	0	0	0	0	0.273973	0	0	0	0
GT57		0.323974	0.246914	0.57971	1.0989	0.956938	0.793651	1.10497	0.917431	0.410959	0.970874	0.961538	0.671141	0.78329
GT58		0	0.246914	0.289855	0	0.478469	0.396825	0.552486	0.458716	0.136986	0.323625	0.480769	0.33557	0.261097
GT59		0.215983	0.246914	0	0.549451	0.478469	0	0	0	0	0	0	0	0
GT60		0.863931	0.987654	1.15942	1.64835	2.39234	3.1746	6.07735	2.29358	1.36986	2.589	3.36538	2.68456	2.61097
GT61		1.2959	0.987654	1.15942	2.1978	1.43541	2.77778	0	2.29358	3.9726	0.970874	1.92308	1.67785	0.78329
GT62		0	0	0.57971	0	0	0	0	0	0	0	0	0	0
GT64		0.539957	0	0.869565	1.64835	0.956938	0.793651	2.20994	1.37615	1.09589	1.94175	1.44231	1.00671	1.04439
GT66		0.863931	0.246914	0.57971	0	0.478469	0.793651	1.10497	0.917431	0.684932	0.647249	0.961538	0.671141	0.522193
GT68		0.647948	0.987654	0	1.0989	0.956938	2.38095	2.20994	1.83486	0.958904	1.61812	1.92308	1.34228	0.78329
GT69		0	0	0	0.549451	0.478469	0	0	0	0	0	0	0	0
GT71		0.431965	0.246914	0.289855	1.0989	1.91388	0	0	0	1.36986	0	0	0	0
GT74		0.107991	0.246914	0	0	0	0.396825	0	0	0	0	0	0	0
GT75		0	0	0.869565	0	0.956938	0	0	0	0.410959	0.323625	0	0	0.261097
GT76		0.107991	0	0	0	0.478469	0	0	0	0.136986	0.323625	0	0.33557	0.261097
GT77		0.863931	1.23457	1.44928	1.0989	0.956938	2.38095	2.20994	3.66972	2.73973	4.53074	1.44231	2.01342	1.04439
GT90		1.51188	0	0.57971	1.64835	1.43541	7.14286	0.552486	5.50459	2.46575	1.61812	0.961538	1.34228	0.78329
GT92		0.215983	0.740741	0.57971	5.49451	1.43541	1.19048	2.20994	1.83486	1.64384	1.61812	3.36538	3.3557	2.34987
GT95		0	0.246914	0	0	0	0	0	0	0	0	0	0	0
GT96		0	0.493827	0.289855	0.549451	0.956938	0.793651	0.552486	1.83486	1.50685	2.26537	0.480769	1.00671	0.78329
GT98		0.539957	0	0	0	0	0	0	0	0	0	0	0	0
GT102		0	0	0.869565	0	0	0	0	0	0.547945	0.323625	0	0.33557	0
GT105		0.431965	0.246914	0.289855	0	0	0.396825	0	0.458716	0.273973	0.323625	0.480769	0.33557	0.261097
GT109		0.215983	0	0	0	0	0	0	0	0	0	0	0	0
GT110		0	0	0	0	0	0	0	0	0.410959	0	0	0.671141	0.522193
GT114		0	0.493827	0.869565	0	0	0.793651	1.10497	0	6.0274	2.26537	0.480769	0.33557	0.78329
GT115		0	0	0.289855	0	0	0	0	0	0	0	0	0	0
AA1	Auxillary Activities (AA)	0.971922	0.246914	1.15942	0	0.478469	0.396825	1.65746	0.458716	1.50685	0.323625	0.480769	0.33557	0.261097
AA2		2.4838	1.97531	1.15942	1.64835	1.91388	5.95238	3.31492	3.66972	2.46575	2.589	2.40385	2.01342	2.08877
AA3		3.34773	1.7284	2.02899	4.3956	3.82775	0.793651	0.552486	2.29358	1.09589	0.647249	0.961538	1.00671	0.78329
AA4		0.323974	0.246914	0.57971	1.0989	0.956938	0.793651	0.552486	0.917431	0.410959	0.323625	0.961538	1.00671	0.261097
AA5		2.59179	6.66667	0.289855	0.549451	0.478469	1.19048	0	0.917431	0.684932	0.647249	0	0.33557	0.522193
AA6		0	0.987654	0	0.549451	0	0.396825	0	0.458716	0.273973	0.647249	1.92308	1.34228	0
AA7		0.971922	1.48148	0.869565	2.74725	0.956938	0.396825	2.76243	0.458716	2.19178	2.91262	0.480769	0.33557	0.261097
AA10		0	0	0	0	0	0	0	0	0.136986	0	0	0	2.34987
AA12		0	0	0.289855	0	0	0	0	0.458716	0.410959	0.323625	0	0	0
AA15		0.431965	0.493827	0.57971	0	0	0.396825	1.10497	0.458716	0.273973	0	0	0.33557	0.522193
CE1	Carbohydrate Esterase (CE)	3.13175	2.46914	2.89855	2.1978	1.43541	2.38095	3.31492	0.917431	2.46575	0.647249	0.961538	1.00671	0.522193
CE2		0.431965	0	0.57971	0.549451	0.478469	0	0	0	0.273973	0	0	0	0
CE3		0.323974	0	0.869565	0	0	0	0	0	0	0	0	0	0.522193
CE4		0.215983	0	0.57971	0	0.478469	0.396825	0	0.458716	0.821918	0.323625	0.480769	0.33557	0.261097
CE6		0	0	0.289855	0	0	0	0	0	0	0	0	0	0
CE7		0	0	0	0	0	0.396825	0	0	0	0.323625	0	0	0
CE8		0	0.246914	0	0	0	0	0	0	0	0	0	0	0
CE9		0	0.246914	0.57971	0	0	0.396825	0	0	0	0	0	0	0
CE11		0.107991	0	0	0	0	0	0	0	0	0	0	0	0
CE12		0.107991	0.246914	0.289855	0.549451	0	0.396825	0	0.458716	0	0.647249	0.961538	0.671141	0.522193
CE13		1.1879	2.22222	1.73913	1.0989	0.956938	0.396825	0.552486	0	1.91781	0.323625	0.480769	0.33557	0
CE14		0.107991	0	0.289855	0.549451	0.478469	0	0.552486	0	0.136986	0	0.480769	0	0.261097
CE15		0	0.246914	0	0	0	0	0	0	0.136986	0	0	0	0
CE16		0	0	0	0	0	0	0	0	0.136986	0	0	0	0
CE17		0	0	0	0	0	0	0	0	0.136986	0	0	0	0
CE19		0.539957	0	0	0	0	0	0	0	0	0	0	0	0
CE20		0	0.246914	0.289855	1.0989	0.956938	0	0.552486	0	0.958904	0.323625	0.961538	0.671141	0
PL1	Polysaccharide Lyase (PL)	0	0	0.57971	0	0	0	0	0	0	0	0	0	0
PL7		0	0	0	0	0	0	0	0	0	0	0	0	24.282
PL11		0	0	0.289855	0	0	0	0	0	0	0	0	0	0
PL38		0	0	0	0	0	0	0	3.66972	0.136986	0.647249	0	0	0
CBM1	Carbohydrate Binding Module (CBM)	0.539957	0	0	0	0	0	0	0	0	0	0	0	0
CBM6		0	0	0.289855	0	0	0	0	0	0	0	0	0	0.261097
CBM9		0.215983	0.246914	0	0.549451	0.478469	0	0	0.458716	0.136986	0.323625	0.480769	0.33557	0.261097
CBM13		1.51188	0.246914	0	0	0	0	0	0.917431	2.19178	0.323625	0	0	0
CBM14		0	0	0	0	0	0.396825	0	0	0	0	0	0	0
CBM20		2.80778	0	0	0.549451	0.956938	0	0	0	0	0	0	0	0
CBM22		0	0	0	0	0	0	0	0	0	0	1.92308	1.67785	0.522193
CBM32		0.431965	0.740741	0.289855	0	0	0	0	0	0.273973	0	0	0	19.3211
CBM35		0	0	0	0	0	0.396825	0	0	0	1.61812	0.480769	0.33557	0.261097
CBM38		0	0	0	0	0	0.396825	0	0	0	0	0	0	0
CBM47		0	0.740741	0	0	0	0.793651	0	0	0.684932	0	0	0	0
CBM48		0.323974	0	0	0	0	0	0	0	0	0	0	0	0
CBM57		0	0	0	0	0	0	0	0.458716	0	0	0	0	0
CBM67		0	0.246914	0.289855	0.549451	0.478469	0	0	0	0.410959	0.323625	0	0	0
CBM73		0	0	0	0	0	1.19048	0	0	0	0	0	0	0
CBM91		0.107991	0	0	0	0	0	0	0	0	0	0	0	0
