# Supplementary material for: Diatom heterotrophy on brown algal polysaccharides emerged through horizontal gene transfer, gene duplication, and neofunctionalization
Source: PLoS Biol. 2025 Apr 1;23(4):e3003038. doi: 10.1371/journal.pbio.3003038 (PMC11960938; doi:10.1371/journal.pbio.3003038)
Supplement: S4 Data — (ZIP) [file pbio.3003038.s030.zip › S4_Data/S4_Data.newick]

(WP_283646628.1_Marinovum_algicola:0.203492645575,(((WP_231902422.1_Microbulbifer_thermotolerans:0.2136548096,MBY6211359.1_Microbulbifer_agarilyticus:0.1563159721):0.1277701795[89],((WP_216064692.1_Saccharophagus_degradans:0.4274760846,(WP_173282129.1_Winogradskyella_eckloniae:0.6860847941,WP_013622610.1_Cellulophaga_lytica:0.5096153502):0.2031090872[66]):0.0618582898[25],((WP_206575262.1_Bowmanella_dokdonensis:0.3853198385,(WP_285164540.1_Shewanella_goraebulensis:0.1714642405,WP_017024663.1_Vibrio_rumoiensis:0.2923108954):0.1008081555[96]):0.0812924919[50],(KXI27533.1_Paraglaciecola_hydrolytica:0.8221876654,(WP_039987318.1_Vibrio_owensii:0.6984088867,((WP_284205113.1_Psychromonas_marina:0.2862500599,OCH75959.1_Vibrio_breoganii:0.1881040291):0.3842693124[100],(WP_102383484.1_Vibrio_lentus:0.1972828499,AYA62520.1_Vibrio_sp._QY102:0.1147630002):0.6484975922[100]):0.1253062119[64]):0.0574497532[21]):0.0861586915[21]):0.0599959072[28]):0.0674297700[53]):0.0898543346[77],((WP_143873763.1_Catenovulum_sediminis:0.1203377618,(WP_117316384.1_Salinimonas_sediminis:0.1794618445,(WP_044055688.1_Alteromonas_australica:0.0514967005,(WP_252119599.1_Alteromonas_macleodii:0.0412453907,WP_232368118.1_Alteromonas_mediterranea:0.0053757476):0.0613731675[99]):0.0944037929[99]):0.0849393157[99]):0.1413480357[99],(((WP_045499087.1_Vibrio_hyugaensis:0.2888675349,((WP_261902786.1_Vibrio_fortis:0.0493391985,WP_255230494.1_Vibrio_pelagius:0.0583158486):0.0364507667[74],(WP_048614436.1_Vibrio_coralliirubri:0.0104248493,WP_017086173.1_Vibrio_splendidus:0.0100062443):0.0432808042[99]):0.0866086207[96]):0.1069392279[95],((WP_246611954.1_Agarivorans_aestuarii:0.3265549768,WP_220720829.1_Agarivorans_litoreus:0.0351475224):0.1506570570[100],(AGL78596.1_Vibrio_sp._QY104:0.2754939026,((WP_275724466.1_Vibrio_furnissii:0.0113022677,WP_126607543.1_Vibrio_penaeicida:0.0138857248):0.1518336447[100],(SJN29022.1_Vibrio_casei:0.0882710192,(WP_244875215.1_Vibrio_litoralis:0.0434836612,WP_089123653.1_Vibrio_algivorus:0.0605927545):0.0269282608[48]):0.1435751952[100]):0.0320510885[61]):0.0495540467[65]):0.0370450112[48]):0.0539434813[88],((WP_237483968.1_Vibrio_hippocampi:0.1093741184,WP_168836518.1_Vibrio_agarilyticus:0.1678020525):0.1505130266[98],((((Sing2_12030_ALY65:0.0788026769,(Sing2_10715_ALY51:0.0354639436,(Sing2_21942_ALY52:0.0181304422,Sing2_10732_ALY53:0.0046385209):0.0030487370[73]):0.0765505688[100]):0.1270549177[100],((Sing2_00714_ALY7:0.0000021404,Sing2_00715_ALY8:0.0051346638):0.0300438608[100],(Sing2_00766_ALY9:0.0200941399,((Sing2_00692_ALY3:0.0000021404,Sing2_00693_ALY4:0.0051608092):0.0230217957[99],(Sing2_00700_ALY5:0.0000021404,Sing2_00701_ALY6:0.0025459796):0.0084425128[100]):0.0091096046[67]):0.0292743189[94]):0.0823566027[100]):0.0383804276[59],(((Sing2_07782_ALY46:0.0000021404,Sing2_07783_ALY47:0.0025727659):0.1302200120[100],(Sing2_11680_ALY58:0.0175312370,(Sing2_11661_ALY56:0.0000022688,(Sing2_22726_ALY54:0.0000021404,Sing2_11660_ALY55:0.0000021404):0.1728902873[100]):0.0028840437[64]):0.1150122850[100]):0.0471396987[86],((Sing2_07685_ALY44:0.0800826811,(Sing2_07684_ALY43:0.0454663385,Sing2_07686_ALY45:0.0880737655):0.0167160491[76]):0.2616020741[100],(Sing2_11684_ALY60:0.2122331558,(Sing2_11679_ALY57:0.1227949704,Sing2_11681_ALY59:0.0672146803):0.0382225792[74]):0.0798551851[99]):0.0721988124[84]):0.0248687612[33]):0.0551263458[48],(((Sing2_12092_ALY68:0.0000021404,Sing2_12690_ALY81:0.0000021404):0.0050872781[86],(Sing2_12084_ALY66:0.0000021404,((Sing2_12099_ALY73:0.0051089234,Sing2_12681_ALY76:0.0000021404):0.0025414903[40],((Sing2_12104_ALY75:0.0000021404,(Sing2_12094_ALY69:0.0000021404,Sing2_12096_ALY70:0.0000021404):0.0000021404[23]):0.0025488155[52],((Sing2_12682_ALY77:0.0000021404,Sing2_12686_ALY79:0.0000021404):0.0000021404[12],(Sing2_12688_ALY80:0.0000021404,(Sing2_12102_ALY74:0.0000021404,Sing2_12684_ALY78:0.0000021404):0.0000021404[12]):0.0000021404[5]):0.0000021404[31]):0.0000021404[16]):0.0050908978[76]):0.0000021404[32]):0.0834109256[100],((Sing2_07674_ALY40:0.0000021433,(Sing2_07678_ALY41:0.0052517435,Sing2_07683_ALY42:0.0104936904):0.0051587702[53]):0.1741696423[100],(Sing2_07617_ALY36:0.1634951064,(((Sing2_07615_ALY34:0.0471148469,(Sing2_07586_ALY25:0.0983788808,(Sing2_07585_ALY24:0.0596284273,Sing2_07626_ALY37:0.0649515794):0.0722729426[100]):0.1230772551[98]):0.0953735488[88],((Sing2_07614_ALY33:0.0024309640,Sing2_07616_ALY35:0.0000021404):0.0000021488[78],(Sing2_13063_ALY93:0.0000021433,(Sing2_07610_ALY31:0.0048617512,(Sing2_07612_ALY32:0.0000021404,Sing2_13061_ALY92:0.0000021404):0.0000021404[87]):0.0073013899[95]):0.0171062892[88]):0.0406863963[98]):0.0336893397[56],((Sing2_19331_ALY19:0.0466672501,(Sing2_09359_ALY50:0.0551999514,(Sing2_00166_ALY1:0.0000021404,Sing2_00167_ALY2:0.0000021404):0.0292860407[100]):0.0306154742[82]):0.0103305050[65],((Sing2_19352_ALY26:0.0130953501,(Sing2_19356_ALY30:0.0000021404,(Sing2_19353_ALY27:0.0024433950,(Sing2_19354_ALY28:0.0000021404,Sing2_19355_ALY29:0.0025448704):0.0000021404[100]):0.0024470829[65]):0.0403862443[100]):0.0283300887[96],((Sing2_07627_ALY38:0.0703973212,((Sing2_23803_ALY83:0.0000023006,Sing2_23830_ALY91:0.0000021404):0.0152694867[100],(Sing2_13043_ALY88:0.0000021404,(Sing2_07583_ALY23:0.0000021404,Sing2_13015_ALY85:0.0000021404):0.0000021404[39]):0.0000027191[99]):0.0445904823[100]):0.0208064913[58],((Sing2_19332_ALY20:0.0020984609,Sing2_23806_ALY87:0.0210268982):0.0202291471[96],((Sing2_07582_ALY22:0.0000021404,Sing2_13014_ALY84:0.0073170383):0.0022825373[77],((Sing2_07581_ALY21:0.0000021404,Sing2_13016_ALY86:0.0000021404):0.0000021404[23],(Sing2_13044_ALY89:0.0000021404,Sing2_13045_ALY90:0.0000021404):0.0000021404[22]):0.0025880437[89]):0.0048036383[59]):0.0291455202[80]):0.0102579891[56]):0.0232120519[70]):0.0930724331[95]):0.0347215073[68]):0.1216026657[100]):0.0464586769[64]):0.0643478798[76]):0.2015711161[100]):0.0571724770[54]):0.4431463148[100]):0.1641397909[94]):0.40698529115);
