# Supplementary material for: Diatom heterotrophy on brown algal polysaccharides emerged through horizontal gene transfer, gene duplication, and neofunctionalization
Source: PLoS Biol. 2025 Apr 1;23(4):e3003038. doi: 10.1371/journal.pbio.3003038 (PMC11960938; doi:10.1371/journal.pbio.3003038)
Supplement: S4 Data — (ZIP) [file pbio.3003038.s030.zip › S4_Data/S4_Data.nexus]

#NEXUS
Begin trees; [Treefile created Thu Jan 2 03:19:51 2025]
	Translate
		1 WP_283646628.1_Marinovum_algicola,
		2 WP_231902422.1_Microbulbifer_thermotolerans,
		3 MBY6211359.1_Microbulbifer_agarilyticus,
		4 WP_216064692.1_Saccharophagus_degradans,
		5 WP_173282129.1_Winogradskyella_eckloniae,
		6 WP_013622610.1_Cellulophaga_lytica,
		7 WP_206575262.1_Bowmanella_dokdonensis,
		8 WP_285164540.1_Shewanella_goraebulensis,
		9 WP_017024663.1_Vibrio_rumoiensis,
		10 KXI27533.1_Paraglaciecola_hydrolytica,
		11 WP_039987318.1_Vibrio_owensii,
		12 WP_284205113.1_Psychromonas_marina,
		13 OCH75959.1_Vibrio_breoganii,
		14 WP_102383484.1_Vibrio_lentus,
		15 AYA62520.1_Vibrio_sp._QY102,
		16 WP_143873763.1_Catenovulum_sediminis,
		17 WP_117316384.1_Salinimonas_sediminis,
		18 WP_044055688.1_Alteromonas_australica,
		19 WP_252119599.1_Alteromonas_macleodii,
		20 WP_232368118.1_Alteromonas_mediterranea,
		21 WP_045499087.1_Vibrio_hyugaensis,
		22 WP_261902786.1_Vibrio_fortis,
		23 WP_255230494.1_Vibrio_pelagius,
		24 WP_048614436.1_Vibrio_coralliirubri,
		25 WP_017086173.1_Vibrio_splendidus,
		26 WP_246611954.1_Agarivorans_aestuarii,
		27 WP_220720829.1_Agarivorans_litoreus,
		28 AGL78596.1_Vibrio_sp._QY104,
		29 WP_275724466.1_Vibrio_furnissii,
		30 WP_126607543.1_Vibrio_penaeicida,
		31 SJN29022.1_Vibrio_casei,
		32 WP_244875215.1_Vibrio_litoralis,
		33 WP_089123653.1_Vibrio_algivorus,
		34 WP_237483968.1_Vibrio_hippocampi,
		35 WP_168836518.1_Vibrio_agarilyticus,
		36 Sing2_12030_ALY65,
		37 Sing2_10715_ALY51,
		38 Sing2_21942_ALY52,
		39 Sing2_10732_ALY53,
		40 Sing2_00714_ALY7,
		41 Sing2_00715_ALY8,
		42 Sing2_00766_ALY9,
		43 Sing2_00692_ALY3,
		44 Sing2_00693_ALY4,
		45 Sing2_00700_ALY5,
		46 Sing2_00701_ALY6,
		47 Sing2_07782_ALY46,
		48 Sing2_07783_ALY47,
		49 Sing2_11680_ALY58,
		50 Sing2_11661_ALY56,
		51 Sing2_22726_ALY54,
		52 Sing2_11660_ALY55,
		53 Sing2_07685_ALY44,
		54 Sing2_07684_ALY43,
		55 Sing2_07686_ALY45,
		56 Sing2_11684_ALY60,
		57 Sing2_11679_ALY57,
		58 Sing2_11681_ALY59,
		59 Sing2_12092_ALY68,
		60 Sing2_12690_ALY81,
		61 Sing2_12084_ALY66,
		62 Sing2_12099_ALY73,
		63 Sing2_12681_ALY76,
		64 Sing2_12104_ALY75,
		65 Sing2_12094_ALY69,
		66 Sing2_12096_ALY70,
		67 Sing2_12682_ALY77,
		68 Sing2_12686_ALY79,
		69 Sing2_12688_ALY80,
		70 Sing2_12102_ALY74,
		71 Sing2_12684_ALY78,
		72 Sing2_07674_ALY40,
		73 Sing2_07678_ALY41,
		74 Sing2_07683_ALY42,
		75 Sing2_07617_ALY36,
		76 Sing2_07615_ALY34,
		77 Sing2_07586_ALY25,
		78 Sing2_07585_ALY24,
		79 Sing2_07626_ALY37,
		80 Sing2_07614_ALY33,
		81 Sing2_07616_ALY35,
		82 Sing2_13063_ALY93,
		83 Sing2_07610_ALY31,
		84 Sing2_07612_ALY32,
		85 Sing2_13061_ALY92,
		86 Sing2_19331_ALY19,
		87 Sing2_09359_ALY50,
		88 Sing2_00166_ALY1,
		89 Sing2_00167_ALY2,
		90 Sing2_19352_ALY26,
		91 Sing2_19356_ALY30,
		92 Sing2_19353_ALY27,
		93 Sing2_19354_ALY28,
		94 Sing2_19355_ALY29,
		95 Sing2_07627_ALY38,
		96 Sing2_23803_ALY83,
		97 Sing2_23830_ALY91,
		98 Sing2_13043_ALY88,
		99 Sing2_07583_ALY23,
		100 Sing2_13015_ALY85,
		101 Sing2_19332_ALY20,
		102 Sing2_23806_ALY87,
		103 Sing2_07582_ALY22,
		104 Sing2_13014_ALY84,
		105 Sing2_07581_ALY21,
		106 Sing2_13016_ALY86,
		107 Sing2_13044_ALY89,
		108 Sing2_13045_ALY90
;
	tree Bioperl_1 = [&R] ((1:0.203492645575,(((2:0.2136548096,3:0.1563159721):0.1277701795[89],((4:0.4274760846,(5:0.6860847941,6:0.5096153502):0.2031090872[66]):0.0618582898[25],((7:0.3853198385,(8:0.1714642405,9:0.2923108954):0.1008081555[96]):0.0812924919[50],(10:0.8221876654,(11:0.6984088867,((12:0.2862500599,13:0.1881040291):0.3842693124[100],(14:0.1972828499,15:0.1147630002):0.6484975922[100])…
End;
