# Supplementary material for: Diatom heterotrophy on brown algal polysaccharides emerged through horizontal gene transfer, gene duplication, and neofunctionalization
Source: PLoS Biol. 2025 Apr 1;23(4):e3003038. doi: 10.1371/journal.pbio.3003038 (PMC11960938; doi:10.1371/journal.pbio.3003038)
Supplement: S5 Data — (ZIP) [file pbio.3003038.s031.zip]

Archive with 3 entries (2 files):
- S5_Data/
- S5_Data/S5_Data.nexus
- S5_Data/S5_Data.newick
