# Supplementary material for: Diatom heterotrophy on brown algal polysaccharides emerged through horizontal gene transfer, gene duplication, and neofunctionalization
Source: PLoS Biol. 2025 Apr 1;23(4):e3003038. doi: 10.1371/journal.pbio.3003038 (PMC11960938; doi:10.1371/journal.pbio.3003038)
Supplement: S5 Data — (ZIP) [file pbio.3003038.s031.zip › S5_Data/S5_Data.nexus]

#NEXUS
Begin trees; [Treefile created Tue Jan 7 12:38:12 2025]
	Translate
		1 ALY2,
		2 ALY1,
		3 ALY19,
		4 ALY38,
		5 ALY26,
		6 ALY30,
		7 ALY29,
		8 ALY28,
		9 ALY27,
		10 ALY83,
		11 ALY23,
		12 ALY91,
		13 ALY88,
		14 ALY85,
		15 ALY87,
		16 ALY20,
		17 ALY90,
		18 ALY89,
		19 ALY84,
		20 ALY22,
		21 ALY86,
		22 ALY21,
		23 ALY50,
		24 ALY34,
		25 ALY25,
		26 ALY37,
		27 ALY24,
		28 ALY36,
		29 ALY31,
		30 ALY92,
		31 ALY32,
		32 ALY93,
		33 ALY35,
		34 ALY33,
		35 ALY65,
		36 ALY51,
		37 ALY53,
		38 ALY52,
		39 ALY9,
		40 ALY8,
		41 ALY7,
		42 ALY6,
		43 ALY5,
		44 ALY4,
		45 ALY3,
		46 ALY40,
		47 ALY42,
		48 ALY41,
		49 ALY47,
		50 ALY46,
		51 ALY66,
		52 ALY81,
		53 ALY78,
		54 ALY77,
		55 ALY73,
		56 ALY74,
		57 ALY75,
		58 ALY70,
		59 ALY80,
		60 ALY79,
		61 ALY76,
		62 ALY69,
		63 ALY68,
		64 ALY58,
		65 ALY56,
		66 ALY55,
		67 ALY54,
		68 ALY45,
		69 ALY44,
		70 ALY43,
		71 ALY60,
		72 ALY59,
		73 ALY57,
		74 ALY10-A1,
		75 ALY13-A2,
		76 ALY12-A6,
		77 ALY12-A1,
		78 ALY13-A1,
		79 ALY12-A5,
		80 ALY18-A1,
		81 ALY17-A1,
		82 ALY16-A1,
		83 ALY15-A1,
		84 ALY14-A1,
		85 ALY49-A3,
		86 ALY49-A1,
		87 ALY10-A3,
		88 ALY10-A2,
		89 ALY18-A3,
		90 ALY17-A3,
		91 ALY16-A3,
		92 ALY15-A3,
		93 ALY14-A3,
		94 ALY18-A2,
		95 ALY17-A2,
		96 ALY16-A2,
		97 ALY15-A2,
		98 ALY14-A2,
		99 ALY49-A2,
		100 ALY10-A4,
		101 ALY11-A6,
		102 ALY11-A2,
		103 ALY11-A8,
		104 ALY11-A4,
		105 ALY11-A3,
		106 ALY12-A4,
		107 ALY12-A3,
		108 ALY13-A4,
		109 ALY12-A8,
		110 ALY12-A2,
		111 ALY13-A3,
		112 ALY12-A7,
		113 ALY11-A5,
		114 ALY11-A7,
		115 ALY11-A1,
		116 ALY61-A10,
		117 ALY61-A8,
		118 ALY61-A9,
		119 ALY61-A7,
		120 ALY61-A6,
		121 ALY61-A5,
		122 ALY61-A4,
		123 ALY61-A1,
		124 ALY61-A3,
		125 ALY61-A2,
		126 ALY61-A11,
		127 ALY39-A2,
		128 ALY39-A1,
		129 ALY63-A4,
		130 ALY48-A2,
		131 ALY48-A5,
		132 ALY48-A4,
		133 ALY48-A3,
		134 ALY63-A3,
		135 ALY63-A5,
		136 ALY63-A2,
		137 ALY63-A6,
		138 ALY63-A1,
		139 ALY48-A1,
		140 ALY62-A2,
		141 ALY62-A3,
		142 ALY62-A1,
		143 ALY82-A1,
		144 ALY82-A2,
		145 ALY67-A2,
		146 ALY67-A1,
		147 ALY64-A2,
		148 ALY64-A1,
		149 ALY64-A10,
		150 ALY64-A3,
		151 ALY64-A8,
		152 ALY64-A6,
		153 ALY64-A9,
		154 ALY64-A5,
		155 ALY64-A7,
		156 ALY64-A4
;
	tree Bioperl_1 = [&R] ((1:0.0024480312,2:0.0000021498,((3:0.0250844062,((4:0.0539447000,(5:0.0095394819,(6:0.0000021522,(7:0.0013505308,(8:0.0000021498,9:0.0012338568):0.0037321804[96]):0.0037404512[96]):0.0343451243[100]):0.0432622887[100]):0.0198781960[89],((10:0.0000021498,(11:0.0000021498,(12:0.0000021498,(13:0.0012200391,14:0.0000021498):0.0012197169[60]):0.0036755378[89]):0.0000027402[93]):…
End;
