# Supplementary material for: Diatom heterotrophy on brown algal polysaccharides emerged through horizontal gene transfer, gene duplication, and neofunctionalization
Source: PLoS Biol. 2025 Apr 1;23(4):e3003038. doi: 10.1371/journal.pbio.3003038 (PMC11960938; doi:10.1371/journal.pbio.3003038)
Supplement: S5 Data — (ZIP) [file pbio.3003038.s031.zip › S5_Data/S5_Data.newick]

(ALY2:0.0024480312,ALY1:0.0000021498,((ALY19:0.0250844062,((ALY38:0.0539447000,(ALY26:0.0095394819,(ALY30:0.0000021522,(ALY29:0.0013505308,(ALY28:0.0000021498,ALY27:0.0012338568):0.0037321804[96]):0.0037404512[96]):0.0343451243[100]):0.0432622887[100]):0.0198781960[89],((ALY83:0.0000021498,(ALY23:0.0000021498,(ALY91:0.0000021498,(ALY88:0.0012200391,ALY85:0.0000021498):0.0012197169[60]):0.0036755378[89]):0.0000027402[93]):0.0377054191[100],((ALY87:0.0013271103,ALY20:0.0012373785):0.0019037451[70],(ALY90:0.0000021498,(ALY89:0.0000021498,((ALY84:0.0000021498,ALY22:0.0000021498):0.0036954944[96],(ALY86:0.0000021498,ALY21:0.0000021498):0.0000021498[72]):0.0012284051[64]):0.0012285561[64]):0.0120591536[99]):0.0035777175[52]):0.0176998963[83]):0.0388047128[97]):0.0831469347[100],(ALY50:0.0856082856,(((ALY34:0.1790152973,ALY25:0.1614494852):0.0568096796[84],(ALY37:0.0795558320,ALY24:0.1053823588):0.0701905980[100]):0.1441008236[100],((ALY36:0.1333793902,(ALY31:0.0067391315,((ALY92:0.0000021498,ALY32:0.0000021498):0.0000027314[100],(ALY93:0.0000021498,(ALY35:0.0026994588,ALY33:0.0012390778):0.0075362905[96]):0.0088022612[93]):0.0007895748[60]):0.1263537624[100]):0.0219919764[47],((((ALY65:0.1216714608,(ALY51:0.0100931718,(ALY53:0.0024372437,ALY52:0.0026692992):0.0052821415[93]):0.0860032344[100]):0.0933684969[100],((ALY9:0.0760843856,(ALY8:0.0040440686,ALY7:0.0048957737):0.0576304086[100]):0.0051586756[42],((ALY6:0.0035805483,ALY5:0.0027656228):0.0142227343[98],(ALY4:0.0297922383,ALY3:0.0006865581):0.0200519405[57]):0.0443095504[100]):0.1076541067[100]):0.0302518051[47],((ALY40:0.0000021498,(ALY42:0.0000021498,ALY41:0.0000021498):0.0025790793[88]):0.1924513001[100],((ALY47:0.0053214239,ALY46:0.0011162072):0.1826110168[100],((ALY66:0.0012650509,(ALY81:0.0000021498,(ALY78:0.0000021498,ALY77:0.0000021498):0.0000021498[28]):0.0012643264[58]):0.0000021498[42],((ALY73:0.0050681282,(ALY74:0.0000021498,(ALY75:0.0038016897,ALY70:0.0000021498):0.0012623191[38]):0.0012620585[47]):0.0000021498[16],((ALY80:0.0000021498,ALY79:0.0000021498):0.0012615637[44],(ALY76:0.0000021498,(ALY69:0.0000021498,ALY68:0.0000021498):0.0000021498[21]):0.0000021498[37]):0.0000021498[14]):0.0012643854[31]):0.1632162339[100]):0.0392461559[66]):0.0208402735[35]):0.0321210232[38],((ALY58:0.0225389150,(ALY56:0.0000021498,(ALY55:0.0000021498,ALY54:0.0000021498):0.0000021498[43]):0.0164257255[100]):0.1906894445[100],((ALY45:0.0193134675,(ALY44:0.0593107382,ALY43:0.0344198020):0.0330785743[90]):0.3525677802[100],((ALY60:0.2553282260,(ALY59:0.1444034611,ALY57:0.1785784541):0.1079667743[99]):0.0702838523[71],(((ALY10-A1:0.1864456478,((ALY13-A2:0.0044881390,ALY12-A6:0.0005191407):0.0565129828[100],(ALY12-A1:0.0083275659,(ALY13-A1:0.0024160234,ALY12-A5:0.0013307242):0.0069591319[69]):0.0253732436[86]):0.1145150612[100]):0.0232190854[31],(((ALY18-A1:0.2959181163,ALY17-A1:0.1830309280):0.0361945598[55],(ALY16-A1:0.0710337022,(ALY15-A1:0.0066982418,ALY14-A1:0.0239775406):0.0349366897[97]):0.1067014881[100]):0.1151826022[96],(((ALY49-A3:0.0278423862,ALY49-A1:0.0635249755):0.3617198061[100],(ALY10-A3:0.0048801501,ALY10-A2:0.0015143328):0.2152389559[100]):0.0604044444[74],((((ALY18-A3:0.2944670329,ALY17-A3:0.2692742303):0.0493839683[46],(ALY16-A3:0.0266206324,(ALY15-A3:0.0086634916,ALY14-A3:0.0026813145):0.0259114598[100]):0.1122287411[100]):0.1698472113[98],((ALY18-A2:0.1539202222,ALY17-A2:0.1797312879):0.1014218552[98],(ALY16-A2:0.1563134851,(ALY15-A2:0.0488642927,ALY14-A2:0.0294206216):0.0478692508[96]):0.0959274856[78]):0.3531961553[100]):0.0546718615[51],(ALY49-A2:0.2018753057,((ALY10-A4:0.1420225212,(ALY11-A6:0.0414243033,(ALY11-A2:0.0111021269,(ALY11-A8:0.0299564943,(ALY11-A4:0.0037913545,ALY11-A3:0.0012671742):0.0085658822[98]):0.0024403290[45]):0.0383237055[88]):0.0972969098[100]):0.0359452779[61],(ALY12-A4:0.0389281250,(ALY12-A3:0.0118056574,(ALY13-A4:0.0044548775,(ALY12-A8:0.0036282872,(ALY12-A2:0.0025075478,(ALY13-A3:0.0000021498,ALY12-A7:0.0000021498):0.0000021498[89]):0.0262144730[98]):0.0171234104[69]):0.0165341437[77]):0.0179234595[85]):0.0995947039[100]):0.0435081215[54]):0.1167883780[100]):0.2794119129[100]):0.0525334396[73]):0.0314460053[25]):0.0000026781[33],((ALY11-A5:0.0271049294,(ALY11-A7:0.0000021498,ALY11-A1:0.0000021498):0.0166271546[100]):0.0801686204[100],((ALY61-A10:0.0024924275,(ALY61-A8:0.0000021498,(ALY61-A9:0.0000021498,ALY61-A7:0.0000021498):0.0000021498[37]):0.0000021498[89]):0.0538750250[100],(((ALY61-A6:0.0000021498,(ALY61-A5:0.0000021498,ALY61-A4:0.0000021498):0.0000021498[31]):0.0000021498[67],(ALY61-A1:0.0025098364,(ALY61-A3:0.0000021498,ALY61-A2:0.0000021498):0.0000021498[63]):0.0012502827[65]):0.0521774183[100],(ALY61-A11:0.1645440706,(((ALY39-A2:0.0024695569,ALY39-A1:0.0000021498):0.2168376673[100],(ALY63-A4:0.3158473462,((ALY48-A2:0.0012415561,(ALY48-A5:0.0000021498,(ALY48-A4:0.0000021498,ALY48-A3:0.0000021498):0.0000021498[35]):0.0000021498[67]):0.0158816936[99],(ALY63-A3:0.0000021498,((ALY63-A5:0.0000021498,ALY63-A2:0.0000021498):0.0000021498[16],(ALY63-A6:0.0000021498,ALY63-A1:0.0000021498):0.0000021498[18]):0.0000021498[12]):0.0045364042[100]):0.0449978619[94]):0.0793248311[86]):0.0934127509[78],((ALY48-A1:0.0596068804,(ALY62-A2:0.0031640354,(ALY62-A3:0.0012516907,ALY62-A1:0.0012376411):0.0018398791[67]):0.0530812039[100]):0.1079075263[100],((ALY82-A1:0.0000021562,(ALY82-A2:0.0085909396,(ALY67-A2:0.0073264539,ALY67-A1:0.0014271822):0.0050039189[53]):0.0013975688[63]):0.2195149961[100],((ALY64-A2:0.0000021498,ALY64-A1:0.0012275065):0.0038311928[96],((ALY64-A10:0.0012225347,ALY64-A3:0.0036923773):0.0012300953[22],((ALY64-A8:0.0000021498,ALY64-A6:0.0000021498):0.0000021498[12],((ALY64-A9:0.0000021498,ALY64-A5:0.0000021498):0.0000021498[11],(ALY64-A7:0.0000021498,ALY64-A4:0.0000021498):0.0000021498[14]):0.0000021498[4]):0.0000021522[82]):0.0023187495[45]):0.0669264774[100]):0.0354323895[55]):0.0224190108[24]):0.0588188286[44]):0.1150650856[65]):0.0765065093[47]):0.1277346051[62]):0.0985757536[57]):0.3570122694[100]):0.0523226267[81]):0.0859940978[95]):0.0478575131[84]):0.1391601668[100]):0.0214304320[49]):0.0386754199[93]):0.0170492576[49]):0.0650132964[100]);
