# Supplementary material for: Diatom heterotrophy on brown algal polysaccharides emerged through horizontal gene transfer, gene duplication, and neofunctionalization
Source: PLoS Biol. 2025 Apr 1;23(4):e3003038. doi: 10.1371/journal.pbio.3003038 (PMC11960938; doi:10.1371/journal.pbio.3003038)
Supplement: S6 Data — (XLSX) [file pbio.3003038.s032.xlsx]

## Sheet: S6_DATA
S6 Data. Raw data for intergenic sequence homology matrix plots.
S9 Fig. Pairwise comparisons of intergenic sequences in N. sing1 ALY loci.
Locus 1
	L1-LF	L1-IGR	L1-RF
L1-LF	100
L1-IGR	0.188442	100
L1-RF	0.12	0.31407	100
Locus 2
	L2-LF	L2-IGR	L2-RF
L2-LF	100
L2-IGR	0.17741	100
L2-RF	0.2	0.059137	100
Locus 3
	L3-LF	L3-IGR	L3-RF
L3-LF	100
L3-IGR	0.36	100
L3-RF	0.28	0.16	100
Locus 4
	L4-LF	L4-IGR	L4-RF
L4-LF	100
L4-IGR	0.7109	100
L4-RF	0.2	0.379147	100
Locus 5
	L5-LF	L5-RF
L5-LF	100
L5-RF	0.08	100
Locus 6
	L6-LF	L6-IGR-1	L6-IGR-2	L6-IGR-3	L6-IGR-4	L6-IGR-5	L6-IGR-6	L6-IGR-7	L6-IGR-8	L6-RF
L6-LF	100
L6-IGR-1	0.08	100
L6-IGR-2	0.220588	0.514706	100
L6-IGR-3	2.1576	0.562852	0.281426	100
L6-IGR-4	0.791296	0.49456	0.098912	0.296736	100
L6-IGR-5	0.12	0.157978	0.514706	0.187617	0.296736	100
L6-IGR-6	0.270636	0.405954	2.05882	0.562852	0.49456	1.01488	100
L6-IGR-7	2.4735	0.706714	0.971731	0.65666	0.791296	0.706714	0.795053	100
L6-IGR-8	0.370714	0.185357	0.463392	0.750469	0.692384	0.648749	1.01946	1.01946	100
L6-RF	0.24	0.16	0.220588	0.281426	0.890208	0.2	0.338295	0.706714	0.648749	100
Locus 7
	L7-LF	L7-IGR-1	L7-IGR-2	L7-IGR-3	L7-IGR-4	L7-IGR-5	L7-IGR-6	L7-RF
L7-LF	100
L7-IGR-1	2.82885	100
L7-IGR-2	0.672372	61.5276	100
L7-IGR-3	0.682382	61.5276	98.3251	100
L7-IGR-4	0.556242	0.424328	0.123609	0.124069	100
L7-IGR-5	0.2	0.707214	0.366748	0.372208	0.185414	100
L7-IGR-6	3.367	1.3468	1.3468	1.3468	1.0101	1.17845	100
L7-RF	0.4	1.55587	0.183374	0.186104	0.185414	0.08	0.505051	100
Locus 8
	L8-LF	L8-IGR-1	L8-IGR-2	L8-IGR-3	L8-IGR-4	L8-RF
L8-LF	100
L8-IGR-1	0.123153	100
L8-IGR-2	0.123153	99.5074	100
L8-IGR-3	0.123153	99.3842	99.8768	100
L8-IGR-4	0.123153	99.5074	99.5074	99.3842	100
L8-RF	0.48	1.84729	1.84729	1.84729	1.84729	100
Locus 9
	L9-LF	L9-IGR-1	L9-IGR-2	L9-IGR-3	L9-IGR-4	L9-IGR-5	L9-RF
L9-LF	100
L9-IGR-1	98.8	100
L9-IGR-2	72.64	86.7167	100
L9-IGR-3	0.338123	0.591716	61.4539	100
L9-IGR-4	0.330579	0.578512	92.2314	61.1158	100
L9-IGR-5	0.760456	0.506971	0.380228	0.380228	0.380228	100
L9-RF	0.2	0.4	0.4	1.60609	0.743802	2.40811	100
Locus 10
	L10-LF	L10-IGR	L10-RF
L10-LF	100
L10-IGR	1.566	100
L10-RF	0.12	1.67785	100
Locus 11
	L11-LF	L11-RF
L11-LF	100
L11-RF	0.6	100
Locus 12
	L12-LF	L12-IGR-1	L12-IGR-2	L12-IGR-3	L12-IGR-4	L12-IGR-5	L12-RF
L12-LF	100
L12-IGR-1	0.04	100
L12-IGR-2	0.04	0.232213	100
L12-IGR-3	0.314136	0.314136	0.209424	100
L12-IGR-4	0.542495	0.0904159	0.813743	1.15183	100
L12-IGR-5	0.104058	0.832466	0.104058	1.04712	0.832466	100
L12-RF	0.48	0.24	0.08	1.04712	0.632911	1.97711	100
Locus 13
	L13-LF	L13-IGR	L13-RF
L13-LF	100
L13-IGR	0.0985707	100
L13-RF	0.16	0.0985707	100
Locus 14
	L14-LF	L14-RF
L14-LF	100
L14-RF	0.12	100
Locus 15
	L15-LF	L15-RF
L15-LF	100
L15-RF	0.24	100
Locus 16
	L16-LF	L16-RF
L16-LF	100
L16-RF	0.28	100
Locus 17
	L17-LF	L17-RF
L17-LF	100
L17-RF	0.44	100
Locus 18
	L18-LF	L18-IGR	L18-RF
L18-LF	100
L18-IGR	0.6	100
L18-RF	0.12	71.76	100
Locus 19
	L19-LF	L19-IGR-1	L19-IGR-2	L19-RF
L19-LF	100
L19-IGR-1	0.261233	100
L19-IGR-2	0.261233	99.9478	100
L19-RF	0.04	0.0522466	0.0522466	100
Locus 20
	L20-LF	L20-IGR-1	L20-IGR-2	L20-IGR-3	L20-RF
L20-LF	100
L20-IGR-1	0.733496	100
L20-IGR-2	3.29897	2.8866	100
L20-IGR-3	0.08	0.244499	2.47423	100
L20-RF	0.28	0.162999	1.23711	0.28	100
Locus 21
	L21-LF	L21-IGR	L21-RF
L21-LF	100
L21-IGR	0.158856	100
L21-RF	0.72	1.11199	100
Locus 22
	L22-LF	L22-RF
L22-LF	100
L22-RF	0.08	100
Locus 23
	L23-LF	L23-RF
L23-LF	100
L23-RF	0.16	100
Locus 24
	L24-LF	L24-RF
L24-LF	100
L24-RF	0.2	100
Locus 25
	L25-LF	L25-IGR-1	L25-IGR-2	L25-IGR-3	L25-IGR-4	L25-IGR-5	L25-IGR-6	L25-IGR-7	L25-RF
L25-LF	100
L25-IGR-1	0.16	100
L25-IGR-2	0.64	19.1222	100
L25-IGR-3	0.126662	0.189994	67.7011	100
L25-IGR-4	0.126662	0.189994	67.7011	100	100
L25-IGR-5	0.44	0.105843	0.14818	60.9246	60.9246	100
L25-IGR-6	0.08	0.073153	0.012481	0.063331	0.063331	27.9424	100
L25-IGR-7	0.695762	0.189753	66.4769	98.3534	98.3534	60.5313	0.063251	100
L25-RF	0.44	0.2	0.32	0.063331	0.063331	0.04	89.88	0.063251	100
Locus 26
	L26-LF	26-IGR-1	26-IGR-2	26-IGR-3	26-IGR-4	26-IGR-5	26-RF
L26-LF	100
26-IGR-1	1.29151	100
26-IGR-2	0.063291	61.962	100
26-IGR-3	0.063291	61.4557	98.1646	100
26-IGR-4	0.063291	61.4557	98.1646	100	100
26-IGR-5	0.063291	61.4557	98.1646	100	100	100
26-RF	0.48	0.676507	66.8987	65.3165	65.3165	65.3165	100
Locus 27
	27-LF	27-RF
27-LF	100
27-RF	51.566	100
Locus 28
	28-LF	28-IGR-1	28-IGR-2	28-IGR-3	28-IGR-4	28-RF
28-LF	100
28-IGR-1	1.54242	100
28-IGR-2	99.4859	0.185414	100
28-IGR-3	1.54242	99.3816	0.185529	100
28-IGR-4	1.79949	0.123609	77.642	0.123686	100
28-RF	2.05656	0.123609	99	0.123686	77.1533	100
Locus 29
	29-LF	29-IGR-1	29-IGR-2	29-IGR-3	29-RF
29-LF	100
29-IGR-1	0.215208	100
29-IGR-2	0.35868	77.642	100
29-IGR-3	99.8565	0.1875	0.125	100
29-RF	1.0989	99.2674	2.5641	1.0989	100
Locus 30
	30-LF	30-IGR	30-RF
30-LF	100
30-IGR	98.6038	100
30-RF	0.299103	99.4018	100
