# Supplementary material for: Diatom heterotrophy on brown algal polysaccharides emerged through horizontal gene transfer, gene duplication, and neofunctionalization
Source: PLoS Biol. 2025 Apr 1;23(4):e3003038. doi: 10.1371/journal.pbio.3003038 (PMC11960938; doi:10.1371/journal.pbio.3003038)
Supplement: S7 Data — (XLSX) [file pbio.3003038.s033.xlsx]

## Sheet: S7A_DATA
S7 Data. Raw data for alginate gel liquefaction and alginate lyase enzyme activity assays.
S7A Data. Raw data for alginate gel liquefaction assay.
Fig. 4A. Alginate gel liquefaction assay using crude lysates from E. coli expressing the indicated proteins.
Labels	Sample	Replicate 1	Replicate 2	Replicate 3	Mean	S.D.
(-) Control	TBS	0.1	0.1	0.1	0.1	1.69967e-17
	No insert	0.1	0.05	0.05	0.0666667	0.0288675
(+) Control	Alginate lyase	1.1	0.95	1.15	1.06667	0.104083
	vALY-A	0.8	0.9	0.9	0.866667	0.057735
CA	ALY7-A	1.2	1.1	1.25	1.18333	0.0763763
	ALY30-A	0.9	0.95	0.95	0.933333	0.0288675
	ALY58-A	1.15	1.1	1.3	1.18333	0.104083
	ALY77-A	1.1	1.2	1.15	1.15	0.05
	ALY85-A	1.15	1.1	1.2	1.15	0.05
	ALY92-A	1.15	1.1	1.05	1.1	0.05
An-TMD	ALY17A3-A1	0.35	0.35	0.35	0.35	6.7987e-17
	ALY17A3-A2	0.1	0.1	0.1	0.1	1.69967e-17
	ALY17A3-A3	0.15	0.05	0.1	0.1	0.05
	ALY17A3-FL	0.25	0.3	0.35	0.3	0.05
	ALY49A3-A1	0.15	0.15	0.15	0.15	0
	ALY49A3-A2	0.1	0.15	0.15	0.133333	0.0288675
	ALY49A3-A3	0.2	0.2	0.1	0.166667	0.057735
	ALY49A3-FL	0.1	0.15	0.1	0.116667	0.0288675
AnCn	ALY48A5C5-A1	0.2	0.15	0.25	0.2	0.05
	ALY61A11C7-A1	0.2	0.2	0.2	0.2	3.39935e-17
*All measurements are in centimeters (cm)

## Sheet: S7B_DATA
S7 Data. Raw data for alginate gel liquefaction and alginate lyase enzyme activity assays.
S7B Data. Raw data for alginate lyase enzyme activity assay.
Fig. 4B. Alginate lyase activity of recombinant proteins as measured by an increase in absorbance at 235 nm.
(1) Raw data
A235 nm		TBS			mCherry			Alginate Lyase			ALY48A5C5-A1			ALY7-A			ALY58-A			ALY77-A
Cycle Nr.	Time (m)	A3	A4	A5	B3	B4	B5	D3	D4	D5	E3	E4	E5	H3	H4	H5	A6	A7	A8	B6	B7	B8	(Well)
		R1	R2	R3	R1	R2	R3	R1	R2	R3	R1	R2	R3	R1	R2	R3	R1	R2	R3	R1	R2	R3	(Replicate)
1	0	0.4776	0.4774	0.4722	0.4913	0.494	0.5953	0.8257	0.776	0.7535	0.4877	0.4948	0.4941	0.5955	0.5854	0.6457	0.6944	0.627	0.6148	0.7854	0.7571	0.7885
2		0.4745	0.4811	0.4842	0.4788	0.4674	0.5763	0.8777	0.8075	0.8443	0.4839	0.5186	0.4929	0.6117	0.6094	0.7032	0.7189	0.6547	0.656	0.8003	0.7741	0.8511
3		0.475	0.495	0.4969	0.4629	0.4641	0.5766	0.9023	0.8314	0.9236	0.4826	0.5058	0.4907	0.624	0.6398	0.7445	0.7609	0.6804	0.6957	0.8141	0.7901	0.8719
4		0.4738	0.5034	0.5164	0.4586	0.4612	0.5809	0.9731	0.8628	0.9549	0.4801	0.5229	0.492	0.6449	0.6488	0.7814	0.8165	0.7079	0.7191	0.8281	0.8118	0.9126
5		0.4738	0.5022	0.5219	0.4568	0.4619	0.5568	0.9599	0.8604	0.9722	0.483	0.5303	0.5015	0.6492	0.6721	0.7956	0.8711	0.7408	0.7533	0.8479	0.8281	0.9624
6		0.4723	0.5024	0.519	0.4542	0.4652	0.5704	0.9803	0.8671	1.0035	0.4775	0.528	0.5033	0.6617	0.6812	0.799	0.9352	0.7806	0.7895	0.8575	0.8494	0.9498
7	0.5	0.4744	0.5131	0.5156	0.4527	0.4681	0.5619	1.0044	0.9004	1.0169	0.4777	0.5043	0.5311	0.6812	0.7147	0.8072	0.9693	0.8199	0.8705	0.8614	0.8608	0.9875
8		0.4726	0.5071	0.5146	0.4511	0.4652	0.5913	1.0444	0.9361	1.042	0.4746	0.4976	0.5482	0.6851	0.7339	0.8113	0.973	0.8567	0.9372	0.8706	0.8719	0.9871
9		0.4726	0.5119	0.5225	0.4526	0.4654	0.5829	1.0885	0.9693	1.0632	0.4797	0.4811	0.539	0.6975	0.7484	0.8084	0.9956	0.8965	0.9573	0.8849	0.8826	0.9693
10		0.4741	0.5265	0.5042	0.4525	0.4666	0.5709	1.1247	0.9899	1.0596	0.4726	0.4789	0.5487	0.7156	0.7638	0.8189	1.0195	0.9363	0.9577	0.8998	0.8894	0.9681
11		0.473	0.5246	0.5054	0.4527	0.469	0.5677	1.1488	1.0136	1.0463	0.4688	0.4752	0.5263	0.7543	0.7712	0.7962	1.0529	0.9722	0.9838	0.912	0.8951	0.9806
12		0.4712	0.5201	0.5065	0.4526	0.462	0.5697	1.1743	1.0332	1.0801	0.4653	0.4752	0.5205	0.7404	0.7785	0.8064	1.0897	0.9891	1.0115	0.927	0.8983	1.0099
13	1	0.4715	0.5277	0.5113	0.4523	0.4679	0.5711	1.2048	1.0526	1.094	0.4636	0.4741	0.5007	0.7521	0.7765	0.8277	1.127	1.0168	1.0495	0.9447	0.9103	1.0186
14		0.47	0.5213	0.5095	0.4531	0.4624	0.5581	1.2375	1.0747	1.1056	0.4633	0.4773	0.4816	0.7629	0.7666	0.8294	1.1546	1.0665	1.0696	0.9554	0.9116	1.0552
15		0.4686	0.519	0.509	0.4532	0.4623	0.5561	1.2696	1.1004	1.1286	0.4637	0.4723	0.4789	0.7836	0.7661	0.8375	1.2056	1.0849	1.0965	0.9573	0.9194	1.0493
16		0.4683	0.5178	0.5055	0.4532	0.4608	0.5535	1.3042	1.1287	1.1559	0.4638	0.4728	0.478	0.8188	0.7802	0.8495	1.2525	1.1266	1.1095	0.9645	0.928	1.0444
17		0.4689	0.518	0.506	0.4536	0.46	0.5623	1.3359	1.1563	1.1664	0.4634	0.4729	0.4832	0.7822	0.7978	0.8561	1.2926	1.1361	1.1404	0.988	0.9464	1.0446
18		0.4668	0.5124	0.5025	0.4534	0.4583	0.549	1.3694	1.1847	1.2098	0.4636	0.4736	0.4779	0.7944	0.8118	0.8961	1.333	1.1556	1.175	1.004	0.9543	1.0583
19	1.5	0.4665	0.5066	0.4953	0.4534	0.458	0.5504	1.405	1.215	1.2401	0.4634	0.4746	0.4792	0.8199	0.7835	0.8783	1.3754	1.1813	1.209	1.0248	0.961	1.0659
20		0.4661	0.5139	0.4905	0.4543	0.4584	0.5524	1.4389	1.246	1.2743	0.464	0.4713	0.4779	0.8027	0.8108	0.8615	1.4088	1.218	1.2431	1.0319	0.968	1.0771
21		0.4654	0.4999	0.506	0.4543	0.4553	0.5385	1.4742	1.2758	1.2995	0.4638	0.4714	0.4806	0.8065	0.8079	0.8879	1.4291	1.2522	1.2816	1.0606	0.9723	1.0858
22		0.4651	0.5059	0.492	0.4539	0.4578	0.5405	1.5083	1.3077	1.3373	0.4639	0.4706	0.4817	0.7858	0.7965	0.8748	1.4545	1.2784	1.3268	1.0497	0.9773	1.0771
23		0.4666	0.5004	0.499	0.4546	0.4573	0.5582	1.5434	1.3393	1.368	0.4639	0.4761	0.4822	0.7936	0.7924	0.8959	1.4694	1.3062	1.3485	1.056	0.9932	1.081
24		0.4659	0.4967	0.4938	0.4545	0.4572	0.5403	1.5783	1.37	1.4012	0.4642	0.477	0.4821	0.802	0.7805	0.9146	1.4796	1.3268	1.4035	1.0553	1.01	1.0896
25	2	0.464	0.4809	0.4771	0.4537	0.455	0.5607	1.6107	1.4006	1.4349	0.4642	0.4728	0.4769	0.8127	0.7785	0.9139	1.5012	1.3369	1.4357	1.064	1.0145	1.0915
26		0.4655	0.4925	0.4783	0.4544	0.4562	0.5442	1.6459	1.4326	1.4729	0.4642	0.4743	0.4776	0.8037	0.7867	0.9353	1.5318	1.3557	1.4626	1.0636	1.0076	1.097
27		0.4643	0.4846	0.4688	0.4549	0.4568	0.5463	1.6785	1.4626	1.5022	0.464	0.4738	0.4821	0.807	0.7834	0.898	1.5573	1.364	1.4645	1.0785	1.0089	1.1035
28		0.4638	0.4851	0.4656	0.4542	0.4533	0.5376	1.7101	1.493	1.5321	0.4649	0.4718	0.4822	0.8129	0.7918	0.9118	1.5852	1.3839	1.4858	1.0647	1.012	1.1262
29		0.4637	0.4708	0.4656	0.4545	0.4551	0.5515	1.7426	1.5235	1.5626	0.4646	0.4716	0.4814	0.8132	0.7951	0.9286	1.612	1.3965	1.5138	1.0747	1.0267	1.1106
30		0.4635	0.4679	0.473	0.4548	0.4545	0.5426	1.7734	1.5534	1.5886	0.4644	0.4721	0.4796	0.8166	0.8017	0.9329	1.639	1.4069	1.5458	1.0747	1.0286	1.1159
31	2.5	0.4612	0.4741	0.4676	0.4547	0.455	0.5569	1.803	1.5832	1.6243	0.4642	0.4733	0.4832	0.8219	0.8165	0.9562	1.6632	1.4269	1.5719	1.0679	1.0314	1.1283
32		0.4628	0.4643	0.4674	0.4546	0.4549	0.562	1.8328	1.6131	1.6599	0.4647	0.4717	0.4853	0.8257	0.8187	0.9487	1.6853	1.446	1.5938	1.0716	1.0535	1.1148
33		0.4604	0.467	0.4654	0.4552	0.4552	0.544	1.8609	1.6419	1.6825	0.4646	0.4717	0.4841	0.8333	0.8252	0.9718	1.7093	1.4697	1.6216	1.0586	1.0477	1.1401
34		0.4602	0.4647	0.4651	0.4551	0.4559	0.5446	1.8874	1.6708	1.7125	0.4647	0.4711	0.48	0.8339	0.8314	0.9718	1.7284	1.502	1.6289	1.0579	1.0527	1.1478
35		0.4597	0.4631	0.4639	0.4552	0.4549	0.5584	1.9133	1.6991	1.7438	0.4649	0.4702	0.4824	0.8393	0.8275	0.9649	1.7518	1.5425	1.6611	1.0653	1.0531	1.1435
36		0.4597	0.4633	0.4658	0.4548	0.4542	0.5506	1.9387	1.7262	1.7711	0.465	0.4695	0.479	0.8438	0.8306	0.9808	1.778	1.5521	1.6825	1.0669	1.052	1.147
37	3	0.46	0.4644	0.4653	0.4553	0.4535	0.5481	1.9642	1.7537	1.8003	0.4645	0.4705	0.4767	0.8474	0.8434	0.9782	1.8052	1.5753	1.708	1.0654	1.06	1.1506
38		0.4599	0.4638	0.4644	0.4547	0.4535	0.5464	1.9872	1.7784	1.8211	0.4645	0.4697	0.4797	0.8501	0.8418	0.992	1.8322	1.603	1.7404	1.0758	1.0461	1.1578
39		0.4594	0.4638	0.4635	0.4548	0.4529	0.5489	2.0098	1.8032	1.8473	0.4645	0.4701	0.476	0.8553	0.8496	0.9937	1.849	1.6242	1.7697	1.0809	1.0641	1.1498
40		0.4591	0.463	0.4631	0.4551	0.4531	0.5476	2.0321	1.8278	1.873	0.4647	0.4697	0.4753	0.8584	0.8457	1.0203	1.8721	1.6445	1.7957	1.081	1.0715	1.1517
41		0.459	0.4626	0.4618	0.4551	0.4527	0.5439	2.053	1.8517	1.8979	0.4646	0.4696	0.4769	0.863	0.8416	1.0014	1.8926	1.6584	1.8235	1.087	1.0831	1.1509
42		0.4594	0.4623	0.4615	0.4555	0.4531	0.5456	2.0739	1.8757	1.9239	0.4646	0.4704	0.4768	0.8641	0.8552	1.0075	1.9131	1.679	1.849	1.0938	1.0654	1.1936
43	3.5	0.459	0.4628	0.4625	0.4556	0.4536	0.5361	2.0952	1.8969	1.9472	0.4643	0.4702	0.4753	0.8696	0.8523	0.9927	1.929	1.6975	1.8694	1.0961	1.0766	1.2029
44		0.4594	0.4628	0.46	0.4553	0.4536	0.5322	2.113	1.9188	1.9638	0.4644	0.4693	0.4756	0.8704	0.8625	1.0062	1.9489	1.7158	1.892	1.1048	1.0824	1.1779
45		0.4594	0.4619	0.4625	0.4548	0.4535	0.5351	2.1331	1.9394	1.9884	0.464	0.4696	0.4762	0.8744	0.8557	1.0157	1.9669	1.7349	1.9089	1.1026	1.0811	1.2049
46		0.4591	0.4621	0.4625	0.456	0.454	0.5249	2.1505	1.9615	2.009	0.4646	0.4695	0.4752	0.8782	0.8647	1.0092	1.988	1.7532	1.9379	1.1076	1.0884	1.2156
47		0.4592	0.4619	0.4614	0.4555	0.4539	0.5284	2.1705	1.9816	2.0297	0.4643	0.4699	0.4758	0.8819	0.8612	1.002	2.0029	1.772	1.9578	1.1109	1.0841	1.2135
48		0.4588	0.4612	0.4597	0.4555	0.454	0.5301	2.1869	2.0009	2.0465	0.4643	0.4694	0.4762	0.885	0.8612	1.0162	2.0233	1.7878	1.9728	1.1153	1.0898	1.2023
49	4	0.459	0.461	0.4619	0.4556	0.454	0.5324	2.2033	2.0204	2.0683	0.4645	0.4695	0.4764	0.8889	0.8695	1.0212	2.0374	1.808	1.9906	1.1174	1.0975	1.2145
50		0.4584	0.4609	0.4591	0.4555	0.4539	0.5277	2.2192	2.0377	2.086	0.4644	0.4689	0.4759	0.8926	0.8719	1.0154	2.0544	1.8254	2.0083	1.1182	1.1009	1.2221
51		0.4591	0.4613	0.4607	0.4558	0.4538	0.5321	2.2352	2.0565	2.1058	0.4645	0.4689	0.4753	0.8954	0.874	1.0279	2.0721	1.8414	2.0277	1.1216	1.099	1.216
52		0.4588	0.4611	0.4597	0.4558	0.4535	0.5312	2.249	2.0724	2.1238	0.4644	0.4687	0.4757	0.8997	0.8786	1.0445	2.088	1.8599	2.044	1.1256	1.1064	1.2219
53		0.4582	0.4607	0.4608	0.4555	0.4538	0.535	2.2659	2.0895	2.1382	0.4645	0.4686	0.4751	0.9028	0.8808	1.0323	2.1042	1.8759	2.0626	1.1301	1.1114	1.2305
54		0.4588	0.4599	0.4609	0.4557	0.4545	0.5335	2.2792	2.1071	2.1511	0.4641	0.4688	0.4747	0.9073	0.8893	1.0303	2.1203	1.8929	2.0827	1.1339	1.1149	1.233
55	4.5	0.4599	0.4614	0.4612	0.4555	0.455	0.5223	2.294	2.1237	2.1674	0.4639	0.4686	0.4751	0.9093	0.889	1.04	2.1362	1.9076	2.092	1.137	1.116	1.2335
56		0.4598	0.4609	0.4618	0.4556	0.4555	0.5314	2.3073	2.1384	2.1849	0.4642	0.4687	0.475	0.9136	0.8921	1.0361	2.1519	1.9242	2.109	1.1396	1.121	1.2387
57		0.4596	0.4606	0.4617	0.4557	0.4553	0.5362	2.3217	2.1554	2.1984	0.464	0.4687	0.475	0.9164	0.8997	1.042	2.1642	1.9407	2.1258	1.1457	1.1225	1.243
58		0.4587	0.4609	0.4614	0.4555	0.4548	0.5322	2.3337	2.1681	2.2135	0.4642	0.4684	0.4751	0.9189	0.8983	1.0423	2.1788	1.9549	2.1398	1.15	1.1278	1.235
59		0.4585	0.4607	0.4625	0.4557	0.4554	0.5332	2.3471	2.1852	2.2286	0.464	0.4687	0.4744	0.9226	0.9003	1.0473	2.1915	1.971	2.1545	1.1539	1.1307	1.2459
60		0.4582	0.4607	0.4611	0.4553	0.4547	0.5267	2.3544	2.1975	2.2413	0.464	0.4686	0.4741	0.9252	0.9046	1.0395	2.2051	1.9856	2.1664	1.1572	1.135	1.242
61	5	0.4587	0.4611	0.4618	0.4554	0.4542	0.528	2.3708	2.2117	2.2551	0.4638	0.4686	0.4741	0.9292	0.912	1.0476	2.2192	2.0013	2.1812	1.1614	1.1386	1.2443
62		0.4588	0.4607	0.4599	0.4551	0.4538	0.5317	2.3817	2.2256	2.2676	0.464	0.4684	0.4738	0.9324	0.9154	1.0585	2.2336	2.0149	2.1961	1.1648	1.1427	1.2492
63		0.458	0.4611	0.4596	0.4556	0.454	0.5276	2.3913	2.2355	2.2813	0.4638	0.4686	0.4731	0.936	0.9155	1.062	2.2446	2.0286	2.2075	1.1688	1.1463	1.2494
64		0.4572	0.4592	0.4582	0.4542	0.4524	0.5275	2.4007	2.2474	2.2911	0.4638	0.4683	0.4736	0.9383	0.919	1.0519	2.2571	2.0423	2.2208	1.1728	1.1502	1.2538
65		0.4569	0.4591	0.4585	0.4543	0.4525	0.5276	2.413	2.2565	2.2998	0.4636	0.4684	0.4735	0.9416	0.922	1.0561	2.2701	2.0561	2.2359	1.1769	1.1539	1.2584
66		0.457	0.4589	0.4579	0.4545	0.4526	0.5196	2.4263	2.2804	2.3085	0.4641	0.4684	0.4732	0.9455	0.9252	1.0748	2.281	2.0688	2.2467	1.1797	1.1578	1.2644
(2) Corrected Mean Absorbance Values			(Blank: TBS)					(3) Adjusted to time zero, negative values set to zero								(4) Standard deviation								(5) Standard deviation (for plotting)
Time (m)	mCherry	Alginate Lyase	ALY48A5C5-A1	ALY7-A	ALY58-A	ALY77-A		Time (m)	mCherry	Alginate Lyase	ALY48A5C5-A1	ALY7-A	ALY58-A	ALY77-A		Time (m)	mCherry	Alginate Lyase	ALY48A5C5-A1	ALY7-A	ALY58-A	ALY77-A		Time (m)	mCherry	Alginate Lyase	ALY48A5C5-A1	ALY7-A	ALY58-A	ALY77-A
0	0.0511333	0.309333	0.0164667	0.133133	0.169667	0.301267		0	0	0	0	0	0	0		0	0.0592804	0.0369441	0.0039128	0.0322959	0.0428714	0.0173035		0
	0.0275667	0.363233	0.0185333	0.1615	0.1966	0.328567			0	0.0539	0.00206667	0.0283667	0.0269333	0.0273			0.0598546	0.0351137	0.0180073	0.0535039	0.0366964	0.0391495
	0.0122333	0.3968	0.00406667	0.180467	0.223367	0.3364			0	0.0874667	0	0.0473333	0.0537	0.0351333			0.0653011	0.0482724	0.0117747	0.0654879	0.04275	0.0420478
	0.00236667	0.4324	0.000466667	0.193833	0.249967	0.352967			0	0.123067	0	0.0607	0.0803	0.0517			0.0698715	0.0591323	0.0220917	0.0777069	0.0597302	0.0541088
	-0.00746667	0.431533	0.00563333	0.206333	0.2891	0.380167			0	0.1222	0	0.0732	0.119433	0.0789			0.0563205	0.0613063	0.0238362	0.0787503	0.0718925	0.0725015
	-0.0013	0.4524	0.00503333	0.216067	0.3372	0.387667			0	0.143067	0	0.0829333	0.167533	0.0864			0.0641489	0.0729811	0.025252	0.0742837	0.0868033	0.0557749
0.5	-0.0068	0.472867	0.00333333	0.233333	0.385533	0.4022			0	0.163533	0	0.1002	0.215867	0.100933		0.5	0.0591048	0.063959	0.0267001	0.0652617	0.0759848	0.0729777		0.5	0.0591048	0.063959	0.0267001	0.0652617	0.0759848	0.0729777
	0.00443333	0.5094	0.0087	0.245333	0.4242	0.411767			0	0.200067	0	0.1122	0.254533	0.1105			0.0771968	0.0618459	0.0376526	0.0636378	0.0595645	0.0668892
	-0.00203333	0.538	-0.0024	0.2491	0.447467	0.409933			0	0.228667	0	0.115967	0.2778	0.108667			0.0718194	0.0628038	0.03384	0.0555122	0.0499739	0.0494057
	-0.00493333	0.556467	-0.00153333	0.2645	0.469567	0.4175			0	0.247133	0	0.131367	0.2999	0.116233			0.0646734	0.0674131	0.0422353	0.0516884	0.0432039	0.0427527
	-0.00453333	0.568567	-0.0109	0.2729	0.501967	0.428233			0	0.259233	0	0.139767	0.3323	0.126967			0.0622259	0.0705391	0.031513	0.0210801	0.0436308	0.0452803
	-0.0045	0.5966	-0.0122667	0.275833	0.530833	0.4458			0	0.287267	0	0.1427	0.361167	0.144533			0.0650641	0.0718592	0.0294311	0.0331311	0.0528163	0.0579521
1	-0.0064	0.613633	-0.0240333	0.281933	0.560933	0.454367		1	0	0.3043	0	0.1488	0.391267	0.1531		1	0.0645588	0.0786929	0.0191234	0.0385836	0.0565974	0.0553375		1	0.0645588	0.0786929	0.0191234	0.0385836	0.0565974	0.0553375
	-0.00906667	0.639	-0.0262	0.286033	0.596633	0.4738			0	0.329667	0	0.1529	0.426967	0.172533			0.0581234	0.0864641	0.00956887	0.0373715	0.0499937	0.0735974
	-0.00833333	0.667333	-0.0272333	0.296867	0.630133	0.476467			0	0.358	0	0.163733	0.460467	0.1752			0.0569644	0.0906503	0.0076219	0.0372143	0.0665906	0.0668012
	-0.00803333	0.699067	-0.0256667	0.318967	0.665667	0.481767			0	0.389733	0	0.185833	0.496	0.1805			0.0558437	0.0944572	0.00718424	0.034725	0.0780942	0.0595332
	-0.00566667	0.7219	-0.0244667	0.3144	0.692067	0.495367			0	0.412567	0	0.181267	0.5224	0.1941			0.0609945	0.100903	0.00990269	0.0389518	0.0891399	0.0492906
	-0.007	0.760733	-0.0222	0.3402	0.7273	0.511633			0	0.4514	0	0.207067	0.557633	0.210367			0.053836	0.10018	0.00733689	0.0543938	0.0973063	0.052017
1.5	-0.0022	0.797233	-0.0170667	0.337767	0.765767	0.527767			0	0.4879	0	0.204633	0.5961	0.2265		1.5	0.0547234	0.103217	0.0081265	0.0478236	0.104985	0.0528578		1.5	0.0547234	0.103217	0.0081265	0.0478236	0.104985	0.0528578
	-0.0018	0.829567	-0.0191	0.334833	0.7998	0.5355			0	0.520233	0	0.2017	0.630133	0.234233			0.0554924	0.104167	0.00695294	0.0318683	0.103675	0.0548165
	-0.00773333	0.8594	-0.0185	0.343667	0.830533	0.549133			0	0.550067	0	0.210533	0.660867	0.247867			0.0483268	0.108355	0.00841269	0.0465974	0.0947929	0.0596017
	-0.0036	0.896767	-0.0156	0.331367	0.865567	0.547033			0	0.587433	0	0.198233	0.6959	0.245767			0.0489116	0.108288	0.00899018	0.0485908	0.0909772	0.0515632
	0.00136667	0.928233	-0.0146	0.338633	0.886033	0.554733			0	0.6189	0	0.2055	0.716367	0.253467			0.0590495	0.110488	0.0093179	0.0594124	0.0846959	0.0452358
	-0.00146667	0.964367	-0.0110333	0.3469	0.917833	0.566167			0	0.655033	0	0.213767	0.748167	0.2649			0.0487759	0.112344	0.00922189	0.0720229	0.0764002	0.0399265
2	0.0158	1.00807	-0.0027	0.361033	0.9506	0.582667		2	0	0.698733	0	0.2279	0.780933	0.2814		2	0.0614046	0.112712	0.00648151	0.0704086	0.0827105	0.0390203		2	0.0614046	0.112712	0.00648151	0.0704086	0.0827105	0.0390203
	0.00616667	1.03837	-0.00673333	0.363133	0.971267	0.5773			0	0.729033	0	0.23	0.8016	0.276033			0.0513343	0.113321	0.00698164	0.0813322	0.08872	0.0451736
	0.0134333	1.0752	0.000733333	0.3569	0.989367	0.591067			0	0.765867	0	0.223767	0.8197	0.2898			0.05223	0.114937	0.00906035	0.0605132	0.0966756	0.0490209
	0.0102	1.1069	0.00146667	0.367333	1.01347	0.596133			0	0.797567	0	0.2342	0.8438	0.294867			0.0484129	0.115719	0.00870881	0.0640656	0.100653	0.0571565
	0.0203333	1.14287	0.00583333	0.378933	1.04073	0.603967			0	0.833533	0	0.2458	0.871067	0.3027			0.0558306	0.116857	0.0084388	0.0724189	0.107891	0.0420952
	0.0158333	1.17033	0.0039	0.382267	1.06243	0.604933			0	0.861	0	0.249133	0.892767	0.303667			0.0507782	0.118174	0.00760022	0.0718345	0.116797	0.0436729
2.5	0.0212333	1.20253	0.00593333	0.397233	1.08637	0.608233			0	0.8932	0	0.2641	0.9167	0.306967		2.5	0.0589188	0.116858	0.00950281	0.0791431	0.119163	0.0489388		2.5	0.0589188	0.116858	0.00950281	0.0791431	0.119163	0.0489388
	0.0256667	1.2371	0.00906667	0.399533	1.1102	0.615133			0	0.927767	0	0.2664	0.940533	0.313867			0.061921	0.115724	0.0104747	0.0731186	0.120749	0.0314948
	0.0205333	1.26417	0.0092	0.4125	1.13593	0.617867			0	0.954833	0	0.279367	0.966267	0.3166			0.0512687	0.116502	0.00986931	0.0824009	0.121225	0.0504956
	0.0218667	1.29357	0.0086	0.4157	1.15643	0.6228			0	0.984233	0	0.282567	0.986767	0.321533			0.0514435	0.114923	0.00768397	0.080348	0.113476	0.0534682
	0.0272667	1.32317	0.0102667	0.415	1.18957	0.625067			0	1.01383	0	0.281867	1.0199	0.3238			0.0596693	0.112997	0.00897385	0.0761505	0.104959	0.0490514
	0.0236	1.34907	0.00823333	0.422133	1.20793	0.6257			0	1.03973	0	0.289	1.03827	0.324433			0.0554842	0.111999	0.00714726	0.0831698	0.113398	0.0510931
3	0.0224	1.37617	0.00733333	0.426433	1.23293	0.628767		3	0	1.06683	0	0.2933	1.06327	0.3275		3	0.0541052	0.110563	0.00610027	0.0766982	0.115406	0.0508209		3	0.0541052	0.110563	0.00610027	0.0766982	0.115406	0.0508209
	0.0221667	1.39953	0.0086	0.431933	1.2625	0.630533			0	1.0902	0	0.2988	1.09283	0.329267			0.0532928	0.11031	0.00772528	0.0844241	0.115354	0.0578547
	0.0233	1.42453	0.00796667	0.4373	1.2854	0.636033			0	1.1152	0	0.304167	1.11573	0.334767			0.0548854	0.108808	0.00575065	0.0816005	0.114013	0.0454128
	0.0235333	1.44923	0.00816667	0.4464	1.30903	0.639667			0	1.1399	0	0.313267	1.13937	0.3384			0.0539915	0.107311	0.00530283	0.0973465	0.11583	0.0438193
	0.0227667	1.47307	0.00923333	0.440867	1.33037	0.645867			0	1.16373	0	0.307733	1.1607	0.3446			0.0519754	0.105445	0.00618574	0.0867454	0.120335	0.0380685
	0.0236667	1.49677	0.00953333	0.447867	1.35263	0.656533			0	1.18743	0	0.314733	1.18297	0.355267			0.0527257	0.103365	0.00610246	0.0854772	0.120976	0.0673323
3.5	0.0203333	1.51833	0.0085	0.443433	1.37053	0.663767			0	1.209	0	0.3103	1.20087	0.3625		3.5	0.0470647	0.103083	0.00550485	0.0765561	0.120204	0.0679929		3.5	0.0470647	0.103083	0.00550485	0.0765561	0.120204	0.0679929
	0.0196333	1.5378	0.00903333	0.4523	1.3915	0.660967			0	1.22847	0	0.319167	1.22183	0.3597			0.044897	0.101652	0.00561456	0.0807813	0.121532	0.0499427
	0.0198667	1.55903	0.00866667	0.454	1.40897	0.668267			0	1.2497	0	0.320867	1.2393	0.367			0.046741	0.100713	0.00610683	0.0874789	0.120737	0.0661488
	0.0170667	1.5791	0.00853333	0.456133	1.4318	0.675967			0	1.26977	0	0.323	1.26213	0.3747			0.0403692	0.0983188	0.00530503	0.0798159	0.123663	0.0685717
	0.0184333	1.59977	0.00916667	0.4542	1.45007	0.675333			0	1.29043	0	0.321067	1.2804	0.374067			0.0425582	0.0981678	0.00575065	0.0760232	0.122386	0.0683
	0.0199667	1.6182	0.0100667	0.4609	1.46807	0.6759			0	1.30887	0	0.327767	1.2984	0.374633			0.0435098	0.0969429	0.0059702	0.0834714	0.123986	0.0589852
4	0.0200333	1.6367	0.0095	0.4659	1.4847	0.6825		4	0	1.32737	0	0.332767	1.31503	0.381233		4	0.0448095	0.0948436	0.00597523	0.0825556	0.121214	0.0626011		4	0.0448095	0.0948436	0.00597523	0.0825556	0.121214	0.0626011
	0.0195667	1.65483	0.0102667	0.467167	1.50323	0.6876			0	1.3455	0	0.334033	1.33357	0.386333			0.0421542	0.0940012	0.00579511	0.0775678	0.121119	0.065554
	0.0202	1.67213	0.0092	0.472067	1.52003	0.685167			0	1.3628	0	0.338933	1.35037	0.3839			0.0446404	0.0922935	0.00543078	0.0833661	0.122407	0.0620633
	0.0203	1.68853	0.00973333	0.481067	1.53743	0.691433			0	1.3792	0	0.347933	1.36777	0.390167			0.0442111	0.0908337	0.00570351	0.0903097	0.121009	0.0618905
	0.0215333	1.70463	0.0095	0.478733	1.55433	0.697433			0	1.3953	0	0.3456	1.38467	0.396167			0.0463979	0.0911006	0.00534509	0.0818601	0.121592	0.0640503
	0.0213667	1.71927	0.00933333	0.482433	1.5721	0.700733			0	1.40993	0	0.3493	1.40243	0.399467			0.0452682	0.0894092	0.00531131	0.0767398	0.121894	0.0634158
4.5	0.0167667	1.7342	0.00836667	0.485267	1.58443	0.701333			0	1.42487	0	0.352133	1.41477	0.400067		4.5	0.0387121	0.088449	0.00562406	0.0819508	0.121254	0.0626625		4.5	0.0387121	0.088449	0.00562406	0.0819508	0.121254	0.0626625
	0.02	1.74937	0.00846667	0.486433	1.60087	0.7056			0	1.44003	0	0.3533	1.4312	0.404333			0.043792	0.087246	0.00542494	0.0776794	0.120995	0.063272
	0.0217667	1.76453	0.0086	0.492067	1.61627	0.709767			0	1.4552	0	0.358933	1.4466	0.4085			0.0465926	0.0863207	0.00551936	0.0777855	0.119505	0.0639346
	0.0205	1.7781	0.0089	0.492833	1.63083	0.7106			0	1.46877	0	0.3597	1.46117	0.409333			0.0444862	0.0855692	0.00549758	0.0778759	0.119611	0.0565828
	0.0208667	1.79307	0.00846667	0.496167	1.6451	0.716267			0	1.48373	0	0.363033	1.47543	0.415			0.0448315	0.0838028	0.00520801	0.0792216	0.118083	0.0609279
	0.0189	1.8044	0.0089	0.496433	1.65903	0.718067			0	1.49507	0	0.3633	1.48937	0.4168			0.0413971	0.0809605	0.00505668	0.0726715	0.117166	0.0564696
5	0.0186667	1.81867	0.0083	0.5024	1.67337	0.7209		5	0	1.50933	0	0.369267	1.5037	0.419633		5	0.0422663	0.0822424	0.00515396	0.0738261	0.116396	0.0556248		5	0.0422663	0.0822424	0.00515396	0.0738261	0.116396	0.0556248
	0.0204	1.83183	0.00893333	0.508967	1.6884	0.725767			0	1.5225	0	0.375833	1.51873	0.4245			0.044605	0.0807775	0.0049085	0.0781748	0.116954	0.056205
	0.0195	1.84313	0.00893333	0.5116	1.70067	0.7286			0	1.5338	0	0.378467	1.531	0.427333			0.0420387	0.0800742	0.00465081	0.079329	0.115497	0.0542098
	0.0198333	1.85487	0.0103667	0.511533	1.7152	0.734067			0	1.54553	0	0.3784	1.54553	0.4328			0.0428488	0.0789755	0.00490544	0.0718098	0.114978	0.0544743
	0.0199667	1.86493	0.0103333	0.515067	1.7292	0.738233			0	1.5556	0	0.381933	1.55953	0.436967			0.0428488	0.0808098	0.00495076	0.0724307	0.114959	0.0549113
	0.0176333	1.88047	0.0106333	0.5239	1.7409	0.7427			0	1.57113	0	0.390767	1.57123	0.441433			0.0381458	0.0774094	0.00455229	0.0811488	0.113911	0.0562987
