# Supplementary material for: Diatom heterotrophy on brown algal polysaccharides emerged through horizontal gene transfer, gene duplication, and neofunctionalization
Source: PLoS Biol. 2025 Apr 1;23(4):e3003038. doi: 10.1371/journal.pbio.3003038 (PMC11960938; doi:10.1371/journal.pbio.3003038)
Supplement: S8 Data — (XLSX) [file pbio.3003038.s034.xlsx]

## Sheet: S8A_DATA
S8 Data. Raw data for AlphaFold2 PAE and pLDDT plots.
S8A Data. Raw data for AlphaFold2 PAE plots.
S11B Fig. Structural predictions of N. sing1 ALY proteins (PAE).
ALY48A5C5-A1
0.25	0.82	1.19	1.44	2.15	2.59	2.66	2.34	3.79	3.59	4.93	4.05	4.79	5.62	5.74	5.91	6.02	4.89	4.55	3.38	3.72	2.76	3.1	2.46	2.46	2.79	1.93	1.95	2.28	2.26	2.52	2.84	3.69	3.77	5.16	2.84	3	2.87	2.38	3.28	2.75	2.08	1.69	1.48	2.37	2.44	5.35	4.14	5	5.86
0.8	0.25	0.82	1	1.71	1.59	1.67	1.78	2.05	2.56	3.05	3.27	3.57	3.74	4.55	4.36	4.36	3.89	3.5	3.07	2.49	2.07	2.03	1.72	2.1	2.19	1.42	1.45	2.16	1.98	1.89	2.31	2.68	2.91	2.93	2.18	2.17	2.1	2.32	2.97	2.53	2.11	1.9	1.64	1.99	2.34	2.96	3.27	3.82	4.16
1.13	0.78	0.25	0.78	1.04	0.96	1.26	1.33	1.6	1.93	2.41	2.55	2.87	2.97	3.73	3.66	3.31	3.29	2.63	2.07	1.74	1.44	1.4	1.21	1.32	1.49	1.24	1.32	1.58	1.52	1.44	1.73	1.88	2.08	2	1.65	1.68	1.7	1.92	2.46	2.21	1.7	1.66	1.49	1.64	1.64	2.05	2.44	2.88	3.32
1.25	0.98	0.78	0.25	0.79	0.94	1.37	1.45	1.63	1.97	2.35	2.45	2.78	2.86	3.43	3.47	3.22	3.12	2.52	2.17	1.74	1.49	1.42	1.12	1.47	1.51	1.24	1.6	1.6	1.6	1.71	1.76	2.09	2.14	2	1.82	2.05	1.79	2	2.35	2.2	2	1.84	1.78	1.85	1.97	2.05	2.35	2.82	3.23
1.45	1.66	0.95	0.79	0.25	0.78	1.66	1.2	1.39	1.93	2.23	2.34	2.82	2.76	3.48	3.52	3.14	3.29	2.31	1.99	1.48	1.28	1.44	1.52	1.47	1.44	1.25	1.28	1.46	1.52	1.46	1.71	1.91	2.07	1.82	1.74	1.83	1.85	2.23	2.5	2.44	2.13	2.15	1.74	1.9	1.95	1.99	2.27	2.74	2.92
1.3	1.3	0.9	0.85	0.76	0.25	0.76	0.92	1.11	1.3	1.6	1.7	2.04	2.01	2.91	2.89	2.53	2.15	1.79	1.49	1.23	1.01	1.1	0.99	1.27	1.2	0.93	1.22	1.34	1.38	1.22	1.41	1.46	1.62	1.49	1.25	1.52	1.6	1.67	2.07	2.01	1.7	1.64	1.32	1.46	1.43	1.53	1.83	2.15	2.36
1.76	1.54	1.58	1.35	1.01	0.83	0.25	0.77	0.96	1.3	1.59	1.83	2.27	2.25	3.38	3.19	2.56	2.37	1.81	1.58	1.32	1.31	1.34	1.51	1.76	1.75	1.43	1.72	1.94	1.74	1.64	1.75	1.69	1.75	1.56	1.5	1.75	2.02	2.05	2.42	2.43	2.2	1.89	1.69	1.55	1.56	1.57	1.76	2.2	2.44
1.59	1.47	1.16	1.28	1.13	1	0.77	0.25	0.77	0.95	1.13	1.36	1.75	1.81	2.4	2.5	2.04	1.83	1.43	1.19	1.01	0.92	0.98	1.17	1.32	1.21	1.1	1.26	1.47	1.44	1.31	1.38	1.34	1.53	1.25	1.1	1.44	1.6	1.89	2.08	2.11	1.83	1.69	1.43	1.45	1.35	1.43	1.57	1.87	2.07
1.78	1.88	1.47	1.61	1.42	1.27	1	0.81	0.25	0.79	1.03	1.3	1.62	1.88	2.47	2.71	1.96	1.93	1.5	1.09	1.08	1.37	1.25	1.41	1.62	1.51	1.35	1.6	1.77	1.67	1.51	1.51	1.4	1.51	1.22	1.29	1.47	1.81	1.93	2.38	2.41	2.24	1.85	1.52	1.49	1.32	1.4	1.58	1.97	2.42
2.33	2.34	1.9	2.09	1.96	1.56	1.23	1.1	0.78	0.25	0.78	1.13	1.42	2.05	2.71	2.49	1.96	1.7	1.26	1.02	1.08	1.39	1.54	1.8	2.01	1.84	1.59	1.91	2.19	2.03	1.86	1.72	1.85	1.69	1.67	1.4	1.87	2.21	2.58	2.84	2.7	2.66	2.45	1.98	1.84	1.7	1.63	1.87	1.97	2.28
2.54	2.72	2.43	2.54	2.39	2.12	1.86	1.31	1.03	0.77	0.25	0.8	1.47	1.87	2.17	2.1	1.83	1.65	1.27	1.16	1.34	1.66	1.92	2.08	2.54	2.28	1.88	2.21	2.71	2.38	2.12	2.07	1.83	2.06	1.09	1.49	2.03	2.39	2.64	3.43	3.06	2.95	2.65	2.44	2.12	1.77	1.88	1.64	2.59	2.94
3.49	3.39	3.86	3.48	3.65	3.02	2.47	2.02	1.65	1.08	0.78	0.25	0.79	1.21	1.62	1.95	1.47	1.85	1.46	1.55	2.04	2.24	2.68	2.97	2.91	2.73	2.64	3.02	3.06	3.12	2.81	2.57	2.09	1.92	1.48	2.18	2.64	3.07	3.34	3.89	3.8	3.99	3.48	3.21	2.79	2.2	2.11	2.06	2.33	2.91
4.69	5.01	3.97	4.75	4.71	4.56	3.25	2.57	2.01	1.94	1.18	0.77	0.25	0.8	1.27	2.39	1.67	2.18	1.24	1.47	2.41	2.52	3.03	3.89	3.69	3.49	3.96	4.16	4.09	3.93	3	3.04	2.42	2.33	1.75	2.36	3.43	4.45	4.27	4.91	5.14	5.26	4.48	4.55	3.48	3.42	2.63	2.64	2.78	3.06
6.5	6.35	6.93	5	6.18	5.02	3.85	4.07	2.76	2.75	2.24	1.37	0.92	0.25	0.99	1.18	1.26	1.64	1.73	1.74	3.13	3.23	3.69	4.81	4.44	3.83	5.08	5.53	5.23	5.54	4.22	4.31	3.84	4.22	4.06	4.05	5.44	6.75	6.02	7.36	6.01	6.32	7.07	6.19	5.11	5.21	3.98	3.97	3.59	3.52
6.71	5.98	5.91	5.41	6.2	6.36	4.52	4.2	4.59	3.26	2.86	1.79	1.24	0.84	0.25	0.81	1.17	2	2.8	1.97	3.62	3.1	3.97	5.26	4.34	4.44	4.56	5.27	5.2	5.1	3.62	4.45	3.47	4.56	3.52	3.77	5.34	5.96	6.25	6.8	6.98	6.27	7.13	5.63	6.1	5.28	4.89	5.06	4.76	4.88
8.17	7.01	7.98	6.84	6.7	6.12	5.5	4.7	3.82	3.71	2.79	2.29	1.46	1.16	0.79	0.25	0.79	0.97	1.96	2.29	3.47	3.66	3.9	5.5	5.28	4.62	6.39	6.28	6.4	5.84	5.84	5.54	4.61	5.02	5.79	4.25	6.78	7.16	8	8.07	7.49	7.21	8.78	8.01	7.81	6.32	5.18	7.52	4.57	4.11
6.05	6.04	7.11	5.8	6.16	6.4	4.75	6.63	2.99	2.95	2.62	1.91	2.23	1.38	1.07	0.78	0.25	0.8	1.58	2.18	2.56	3.64	4.03	5.94	5.15	4.53	5.8	5.97	5.93	6	4.69	4.91	4.72	4.65	4.26	4.99	5.42	6.48	5.52	6	6.13	6.3	6.4	6.51	6.13	4.72	3.6	5.96	3.65	4.27
4.25	4.26	5.31	4.65	4.41	3.83	3.04	2.49	1.88	1.79	1.73	1.54	1.62	1.25	1.45	1.12	0.78	0.25	0.85	1.21	1.82	2.48	3.08	3.54	3.96	3.77	4.08	3.85	4.13	3.51	3.41	2.97	3.34	3	2.62	2.79	4.12	3.53	3.85	4.67	4.45	4.2	4.11	4.02	3.05	3.84	2.59	3.78	3.58	3.31
4.27	3.41	4.32	3.01	3.8	2.79	2.01	1.96	1.66	1.49	2.12	1.19	1.13	1.38	1.76	1.97	1.18	0.78	0.25	0.77	1.14	1.92	1.86	2.43	2.57	2.27	2.99	3.16	2.85	2.93	2.6	2.49	2.12	2.46	1.91	2.22	3.98	3.3	4.46	4.06	4.21	4.27	4.99	4.61	4.08	2.67	2.64	2.6	2.96	3.36
2.91	2.76	2.78	2.31	2.29	2.13	1.58	1.42	1.17	1.97	1.4	1.84	1.52	1.68	2.09	2.17	1.73	1.32	0.91	0.25	0.8	1.6	1.7	2.64	2.27	2.07	2.12	2.52	2.71	2.73	2.67	2.44	2.19	2.42	1.93	2.12	2.91	3.07	3.5	4.23	3.89	4.11	3.77	3.22	3.16	2.67	2.56	2.42	2.63	2.83
2.07	2.23	1.81	1.77	1.78	1.71	1.29	1.08	0.95	1.21	1.37	1.46	1.62	1.66	2.2	2.59	1.79	1.83	1.15	0.79	0.25	0.8	1.07	1.61	1.49	1.21	1.22	1.71	1.72	1.71	1.49	1.61	1.64	1.93	1.73	1.71	2.22	2.21	2.79	3.09	2.96	2.79	2.8	2.27	2.23	2.51	2.13	2.27	2.53	2.62
1.67	1.57	1.28	1.28	1.26	1.17	1.05	0.89	0.96	1.24	1.32	1.48	1.66	1.67	2.14	2.29	1.89	1.68	1.29	1.11	0.77	0.25	0.77	0.99	1.14	1.02	1.02	1.26	1.32	1.36	1.16	1.33	1.31	1.51	1.34	1.24	1.58	1.73	1.88	2.29	2.26	2.03	1.94	1.67	1.65	1.46	1.54	1.69	2.23	2.35
1.63	1.6	1.35	1.26	1.3	1.36	1.03	1.01	1.11	1.34	1.62	1.67	1.78	1.79	2.25	2.48	2.06	2.09	1.69	1.24	0.95	0.77	0.25	0.84	1.03	0.91	1.2	1.03	1.26	1.36	1.19	1.4	1.52	1.7	1.54	1.47	1.8	1.87	2.22	2.73	2.71	2.31	2.2	1.91	1.8	1.89	1.78	1.93	2.41	2.51
1.89	1.63	1.36	1.14	1.42	1.47	1.16	1.31	1.5	1.73	2.09	2.02	2.35	2.27	3.03	3.07	2.91	2.73	2.26	1.72	1.26	1.24	0.79	0.25	1.16	1.02	1	1.12	1.05	1.35	1.3	1.49	1.7	2.08	1.94	1.79	1.94	2	2.73	2.74	3.02	2.32	2.41	2.27	2.04	2.48	2.19	2.48	2.78	2.94
1.93	1.83	1.5	1.57	1.42	1.38	1.33	1.45	1.67	1.83	2.21	2.1	2.48	2.64	2.85	3.15	2.98	2.96	2.56	1.85	1.58	1.19	1.01	0.8	0.25	0.77	0.95	0.94	0.93	1.13	1.22	1.43	1.69	1.99	1.99	1.78	1.9	2.05	2.42	2.67	2.7	2.6	2.36	2.31	2.26	2.3	2.06	2.62	2.92	3.26
1.56	1.6	1.22	1.29	1.42	1.25	1.31	1.2	1.4	1.56	1.91	1.87	2.12	2.21	2.68	2.8	2.49	2.42	1.95	1.63	1.31	1.15	0.97	0.85	0.77	0.25	0.77	0.88	0.93	1.11	1.11	1.36	1.42	1.62	1.6	1.47	1.58	1.76	1.95	2.24	2.38	2.15	1.97	1.83	1.68	1.84	1.82	2.1	2.64	2.81
1.38	1.28	1.18	1.17	1.29	1.19	1.2	1.17	1.32	1.39	1.79	1.73	2.03	2.11	2.48	2.75	2.41	2.27	2.13	1.52	1.27	1.04	0.92	0.86	0.86	0.76	0.25	0.77	0.9	0.92	1.04	1.16	1.3	1.54	1.52	1.51	1.38	1.5	1.65	1.96	1.92	1.62	1.6	1.39	1.44	1.44	1.54	2.03	2.35	2.68
1.95	1.62	1.36	1.37	1.52	1.66	1.47	1.32	1.52	1.75	2.01	2.17	2.5	2.56	3.54	3.3	3.04	2.71	2.28	1.75	1.49	1.17	1.05	1	1.22	0.9	0.78	0.25	0.81	1.03	1.24	1.39	1.58	1.95	1.93	1.65	1.76	1.91	2.09	2.73	2.61	2.23	2.11	2.03	2.06	2.12	2.04	2.39	2.79	2.9
1.88	1.84	1.38	1.43	1.55	1.56	1.57	1.66	1.92	2.25	2.56	2.57	2.98	3.27	4.12	3.68	3.41	3.17	2.81	2.31	1.99	1.5	1.36	1.19	1.13	1.31	1	0.79	0.25	0.82	1.58	1.39	1.83	2.25	2.38	1.91	1.69	1.88	2.16	2.69	2.8	2.46	2.26	2.49	2.18	2.47	2.27	2.76	3.18	3.67
2.24	2.06	1.74	1.65	2.3	2.5	1.93	1.61	2.28	2.1	2.65	2.52	3.16	3.35	4.39	4.34	3.77	3.69	3.24	2.54	2.51	1.42	1.58	1.79	1.25	1.2	1.16	1.06	0.77	0.25	0.86	1.07	1.36	1.82	1.93	1.83	1.5	1.96	2.43	2.64	2.96	2.49	2.47	2.26	2.09	2.62	2.01	2.88	2.9	3.84
1.7	1.78	1.44	1.46	1.57	1.44	1.4	1.19	1.43	1.5	1.7	1.79	2.04	2.68	3.03	3.25	2.56	2.79	2.24	1.69	1.56	1.12	1.33	1.29	1.32	1.23	1	1.16	1.03	0.79	0.25	0.77	0.91	1.22	1.25	1.1	1.15	1.49	1.59	2.04	2.02	1.84	1.69	1.47	1.37	1.5	1.44	1.88	2.24	2.72
2.1	2.3	1.78	1.91	2.02	1.99	1.8	1.63	1.68	1.77	2.03	1.99	2.43	2.66	3.54	3.86	3.18	3.06	2.51	1.97	1.66	1.47	1.57	1.65	1.63	1.38	1.36	1.38	1.27	1.02	0.78	0.25	0.78	1	1.29	1.12	1.82	1.58	1.83	2.06	2.44	1.96	2.1	1.75	1.41	1.6	1.46	2.15	2.57	2.79
1.96	2.34	1.85	2.02	2.21	2.09	2	1.76	1.65	1.73	1.85	1.96	2.31	2.56	3.24	3.58	2.91	2.85	2.24	1.9	1.82	1.43	1.77	1.9	1.78	1.62	1.42	1.56	1.63	1.25	1.03	0.78	0.25	0.78	0.97	1.05	0.99	1.43	1.62	2.04	2.09	1.85	1.68	1.66	1.3	1.41	1.26	1.62	1.96	2.42
2.21	2.62	2.1	2.55	2.45	2.35	2.38	1.81	1.74	1.65	2.15	2.04	2.42	3.08	3.21	3.53	2.96	3.04	2.65	2.04	2.22	1.73	2.28	2.32	2.3	1.86	1.94	2.16	2.07	1.62	1.53	1.22	0.8	0.25	0.83	1.09	1.5	1.63	1.8	2.15	2.35	2.15	2.03	1.86	1.5	1.33	1.25	1.65	2.12	2.46
1.75	1.93	1.7	1.88	1.87	1.61	1.66	1.32	1.29	1.2	1.37	1.37	1.74	2.13	2.46	2.7	2.2	2.38	1.7	1.58	1.54	1.48	1.71	1.81	1.88	1.71	1.5	1.76	1.81	1.51	1.43	1.11	0.94	0.77	0.25	0.79	1.1	1.2	1.44	1.69	1.77	1.68	1.51	1.25	1.11	0.94	0.91	1.33	1.55	2
1.49	1.59	1.36	1.55	1.58	1.31	1.4	1.08	1.19	1.17	1.34	1.41	1.73	1.94	2.43	2.59	2.25	2.19	1.66	1.57	1.43	1.17	1.4	1.53	1.55	1.45	1.29	1.34	1.44	1.28	1.14	0.92	0.93	0.91	0.78	0.25	0.77	0.9	1.13	1.46	1.42	1.26	1.14	1.02	0.9	0.91	1.03	1.28	1.6	2.03
1.6	1.84	1.67	1.83	1.73	1.6	1.52	1.23	1.36	1.31	1.49	1.69	2.12	2.36	2.73	2.71	2.46	2.63	2.01	1.77	1.55	1.38	1.6	1.76	1.81	1.62	1.56	1.74	1.71	1.46	1.25	1.32	1.1	1.09	0.93	0.76	0.25	0.76	0.92	1.2	1.37	1.1	1.01	0.89	0.81	1.03	1.06	1.39	1.84	2.04
1.83	2.14	1.84	2.06	2.09	1.88	1.8	1.58	1.69	1.62	1.95	2.05	2.57	2.76	3.23	3.24	3.02	2.84	2.46	2.12	1.9	1.56	1.92	2.01	2.07	1.88	1.65	1.82	1.91	1.66	1.41	1.25	1.2	1.24	1.18	0.97	0.77	0.25	0.78	1.01	1.17	1.06	1	0.97	1.06	1.14	1.35	1.71	2.34	2.68
1.83	2.21	2.02	2.42	2.31	2.12	2.12	1.8	2.03	1.91	2.24	2.46	2.71	3.23	3.95	4.18	3.55	3.71	2.95	2.49	2.48	1.95	2.35	2.37	2.64	2.38	1.88	2.08	2.18	1.81	1.6	1.49	1.42	1.65	1.39	1.16	1	0.78	0.25	0.78	1	0.96	1.17	1.01	1.16	1.32	1.55	1.92	2.54	3.04
2.32	2.65	2.63	3.09	3.3	2.81	2.85	2.55	2.68	2.48	2.68	2.66	3.24	3.82	4.38	4.87	3.86	4.5	3.72	2.9	3.08	2.67	3.18	3.53	3.17	2.65	2.44	2.61	2.69	2.18	2.07	1.81	1.83	1.83	1.92	1.74	1.21	1.02	0.79	0.25	0.77	0.94	1.24	1.56	1.42	1.75	1.9	2.32	2.87	3.27
1.92	2.38	2.41	2.76	2.54	2.67	2.64	2.86	2.53	2.93	2.88	2.92	3.46	3.92	4.75	4.84	4.3	4.21	3.57	3	3.12	2.85	3.02	2.92	2.97	2.78	2.61	2.39	2.72	2.06	2.18	1.87	1.99	2.05	2.09	1.95	1.34	1.11	0.91	0.77	0.25	0.77	0.87	1.38	1.45	1.95	2.05	2.6	2.84	3.27
1.67	2.3	2.04	2.56	2.35	2.11	2.18	2.65	2.6	2.38	2.73	2.89	3.2	3.41	4.07	4.4	4.16	3.9	3.13	2.83	2.45	2.45	2.35	2.44	2.65	2.41	2.17	2.34	2.39	2.12	1.97	1.76	1.93	2.05	2.51	1.64	1.47	1.18	1.06	0.94	0.76	0.25	0.78	1.03	1.26	1.52	1.82	2.56	3.14	3.2
1.45	1.86	1.67	1.95	1.9	1.74	1.76	1.6	1.68	1.78	1.98	2.22	2.47	2.74	3.15	3.31	3.03	2.96	2.53	2.28	1.93	1.81	1.89	1.99	2.08	1.92	1.66	1.84	1.88	1.7	1.54	1.44	1.45	1.7	1.48	1.21	1.1	1.01	0.99	1.19	0.89	0.76	0.25	0.76	1.02	1.1	1.45	1.8	2.22	2.64
2.02	1.55	1.58	1.62	1.59	1.52	1.5	1.35	1.46	1.51	1.68	1.82	2.23	2.58	3	3.05	2.7	2.64	2.52	1.84	1.64	1.44	1.59	1.78	1.75	1.63	1.53	1.65	1.77	1.51	1.41	1.33	1.32	1.3	1.26	1.12	0.91	1	1.03	1.2	1.12	0.92	0.77	0.25	0.78	1.47	1.11	1.41	1.79	2.22
1.35	1.54	1.41	1.58	1.56	1.39	1.42	1.24	1.28	1.33	1.42	1.56	2.03	2.28	2.79	2.71	2.41	2.2	1.85	1.71	1.51	1.31	1.54	1.6	1.7	1.52	1.4	1.57	1.57	1.38	1.22	1.1	1.1	1.22	0.99	0.85	0.81	0.89	1.03	1.27	1.18	1.04	0.91	0.76	0.25	0.76	1.04	1.19	1.56	1.86
1.37	1.54	1.31	1.48	1.54	1.46	1.31	1.24	1.19	1.28	1.35	1.48	1.78	2.09	2.52	2.69	2.15	2.13	1.78	1.59	1.46	1.31	1.46	1.57	1.6	1.52	1.27	1.46	1.53	1.37	1.23	1.17	1.1	1.15	0.91	0.88	0.98	1.04	1.09	1.36	1.34	1.18	1.01	0.86	0.76	0.25	0.77	0.96	1.43	1.99
1.68	1.94	1.76	2.03	1.91	1.86	1.82	1.47	1.39	1.42	1.46	1.55	1.99	2.49	2.97	3.19	2.35	2.28	1.88	1.85	1.83	1.63	1.96	1.99	2.08	2.01	1.76	1.83	1.97	1.76	1.58	1.4	1.27	1.34	0.98	1.05	1.26	1.34	1.45	1.91	1.75	1.57	1.36	1.24	1.01	0.77	0.25	0.78	0.93	1.49
2.79	3.22	3.45	3.35	3.99	4.15	3.34	2.34	2.17	2.36	2.36	2.34	2.85	3.79	4.35	4.87	3.47	3.32	2.99	2.65	2.89	3.02	3.77	3.53	3.56	4.06	3.23	3.35	3.62	3.42	3.09	2.85	2.1	1.91	1.84	1.81	1.83	2.22	2.12	2.91	2.74	2.86	2.09	1.88	1.52	1.21	0.81	0.25	0.87	1.85
6.72	6.09	6.09	5.82	5.93	5.82	5.9	4.64	4.39	3.09	3.39	3.16	4.7	6.44	6.62	6.58	5.43	5.66	5	4.55	5.56	5.76	5.59	4.85	5.69	6.74	6.57	5.09	6.14	5.77	6.52	5.01	3.51	3.21	2.39	4.2	4.74	4.97	4.91	6.25	5.5	5.97	5.52	5.65	3.99	4.4	2.08	1.06	0.25	1.48
10.02	9.93	10.76	10.9	10.44	11.48	8.49	8.55	7.27	5.48	5.07	4.79	5	6.78	6.99	6.39	4.86	5.09	6.08	7.11	6.61	8.27	9.68	8.13	9.98	11.27	9.39	8.95	9.46	8.88	8.55	8.8	6.52	4.2	4.66	7.57	5.32	7.62	5.98	6.93	6.95	7.42	7.93	7.95	6.43	6.71	3.86	1.87	1.14	0.25
14.27	12.59	14.84	14.42	13.85	14.09	10.28	9.12	7.07	6.46	5.69	5.79	4.7	5.71	6.12	6.15	4.77	5.16	4.82	5.78	6.95	8.23	10.37	10.95	11.48	13.15	12.46	12.62	13.02	14.59	9.76	11.54	7.64	6.25	7.86	7.99	10.03	13.05	11.46	12.84	11.55	13.94	12.83	12.6	10.3	7.68	8.3	5.85	5.46	1.12
16.22	15.2	11.49	14.5	15.07	11.74	12.2	11.8	8.52	4.39	5.14	4.26	3.75	4.83	5.59	5.41	3.76	4.45	3.38	5.04	9.64	9.23	10.89	9.33	10.18	12.95	10.61	13.5	11.23	12.9	10.29	10.45	6.82	5.46	7	10.02	11.12	12.59	10.76	11.62	15.74	17.81	15.41	13.27	11.79	9.6	5.95	5.73	3.94	2.64
11.34	8.11	10.05	8.81	9.64	11.2	9.95	5.78	3.73	3.17	1.62	1.67	3.09	2.17	4.53	5.95	3.6	1.89	1.65	2.25	5.04	5.49	10.49	7.55	7.66	7.88	8.81	9.66	9.01	8.76	7.11	6.36	4.09	3.39	4.14	5.3	7.46	9.46	10.8	9.04	7.7	8.94	11.51	8.03	8.93	6.77	3.71	4.82	4.21	3.71
7.86	7.17	7.31	6.34	6.46	6.21	9.95	4.65	4.84	3.42	2.47	2.35	2.71	3.38	2.75	2.73	1.89	1.18	3.97	4.28	4.21	4.51	5.12	5.36	5.55	7.05	7.45	6.56	6.32	5.8	6.77	5.44	5.89	4.05	4.99	6.64	6.89	8.08	6.37	6.15	7.5	6.74	8.68	8.11	8.07	6.3	5.07	5.14	3.99	4.45
8.68	9.49	9.51	7.87	10.94	6.99	8.62	5.66	4.01	2.93	2.31	2.6	3.06	5.21	3.41	3.26	3.5	1.91	2	4.89	7.66	4.8	7.73	7.67	7.59	7.8	7.16	8.32	8.52	8	7.69	6.8	6.5	5.26	6	6.44	9.21	8.09	7.56	6.42	7.09	9.79	11.08	9.09	8.16	6.37	7.35	4.01	5.66	5.11
7.54	7.38	8.7	7.54	9.12	6.13	5.52	3.7	2.76	3.9	3.25	2.96	2.95	3.44	2.89	4.17	2.8	2.8	2.61	3.31	3.33	4.59	6.02	6.55	6.45	6.05	6.57	7.42	6.17	5.69	5.95	5.44	5.34	5.69	5.21	5.96	5.85	6.07	6.11	6.99	6.9	6.93	7.43	8.36	6.58	6.48	5.07	5.63	4.06	4.65
10.78	8.84	8.98	8.76	8.69	8.07	7.03	7.39	5.95	5.22	5.8	5.49	3.9	3.46	3.05	2.42	2.54	1.54	3.63	4.02	4.68	5.93	6.8	7.07	7.29	7.61	8.84	8.66	7.67	7.64	7.9	6.44	7.94	8.38	8.45	7.79	7.4	9.82	9.66	10.27	9.74	8.81	10.59	8.05	9.09	9.27	7.77	7.4	7	7.12
13.18	10.46	10.72	10.56	9.98	8.8	8.13	7.92	7.35	5.93	7.55	4.82	6.02	5.07	3.97	3.78	3.49	5.04	5.74	5.27	5.98	7.41	7.73	8.71	8.47	8.2	11.21	11.45	9.34	9.39	9.73	8.63	10.08	7.54	10.93	8.74	8.64	9.99	10.21	9.51	10.62	9.99	11.56	11.03	8.75	9.05	7.57	7.73	6.68	6.77
10.72	10.49	11.66	10.53	10.04	10.01	8.79	6.58	5.39	4.58	4.33	4.56	4.37	4.42	4.93	3.86	3.76	4.04	5.11	4.34	5.47	6.92	8.64	8.18	8.43	8.22	9.19	11.09	8.96	9.47	8.52	7.61	7.2	5.87	7.81	8.45	9.05	9.41	8.41	8.05	8.3	9.51	10.54	9.1	7.79	9.45	5.7	5.55	5.81	5.75
11.59	9.48	10.8	9.89	9.04	10.14	8.96	7.15	6.95	5.5	3.77	4.82	5.52	4.93	6.37	5.22	4.68	4.03	4.36	4.45	4.96	6.84	8.92	8.51	8.77	9.34	11.2	10.3	9.14	7.97	11.04	7.59	7.65	6.12	5.59	7.04	8.79	9.66	7.48	8.62	8.48	8.12	8.95	10.16	8.42	10.15	5.65	5.98	5.59	5.23
6.18	5.15	5.23	5.64	5.41	5.56	4.16	3.78	2.41	2.04	2.12	2.46	3.19	3.84	4.8	4.5	3.21	3.04	2.86	3.05	3.22	3.74	5.19	5.98	5.64	7.26	5.13	6.36	4.85	4.48	5.43	4.03	3.77	3.38	2.71	3.32	4.3	4.14	5.4	5.06	5.28	4.67	5.81	4.99	4.07	2.75	3.43	2.85	3.36	4.41
4.33	3.82	3.99	4.06	3.44	3.44	3.47	2.64	2.17	1.86	2.36	2.51	3.11	3.46	4.05	4.1	3.23	3.03	2.12	2.44	2.98	3.11	3.6	3.84	4.13	4.22	3.53	4.02	4.28	3.79	3.57	3.46	3.34	2.78	2.52	2.75	3.66	3.77	4.27	5.07	4.71	4.21	4.54	3.68	3.65	2.52	2.52	3.64	4.31	6.42
3.21	3.06	3.11	3.07	3.4	3.08	2.58	1.93	1.77	2.12	1.48	1.91	2.34	2.77	3.87	3.11	2.96	3.02	2.03	2.56	2.35	2.11	3.33	3.02	3.35	3.24	3.67	2.85	3.48	2.77	2.73	2.2	2.09	2.17	1.6	1.76	2.21	2.46	2.58	3.18	3.11	2.99	3.14	2.81	2.14	1.5	1.77	1.8	2.32	3.12
1.88	1.98	1.76	1.78	1.7	1.51	1.32	1.06	1.12	1.23	1.4	1.57	2.06	2.55	2.98	2.88	2.4	2.19	1.75	1.59	1.35	1.37	1.71	1.84	1.98	1.91	1.6	1.86	2.16	2.02	1.75	1.78	1.62	1.54	1.62	1.59	1.72	1.95	2.06	2.45	2.16	2.14	1.97	1.52	1.67	1.34	1.46	1.56	1.75	2.1
1.75	1.81	1.54	1.58	1.37	1.1	1.13	0.99	0.92	1.12	1.32	1.57	2.07	2.47	3.12	3.13	2.7	2.52	1.83	1.61	1.36	1.33	1.5	1.53	1.76	1.63	1.41	1.61	1.93	1.75	1.62	1.57	1.55	1.56	1.26	1.38	1.73	1.75	2.05	2.62	2.34	2.12	2.06	1.67	1.54	1.48	1.45	1.53	1.84	2.34
1.52	1.53	1.31	1.27	1.15	1.28	0.94	0.87	0.98	1.11	1.35	1.49	1.95	2.07	2.79	2.77	2.26	2.18	1.66	1.43	1.18	1.1	1.1	1.22	1.38	1.36	1.22	1.4	1.53	1.5	1.31	1.38	1.31	1.4	1.25	1.23	1.29	1.47	1.52	1.93	1.86	1.72	1.39	1.29	1.18	1.1	1.25	1.52	1.72	2.02
1.51	1.49	1.16	1.16	0.97	0.94	0.82	0.86	1.08	1.25	1.59	1.67	1.94	2.1	2.93	2.67	2.53	2.16	1.73	1.47	1.2	1.14	1.17	1.16	1.4	1.39	1.16	1.38	1.56	1.55	1.39	1.47	1.47	1.7	1.44	1.21	1.42	1.65	1.77	2.01	1.98	1.92	1.56	1.42	1.36	1.23	1.44	1.77	2.07	2.33
1.67	1.56	1.14	1.05	0.89	0.88	1.04	1.04	1.2	1.47	1.75	1.95	2.22	2.43	2.81	3.05	2.59	2.51	2.06	1.68	1.33	1.28	1.22	1.18	1.38	1.39	1.22	1.44	1.57	1.6	1.49	1.66	1.72	1.77	1.62	1.47	1.75	1.8	1.89	2.27	2.18	1.85	1.65	1.44	1.55	1.49	1.69	1.96	2.14	2.22
1.73	1.55	1.23	1.13	1.12	0.98	1.1	1.26	1.45	1.67	2.07	2.4	2.85	2.95	3.79	3.63	3.29	2.96	2.43	1.97	1.51	1.39	1.28	1.19	1.55	1.62	1.31	1.56	1.81	1.83	1.67	1.9	2.07	2.2	1.92	1.74	1.93	2.09	2.21	2.67	2.68	2.27	1.99	1.75	1.8	1.81	2.03	2.22	2.53	2.79
1.83	1.74	1.37	1.28	1.09	1.16	1.27	1.42	1.56	1.97	2.21	2.5	2.94	2.87	3.46	3.63	3.17	2.89	2.67	2.18	1.56	1.5	1.42	1.32	1.51	1.61	1.51	1.63	1.84	2.01	1.85	2.12	2.22	2.48	2.1	2.06	2.31	2.36	2.63	3.03	2.68	2.63	2.3	2.17	2.12	2.22	2.24	2.45	2.89	2.96
1.95	1.72	1.52	1.18	1.12	1.25	1.28	1.56	1.94	2.14	2.46	2.61	2.9	3.18	3.98	3.62	3.44	3.42	2.81	2.44	1.89	1.61	1.26	1.32	1.54	1.64	1.59	1.58	1.78	2.05	1.98	2.22	2.38	2.79	2.36	2.19	2.47	2.51	2.84	3.28	3.21	2.79	2.55	2.48	2.44	2.35	2.55	2.69	3.04	3.13
1.98	2.31	1.67	2.21	1.22	1.35	1.55	1.51	2	2.28	2.68	2.54	2.91	3.07	3.72	3.93	3.73	3.49	2.99	2.42	1.75	1.52	1.44	1.12	1.43	1.54	1.43	1.59	1.72	1.86	1.82	2.07	2.31	2.55	2.25	2.25	2.29	2.39	2.84	3.06	2.99	2.72	2.51	2.57	2.24	2.4	2.45	2.71	3.16	3.34
2.4	1.81	1.7	1.33	1.39	1.55	1.69	1.97	2.36	2.87	3.18	3.38	3.37	3.85	4.32	4.88	4.03	4.44	3.54	2.94	2.58	1.91	1.66	1.46	1.57	1.82	1.59	1.78	1.97	2.48	2.29	2.58	2.71	2.94	3	2.8	2.88	2.99	3.47	3.37	3.53	3.23	3.27	2.78	3.07	2.99	2.95	3.19	3.76	4.29
1.84	1.71	1.58	1.31	1.26	1.45	1.57	1.77	2.1	2.3	2.84	2.79	3.03	3.18	3.87	3.78	3.59	3.49	3.01	2.52	1.79	1.73	1.43	1.33	1.48	1.59	1.52	1.63	1.77	1.89	1.96	2.07	2.43	2.86	2.65	2.21	2.48	2.33	2.74	3.05	2.81	2.62	2.67	2.21	2.65	2.83	2.93	3.09	3.76	3.93
2.76	2.5	2.19	1.63	1.88	2.18	1.99	2.52	2.87	3.19	3.83	3.97	4.19	3.99	4.23	4.69	5.16	4.16	3.89	3.08	2.47	2.24	1.6	1.73	1.67	2.04	2.15	2.04	2.22	2.65	2.51	2.97	3.3	3.74	3.57	3.27	3.59	3.53	3.9	3.97	3.91	3.74	3.98	3.56	3.71	3.96	3.71	4.23	4.74	5.12
2.49	2.21	1.98	1.68	1.64	1.81	1.84	2.18	2.5	2.63	3.18	2.8	2.91	3.02	3.54	3.83	3.8	3.49	3.21	2.64	2.11	1.86	1.83	1.71	1.67	1.87	1.94	1.83	2.11	2.14	2.32	2.4	2.64	2.97	3	2.7	2.64	2.79	3.16	3.45	3.71	2.88	3.26	2.82	3.15	2.98	3.09	3.32	4.12	4.22
2.19	2.09	1.76	1.56	1.52	1.62	1.54	1.9	1.89	2.18	2.49	2.81	2.88	3.1	3.8	3.88	3.29	3.24	2.83	2.49	1.71	1.83	1.56	1.43	1.64	1.76	1.76	1.81	2.09	2.19	2.22	2.15	2.39	2.79	2.45	2.27	2.52	2.46	2.96	3.19	3.21	2.94	3.03	2.58	2.69	2.49	2.66	2.78	3.16	3.28
2.51	2.63	2.16	1.88	1.67	1.76	1.61	1.98	1.96	2.41	2.58	2.73	3.19	3.34	4.21	4.07	4.03	3.39	2.61	2.35	1.77	1.85	1.61	1.78	1.87	1.91	1.97	2.33	2.52	2.53	2.4	2.51	2.55	2.79	2.51	2.45	2.63	2.83	3.16	3.66	3.74	3.38	3.28	2.64	2.84	2.58	2.84	2.8	3.22	3.37
2.94	2.8	2.48	2.12	1.94	1.92	1.84	2.12	2	2.49	3.07	3.32	3.42	3.5	3.75	4.17	4.1	3.65	2.86	2.53	1.92	2.05	1.94	2.04	2.17	2.16	2.58	2.7	2.9	3.3	2.8	3.05	3.28	3.29	3.4	3.2	3.33	3.56	3.95	4.16	3.97	3.86	4.09	3.46	3.76	3.73	3.54	3.51	3.68	3.87
2.88	2.68	2.4	2.18	1.94	2	1.81	2.27	2.11	2.61	2.75	3.16	3.42	3.29	3.98	4.2	4.05	3.5	2.67	2.51	2.02	2.15	1.83	1.94	2.19	2.25	2.44	2.43	2.59	2.63	2.66	2.74	2.86	3.24	2.95	2.84	3.18	3.43	3.65	4.24	4.2	3.77	3.84	3.44	3.34	3.11	3.23	3.08	3.62	3.99
2.55	2.26	1.84	1.75	1.59	1.59	1.61	1.73	1.8	2.03	2.41	2.43	2.65	2.87	3.3	3.21	3.11	3.04	2.64	2.12	1.75	1.74	1.67	1.72	1.87	1.91	1.9	2	2.28	2.36	2.15	2.34	2.24	2.65	2.26	2.37	2.57	2.72	3.05	3.37	3.48	3.09	3.13	2.5	2.79	2.56	2.63	2.56	3.21	3.24
2.35	2.14	1.89	1.74	1.53	1.65	1.65	1.87	1.97	2.3	2.57	2.87	2.81	2.91	3.17	3.16	3.15	2.97	2.6	2.41	1.85	1.99	1.79	1.69	2.01	2.04	1.95	2.11	2.31	2.44	2.46	2.51	2.55	2.92	2.46	2.54	2.9	2.86	2.99	3.47	3.2	2.89	2.91	2.48	2.87	2.52	2.69	2.61	3.15	3.05
1.99	1.97	1.7	1.59	1.46	1.45	1.6	1.86	2.1	2.22	2.72	2.57	2.98	2.93	3.27	3.61	3.4	3.23	2.82	2.28	1.91	1.8	1.64	1.58	1.85	1.93	1.85	1.91	2.1	2.06	2.08	2.14	2.3	2.92	2.41	2.3	2.42	2.28	2.79	3.28	3.04	2.47	2.63	2.27	2.5	2.38	2.71	2.78	3.46	3.24
1.95	1.84	1.51	1.45	1.22	1.33	1.44	1.56	1.74	1.96	2.32	2.45	2.83	2.86	3.46	3.52	3.26	3.12	2.39	2.16	1.75	1.67	1.55	1.46	1.82	1.79	1.65	1.84	2.06	2.17	2.04	2.05	2.21	2.51	2.21	2.1	2.29	2.36	2.54	2.95	2.71	2.43	2.29	2.17	2.25	2.05	2.32	2.45	2.58	2.81
2.14	2.03	1.57	1.55	1.38	1.37	1.49	1.54	1.81	2.04	2.35	2.38	2.84	2.92	3.41	3.32	3.21	3.07	2.43	2.13	1.72	1.73	1.62	1.51	1.72	1.8	1.67	1.79	1.99	1.96	1.98	2.08	2.1	2.46	2.18	2.03	2.24	2.14	2.53	2.88	2.75	2.35	2.21	1.98	2.11	2.06	2.24	2.41	2.63	2.9
2.09	2.06	1.63	1.64	1.44	1.39	1.5	1.65	1.75	2.04	2.31	2.47	2.87	2.84	3.25	3.47	3.3	2.86	2.44	2.2	1.78	1.71	1.65	1.56	1.81	1.89	1.74	1.99	2.1	2.15	2.04	2.2	2.15	2.53	2.18	2.05	2.29	2.28	2.49	2.9	2.73	2.41	2.22	2.14	2.15	1.99	2.13	2.33	2.67	2.93
2.3	2.16	1.87	1.75	1.62	1.66	1.8	1.87	1.89	2.24	2.64	2.77	3	3.05	3.48	3.66	3.34	3.21	2.58	2.44	2.01	2.03	1.85	1.72	2.03	2.13	2.01	2.1	2.33	2.41	2.32	2.46	2.46	2.98	2.44	2.45	2.62	2.7	2.79	3.29	2.97	2.64	2.59	2.28	2.54	2.31	2.49	2.52	3.02	3.14
2.34	2.32	2.08	2.01	1.79	1.84	1.93	2.01	2.1	2.34	2.62	2.96	3.04	3.04	3.46	3.26	3.37	3.04	2.62	2.67	2.19	2.19	2.08	2.15	2.31	2.36	2.25	2.38	2.62	2.68	2.46	2.67	2.57	3.06	2.38	2.5	2.8	2.76	2.89	3.3	3.08	2.85	2.51	2.49	2.55	2.38	2.49	2.54	3.09	3.03
2.71	2.48	2.28	2.18	2.05	2	2.17	2.25	2.33	2.6	2.84	3.28	3.48	3.49	3.91	3.89	3.83	3.58	3.11	2.8	2.56	2.49	2.36	2.37	2.4	2.63	2.38	2.48	2.7	2.81	2.76	2.79	2.89	3.34	2.83	2.77	3.02	2.96	3.14	3.55	3.09	3.05	2.87	2.55	2.97	2.5	2.86	2.75	3.55	3.38
3.19	2.97	2.93	2.66	2.56	2.68	2.78	2.95	3.32	3.46	3.69	4.27	4.59	4.82	4.93	5.02	4.82	4.98	4.18	3.67	3.56	3.32	3.11	3.06	3.17	3.53	3.11	3.16	3.65	3.76	3.69	3.78	4	4.24	3.88	3.87	3.94	3.73	4.37	4.5	4.17	4.04	3.72	3.62	4.07	3.54	3.78	3.62	4.42	4.7
3.75	3.1	3.07	2.73	2.53	2.7	2.82	3.1	3.12	3.56	3.69	4.2	4.34	4.49	4.91	5.06	4.78	5	4.07	3.81	3.44	3.42	3.06	3.2	3.13	3.66	3.36	3.46	3.62	3.9	3.76	3.83	3.89	4.32	3.78	3.86	4.02	4	4.36	4.31	4.36	4.16	4.11	3.74	4.07	3.73	3.9	3.81	4.33	4.5
3.83	3.68	3.5	3.18	2.71	3.12	3	3.46	3.4	3.96	3.91	4.68	4.52	4.77	4.82	4.88	4.91	4.74	4.31	4.05	3.55	3.78	3.45	3.32	3.43	3.95	3.67	3.93	4.16	4.26	4.16	4.53	4.46	4.68	4.24	4.29	4.75	5.1	5.12	4.82	4.79	4.73	4.73	4.3	4.63	4.05	4.3	4.33	5.01	4.89
4.27	3.94	4.31	3.32	3.46	3.52	3.73	3.94	4	4.69	5.09	5.29	5.33	5.52	6.15	6.4	5.6	5.64	5.2	4.7	4.14	4.42	4.06	3.78	3.77	4.33	4.52	4.29	4.32	4.66	4.76	4.53	5.05	5.15	5.05	5.19	5.04	5.54	5.36	5.8	5.37	5.03	5.05	5.18	5.46	4.6	5.01	5.14	5.71	5.59
4.22	3.71	4.01	3.03	2.88	3.47	3.06	4.04	3.4	4.68	5.12	5.3	5.07	4.85	5.63	5.48	5.34	5.36	5.06	4.08	3.55	4.01	3.12	3.52	3.3	4.11	4.19	4.15	4.31	4.59	4.43	5.41	4.7	5.3	5.07	4.68	5.27	5.55	5.78	5.65	5.41	5.42	5.35	4.65	5.45	4.39	4.99	4.95	5.8	5.6
3.54	2.9	2.94	2.49	2.43	2.48	2.54	3.01	2.94	3.46	3.87	4.08	4.17	3.83	4.48	4.83	4.27	4.56	3.96	3.31	2.92	3.08	2.61	2.79	2.67	3.04	2.96	2.89	3.27	3.66	3.43	3.98	3.92	4.53	3.88	3.75	4.07	4.08	4.51	4.72	4.52	4.3	4.42	3.63	4.3	3.87	3.91	4.13	4.43	4.78
2.7	2.45	2.48	2.11	1.96	2.04	2.16	2.38	2.47	2.76	3.06	3.34	3.48	3.38	4.04	3.79	3.94	3.67	3.2	2.86	2.55	2.71	2.3	2.28	2.4	2.65	2.56	2.52	2.71	2.94	2.81	3.09	3.17	3.77	3	2.88	3.26	3.13	3.61	4.02	3.71	3.38	3.18	2.78	3.26	2.8	3.17	3.05	3.58	3.52
2.81	2.65	2.82	2.38	2.14	2.5	2.38	2.83	2.62	3.02	3.63	3.6	3.91	3.69	3.96	4.28	4.18	4.2	3.76	2.86	2.68	2.64	2.35	2.31	2.45	2.54	3	2.75	2.62	2.88	2.88	3.21	3.32	4.13	3.29	3.31	3.65	3.58	3.98	4.16	3.85	3.51	3.67	3.27	3.75	3.23	3.71	3.56	4.44	4.34
2.49	2.38	2.16	2.09	1.81	1.91	2.04	2.27	2.08	2.46	2.96	2.88	3.13	3.09	3.4	3.81	3.39	3.38	2.87	2.4	2.22	2.18	2.1	2.04	2.21	2.2	2.21	2.35	2.41	2.67	2.35	2.92	2.62	3.57	2.68	2.64	3.03	2.97	3.56	3.94	3.55	3.24	3.4	2.68	3.19	2.57	2.96	2.9	3.68	3.73
2.16	2.04	1.81	1.71	1.54	1.56	1.76	1.78	1.91	2.21	2.58	2.58	2.82	3.05	3.3	3.58	3.17	3.18	2.68	2.35	2.04	1.93	1.82	1.72	2.03	2.01	1.83	2.01	2.27	2.29	2.19	2.44	2.47	2.84	2.39	2.3	2.52	2.44	2.89	3.09	2.96	2.58	2.58	2.22	2.5	2.31	2.47	2.51	2.94	3.07
2.37	2.12	2.04	1.79	1.58	1.79	1.91	2.29	2.38	2.54	3.23	3.27	3.56	3.62	3.8	4.3	3.96	3.92	3.2	2.72	2.26	2.4	1.93	2.02	2.28	2.77	2.22	2.29	2.46	2.5	2.52	2.77	2.76	3.41	2.94	2.7	3.13	2.68	3.49	3.62	3.36	2.87	3.05	2.57	3.14	2.81	3.07	3.07	3.55	3.69
2.64	2.36	2.15	1.93	1.68	1.99	1.93	2.31	2.88	2.81	3.42	3.57	3.72	3.75	4.17	4.12	4.37	4.11	3.43	3.04	2.46	2.58	2.08	2.04	2.19	2.49	2.51	2.41	2.49	2.82	2.83	2.99	3.12	3.57	3.21	3.06	3.41	3.01	3.76	3.75	3.48	3.18	3.34	2.79	3.38	3.23	3.24	3.33	3.77	3.9
2.27	2.17	1.84	1.81	1.58	1.74	1.86	2.04	2.24	2.43	2.75	3	3.09	3.09	3.49	3.74	3.77	3.42	2.91	2.68	2.29	2.17	1.95	1.91	2.04	2.24	2.12	2.11	2.28	2.42	2.45	2.45	2.54	3.15	2.56	2.6	2.64	2.6	2.76	3.21	2.79	2.62	2.53	2.33	2.69	2.47	2.61	2.7	3.14	3.05
2.11	2.13	1.86	1.88	1.61	1.68	1.98	1.85	2.05	2.34	2.56	2.84	3.07	3.13	3.64	3.58	3.58	3.3	2.84	2.68	2.24	2.2	2.04	2	2.22	2.41	2.08	2.16	2.42	2.29	2.42	2.38	2.45	2.77	2.34	2.31	2.5	2.35	2.56	2.92	2.46	2.29	2.13	1.94	2.23	2.06	2.31	2.55	2.98	2.85
2.23	2.4	2.05	2	1.72	1.86	2.19	2.26	2.73	2.73	3.14	3.28	3.76	4.12	4.52	4.45	4.28	4.29	3.59	3.25	3.04	2.52	2.5	2.24	2.62	2.78	2.31	2.37	2.7	2.76	2.79	2.83	2.87	3.1	2.8	2.93	2.93	2.62	2.94	3.09	2.63	2.49	2.2	2.1	2.47	2.6	2.65	2.82	3.37	3.77
1.65	1.72	1.51	1.6	1.38	1.44	1.58	1.61	1.71	1.92	2.21	2.39	2.65	2.85	3.22	3.33	3.06	2.93	2.48	2.3	1.93	1.8	1.76	1.68	1.96	2.02	1.72	1.85	2.06	1.93	1.96	1.94	2.07	2.25	1.96	1.75	1.88	1.83	1.92	2.13	1.97	1.73	1.6	1.52	1.63	1.59	1.87	2.11	2.45	2.53
1.63	1.68	1.45	1.43	1.34	1.28	1.53	1.49	1.63	1.78	2.12	2.18	2.68	2.69	3.17	3.1	2.97	2.77	2.39	2.08	1.86	1.65	1.65	1.63	1.8	1.78	1.62	1.77	1.9	1.81	1.76	1.78	1.88	2.04	1.79	1.67	1.73	1.72	1.7	1.98	1.82	1.55	1.42	1.32	1.53	1.47	1.65	2.03	2.16	2.26
1.53	1.68	1.5	1.61	1.46	1.44	1.66	1.6	1.73	1.87	2.24	2.38	2.74	2.78	3.17	3.22	3.26	2.9	2.55	2.3	1.94	1.74	1.76	1.75	1.95	2.05	1.68	1.79	2.07	2.02	1.85	1.91	1.95	2.09	1.86	1.64	1.86	1.68	1.67	1.96	1.75	1.57	1.37	1.28	1.42	1.43	1.75	2.08	2.3	2.43
1.48	1.76	1.54	1.63	1.5	1.48	1.58	1.61	1.71	1.94	2.15	2.43	3.04	3.09	3.48	3.41	3.39	2.99	2.84	2.43	2.06	1.87	1.87	1.81	1.98	2.05	1.84	1.92	2.09	1.94	1.91	1.83	1.86	2.02	1.72	1.72	1.68	1.62	1.55	1.91	1.51	1.52	1.24	1.28	1.35	1.35	1.64	1.93	2.37	2.51
1.31	1.5	1.42	1.58	1.51	1.37	1.6	1.53	1.67	1.73	1.89	2.06	2.44	2.59	2.95	2.93	2.9	2.85	2.37	2.07	1.86	1.64	1.7	1.77	1.83	1.83	1.6	1.66	1.88	1.79	1.68	1.61	1.62	1.72	1.55	1.42	1.4	1.4	1.34	1.55	1.35	1.29	1.07	1.1	1.11	1.2	1.4	1.74	2.02	2.12
1.51	1.74	1.68	1.73	1.62	1.62	1.66	1.67	1.62	1.74	1.88	2.18	2.62	2.75	3.42	3.38	2.99	2.83	2.5	2.2	2.02	1.81	1.79	1.86	2.04	1.93	1.69	1.84	2	1.93	1.84	1.76	1.65	1.65	1.52	1.42	1.47	1.45	1.33	1.69	1.49	1.37	1.2	1.2	1.08	1.27	1.29	1.68	1.92	2.36
1.55	1.74	1.69	1.77	1.7	1.68	1.74	1.73	1.68	1.75	1.86	2.11	2.38	2.71	3.41	3.48	2.99	2.96	2.49	2.15	2.03	1.81	1.98	2.1	2.08	1.98	1.92	1.85	2	1.97	1.88	1.71	1.63	1.65	1.44	1.44	1.41	1.44	1.44	1.84	1.52	1.39	1.1	1.13	1.09	1.09	1.23	1.53	1.87	2
1.57	1.72	1.57	1.79	1.62	1.57	1.59	1.53	1.53	1.6	1.67	1.85	2.18	2.46	2.95	3.07	2.62	2.55	2.1	1.92	1.78	1.59	1.82	1.93	2.06	1.83	1.67	1.82	2	1.75	1.58	1.57	1.51	1.57	1.33	1.34	1.35	1.4	1.38	1.8	1.56	1.4	1.19	1.14	1.06	1.07	1.17	1.44	1.65	1.89
1.87	2.04	1.87	2.07	1.95	1.97	1.83	1.75	1.79	1.76	1.83	2.19	2.61	2.83	3.12	3.21	2.96	2.88	2.56	2.28	2.02	1.95	1.96	2.18	2.26	2.11	2.04	2.07	2.25	2.12	1.93	1.79	1.79	1.71	1.43	1.51	1.49	1.58	1.57	2.06	1.8	1.56	1.39	1.35	1.29	1.21	1.23	1.49	1.89	2.09
2.01	2.21	1.99	2.31	2.34	2.01	2.14	1.84	1.82	1.83	1.84	2.12	2.6	2.99	3.52	3.62	3.16	3.11	2.41	2.4	2.27	2.05	2.3	2.51	2.53	2.32	2.11	2.27	2.33	2.1	2.13	1.87	1.81	1.75	1.44	1.6	1.57	1.58	1.59	2.08	1.8	1.69	1.44	1.45	1.27	1.24	1.27	1.37	1.86	1.89
2.29	2.54	2.43	2.72	2.52	2.34	2.31	2.04	1.98	2.04	2.04	2.52	2.63	3.12	3.66	3.54	3.29	3.02	2.85	2.55	2.38	2.39	2.59	2.81	3.12	2.82	2.49	2.59	2.76	2.49	2.43	2.05	2.04	1.96	1.79	1.82	1.8	1.92	1.92	2.41	2.22	2.04	1.83	1.73	1.63	1.45	1.5	1.67	1.87	1.96
3.3	3.46	3.35	3.71	3.58	3.62	3.18	2.95	2.64	2.86	3.02	3.04	3.34	3.98	4.54	4.29	4.07	3.87	3.66	3.43	3.3	3.45	3.72	3.77	3.89	3.84	3.51	3.52	3.6	3.36	3.51	2.98	2.74	2.75	2.8	2.49	2.61	2.67	2.65	3.22	3.05	2.74	2.62	2.4	2.51	1.96	2.07	2.09	3.21	3.4
4.42	4.19	4.48	4.38	4.68	4.45	3.8	3.77	3.32	3.18	3.2	3.85	4.22	4.46	5.43	5.32	5.23	4.64	4.83	3.83	4.06	3.9	4.03	4.26	4.45	4.21	4.09	4.07	4	3.88	4.09	3.68	3.38	3.34	3.15	2.98	3.41	3.57	3.55	4.09	3.81	3.59	3.76	3.35	3.12	2.53	2.56	2.34	2.76	2.97
5.17	4.98	5.32	5.55	5.99	5.18	5.02	4.26	4.54	4.25	4.55	4.68	4.96	5.52	6.71	5.87	6.02	5.27	5.46	4.9	5.16	4.86	5.03	5.61	5.57	5.8	5.21	5.16	4.86	5	5.08	4.23	4.1	3.96	3.68	3.39	3.88	4.17	3.92	4.38	3.97	4.1	4.19	3.71	3.38	3.32	2.77	2.71	3.75	3.87
10.61	8.57	8.96	8.96	10.18	9.59	8.72	7.22	6.82	5.96	5.83	6.42	6.9	6.83	7.73	7.21	8.45	6.48	7.01	6.8	7.47	8.36	8.3	8.57	8.91	9.37	9.34	8.76	7.97	7.34	8.02	7.56	6.56	5.47	5.82	6.35	6.8	7.38	7.61	6.07	6.58	6.93	7.9	8.01	6.1	6.01	5.01	4.22	3.7	4.2
7.84	7.89	8.41	8.62	9.26	7.66	7.02	6.41	6.52	5.7	6.23	6.25	6.43	6.35	7.67	6.6	7.09	7.16	7.39	6.04	6.59	7.42	7.72	8.6	8.45	8.73	7.8	8.75	7.84	7.64	7.73	6.91	6.29	6.18	5.73	6.28	7	6.79	7.72	7.82	7.53	6.59	8.2	6.34	6.47	5.34	4.57	4.25	4.08	4.87
8.85	7.26	7.89	7.16	7.73	6.42	6.1	6.19	5.27	5.09	5.41	5.41	5.55	6.18	7.03	6.07	5.93	5.76	6.39	5.67	5.57	7.21	6.3	7.16	7.17	7.65	7.57	7.92	7.09	7.09	7.25	7.34	6.39	5.41	5.14	5.71	6.53	6.5	8.06	6.62	7.16	6.43	7.2	6.5	5.24	4.46	4.77	3.72	3.94	4.42
10.02	7.94	8.47	8.48	9.5	7.32	7.64	6.91	6.46	5.84	6.82	6.77	6.86	7.62	8.65	7.82	7.75	7.88	7.79	6.81	7.08	8.44	8.3	8.41	8.73	9.95	8.48	9.19	8.61	8.45	9.09	7.39	7.93	7.26	6.78	6.73	9.34	7.97	8.88	9.25	7.89	7.04	7.37	8.16	6.71	5.92	5.16	5.04	4.65	6.04
8.42	6.89	7.76	6.72	6.83	5.58	6.09	5.42	5.03	4.79	6.07	6.01	6.86	6.09	7.38	6.6	7.96	7.25	6.74	5.71	5.45	6.6	6.18	6.82	7.25	8.2	7.1	7.36	7.42	6.65	7.12	6.62	7.22	6.05	5.69	5.18	7.24	6.48	7.54	7.02	6.98	6.57	6.95	5.82	5.12	4.17	4.46	4.45	4.64	5.28
7.36	6.32	6.14	6.66	7.41	7.25	5.97	6.06	5.18	4.86	5	5.73	6.11	5.71	7.29	7.14	6.38	6.34	5.93	5.34	5.71	5.63	7.2	6.96	7.14	7.42	6.7	7.23	6.94	5.76	6.23	5.41	5.45	5.41	5.11	4.84	5.22	5.12	5.48	5.09	5.79	4.92	5.7	5.11	4.38	4.64	4.02	4.22	3.96	4.98
6.86	5.41	6.02	6.05	6.59	5.72	5.68	5.06	4.82	4.57	4.01	5.32	5.55	5.76	6.6	6.07	6.34	5.93	5.66	5.46	5.36	6.34	5.8	6.11	6.3	6.45	6.82	5.79	5.82	5.36	6.25	4.88	5.15	4.84	4.1	4.41	5.04	4.65	5.07	5.32	4.76	4.56	4.88	4.5	4.13	3.24	3.25	3.27	3.69	3.49
4.01	3.38	3.41	3.57	3.57	3.15	2.95	3.03	3.07	2.78	2.7	3.59	3.9	4.11	4.7	4.56	4.77	4.53	4.44	3.62	3.24	3.53	3.5	3.71	3.73	3.56	3.57	3.65	3.54	3.41	3.54	3.46	3.04	3.05	2.77	2.77	3.44	3.13	3.5	3.5	3.78	3.24	3.32	2.86	2.66	2.27	2.36	2.56	2.73	3.23
2.83	2.85	2.56	2.79	2.58	2.38	2.26	2.21	2.02	2.1	2.63	2.7	3.1	3.2	3.76	3.62	3.76	3.46	2.86	2.63	2.55	2.55	2.64	2.8	3.04	2.88	2.81	2.9	3.02	2.99	2.7	2.66	2.48	2.61	2.07	2.08	2.39	2.56	2.68	3.02	2.9	2.77	2.49	2.24	2	1.71	1.84	2.09	2.38	2.41
2.3	2.36	2.21	2.34	2.06	2.15	2.06	1.89	1.92	1.99	2.26	2.36	2.59	2.89	3.32	3.28	3.01	3.12	2.84	2.45	2.18	2.29	2.24	2.4	2.51	2.53	2.25	2.48	2.64	2.49	2.4	2.3	2.21	2.17	2	2.02	2.11	2.35	2.11	2.73	2.47	2.6	2.21	1.87	1.85	1.56	1.7	2.18	2.16	2.34
1.79	1.95	1.66	1.81	1.67	1.54	1.6	1.46	1.42	1.53	1.65	1.9	2.24	2.38	2.88	2.75	2.43	2.46	2.02	1.94	1.68	1.72	1.86	1.86	2.1	2	1.76	1.96	2.1	1.95	1.91	1.84	1.78	1.82	1.57	1.51	1.63	1.8	1.81	2.15	1.99	1.81	1.55	1.45	1.42	1.22	1.47	1.63	1.9	1.98
1.76	1.84	1.6	1.67	1.57	1.4	1.5	1.42	1.46	1.54	1.71	1.91	2.25	2.46	2.8	2.91	2.54	2.59	1.96	1.95	1.73	1.67	1.76	1.77	1.97	1.83	1.69	1.85	2	1.93	1.76	1.76	1.74	1.82	1.52	1.45	1.63	1.62	1.67	2.07	1.83	1.64	1.47	1.36	1.31	1.29	1.36	1.63	1.85	2
2.17	2.21	1.83	1.89	1.76	1.53	1.72	1.6	1.66	1.85	1.97	2.54	2.71	2.94	3.26	3.35	3.05	3.56	2.6	2.42	1.89	2.02	1.89	1.86	2.17	2.05	2	2.14	2.27	2.26	2.09	2.06	2.01	2.17	1.8	1.78	1.9	2.02	1.93	2.35	2.18	2.13	1.72	1.54	1.57	1.35	1.58	2.1	2.4	2.56
2.24	2.24	1.98	1.99	1.74	1.73	1.74	1.64	1.74	1.93	2.26	2.29	2.7	3	3.33	3.36	2.92	2.81	2.83	2.32	2.1	1.98	2.06	2.09	2.25	2.29	2.43	2.21	2.4	2.28	2.2	2.2	2.17	2.3	1.91	2.04	1.98	2.17	2.19	2.44	2.32	2.21	1.92	1.8	1.8	1.59	1.84	2.11	2.38	2.62
1.91	1.98	1.57	1.6	1.49	1.36	1.43	1.51	1.52	1.76	2.01	2.25	2.53	2.55	2.82	2.75	2.71	2.63	2.17	2.1	1.66	1.73	1.6	1.61	1.89	1.93	1.76	1.85	2.08	1.99	1.95	1.94	2.06	2.22	1.82	1.77	1.94	1.97	2.21	2.35	2.23	2.01	1.81	1.6	1.7	1.52	1.85	2.01	2.29	2.31
2.42	2.51	2.05	1.96	1.75	1.6	1.59	1.86	1.77	2.14	2.37	2.75	3.14	2.98	3.66	3.65	3.73	3.17	2.85	2.51	1.98	2.06	1.93	2	2.46	2.58	2.42	2.4	2.61	2.53	2.42	2.48	2.62	2.79	2.41	2.32	2.49	2.57	2.82	2.99	2.84	2.78	2.52	2.61	2.4	2.24	2.47	2.57	3.04	3.33
3.47	3.14	2.64	2.65	2.36	2.27	1.97	2.36	2.29	2.65	2.99	3.26	3.54	3.65	4.03	4.14	3.52	3.51	2.96	2.99	2.52	2.73	2.37	2.44	3.02	3.16	3.08	3.41	3.38	3.41	3.55	3.3	3.35	3.45	3.06	3.08	3.4	3.55	4.01	4.14	3.88	3.77	3.54	3.55	2.97	2.74	2.93	2.94	3.3	3.5
4.95	3.72	4.21	3.7	3.31	3.85	3.08	3.55	3.35	3.62	4.31	4.54	4.85	4.95	5.6	5.96	4.67	4.56	3.59	3.94	3.18	3.65	3.68	3.8	3.95	4.41	4.51	4.16	4.86	5.13	5.11	4.88	4.7	5.17	4.75	5.07	5.76	5.78	5.96	5.55	5.62	5.16	5.61	4.55	5.3	5.08	4.72	4.37	5.03	5.1
5.67	4.01	4.5	3.39	3.4	3.71	2.86	4.05	3.47	4.1	4.48	4.64	5.35	4.79	5.67	6.3	5.33	4.55	3.86	4.19	3.35	3.77	3.41	3.6	3.74	4.23	4.96	4.32	4.42	4.52	4.83	4.59	4.48	4.72	5.11	5.25	4.77	5.14	5.43	5.66	5.38	4.82	6.04	4.92	4.96	5.55	4.54	4.9	4.57	5.34
3.82	3.47	3.1	3.05	2.77	2.46	2.45	2.6	2.54	2.75	3.13	3.32	3.79	3.42	4.11	4.12	3.52	3.61	3.19	2.88	2.91	2.91	2.69	3.05	3.34	3.56	3.39	3.58	3.82	3.64	3.71	3.43	3.3	3.59	3.33	3.27	3.41	3.51	3.92	4.2	4.03	3.75	3.81	3.2	3.2	3.15	3.15	3.15	3.28	3.65
3.01	3.07	2.83	2.47	2.38	2.11	2.09	2.44	2.18	2.43	2.68	2.97	3.26	3.29	3.55	3.9	3.37	3.25	2.89	3	2.24	2.74	2.64	2.66	2.72	2.76	3.13	3.04	2.98	3.03	2.94	3.05	2.86	3.09	3.27	3.24	3.16	3.23	3.45	3.7	3.48	3.12	3.28	3.38	2.72	3.14	2.95	2.8	3.08	3.59
2.79	2.71	2.18	2.21	2.11	1.96	2.06	2.07	2.02	2.31	2.46	2.76	2.95	2.92	3.46	3.26	3.17	3.11	2.64	2.55	2.22	2.32	2.25	2.3	2.47	2.54	2.55	2.53	2.76	2.77	2.61	2.74	2.54	2.96	2.48	2.39	2.76	2.75	2.95	3.21	3.01	2.83	2.6	2.3	2.48	2.14	2.45	2.47	2.91	3.01
2.05	2.24	1.78	1.84	1.66	1.61	1.73	1.65	1.65	1.82	1.96	2.28	2.56	2.62	3.21	3.04	2.78	2.74	2.21	2.2	1.91	1.87	1.89	1.88	2.11	2.11	1.93	2.04	2.28	2.18	2.12	2.02	2.06	2.1	1.86	1.78	2.01	2.01	2.12	2.4	2.33	2.11	1.86	1.74	1.72	1.64	1.78	2.05	2.16	2.21
2.05	2.17	1.9	1.97	1.84	1.72	1.79	1.7	1.77	1.83	2.14	2.34	2.67	2.72	3.17	3.04	2.81	2.83	2.24	2.3	1.93	2.05	1.93	2.03	2.32	2.3	2.02	2.1	2.4	2.3	2.1	2.07	2.12	2.11	1.99	1.93	2	2.08	2.06	2.36	2.25	2.16	1.82	1.8	1.75	1.66	1.85	2.14	2.4	2.76
1.77	2.02	1.63	1.69	1.58	1.54	1.59	1.47	1.52	1.67	1.74	2.04	2.4	2.41	2.82	2.77	2.64	2.51	1.99	1.98	1.81	1.64	1.72	1.77	1.94	1.92	1.9	1.81	2.03	1.99	1.89	1.83	1.82	1.84	1.62	1.59	1.63	1.79	1.78	2.04	1.88	1.81	1.55	1.49	1.41	1.35	1.46	1.82	1.96	2.12
1.97	2.04	1.84	1.98	1.8	1.68	1.72	1.62	1.57	1.69	1.87	2.14	2.5	2.52	3.11	2.75	2.61	2.7	2.12	2.1	1.89	1.9	1.91	2.06	2.27	2.14	1.99	2.11	2.29	2.18	1.98	1.96	1.86	1.9	1.73	1.65	1.83	1.91	1.87	2.21	1.99	1.94	1.66	1.62	1.56	1.5	1.56	1.91	2.04	2.07
1.93	1.95	1.87	1.89	1.76	1.69	1.67	1.63	1.64	1.69	1.75	2.07	2.38	2.51	3.01	2.92	2.64	2.63	2.19	2.04	1.9	1.84	1.83	1.95	2.12	1.94	1.89	1.98	2.11	2.01	1.96	1.85	1.77	1.88	1.58	1.58	1.77	1.86	1.85	2.26	2.03	1.86	1.66	1.54	1.49	1.38	1.41	1.67	1.9	1.91
2.56	2.57	2.4	2.7	2.42	2.24	2.23	2.19	2.14	2.16	2.25	2.65	2.91	3.12	3.83	3.46	3.26	3.14	2.73	2.69	2.42	2.48	2.52	2.66	2.95	2.9	2.61	2.72	2.95	2.88	2.64	2.57	2.34	2.31	2.04	2.01	2.18	2.41	2.34	2.62	2.4	2.35	1.99	1.98	1.93	1.72	1.88	2.14	2.31	2.45
2.54	2.67	2.42	2.63	2.46	2.45	2.24	2.33	2.18	2.33	2.27	2.64	2.96	3.24	4.04	3.86	3.48	3.24	3.08	2.62	2.46	2.43	2.59	2.69	2.9	2.71	2.56	2.77	2.88	2.68	2.54	2.44	2.38	2.34	2	2.31	2.14	2.29	2.29	2.75	2.41	2.32	2.05	2.18	1.9	1.7	1.81	2.04	2.2	2.32
3.44	3.44	3.48	3.46	3.29	3.23	2.99	3.03	2.67	2.76	2.69	3.41	3.41	4.19	4.75	4.31	4	3.67	3.51	3.28	3.16	3.34	3.29	3.48	3.78	3.78	3.69	3.51	3.78	3.68	3.28	3.06	3.01	2.94	2.57	2.55	2.86	2.93	2.89	3.18	2.9	2.88	2.68	2.47	2.38	2.12	2.2	2.36	2.63	2.62
5.15	5.04	5.06	5.34	5.49	4.74	4.33	4.45	4.06	4.17	4.45	4.72	5.08	5.28	6.76	5.92	5.8	5.21	5.08	4.52	4.5	4.93	5.05	5.22	5.93	5.61	4.98	5.41	5.82	5.55	5.08	4.59	4.27	5.15	4.27	4.3	4.72	4.72	4.7	4.99	4.62	4.43	4.65	3.9	4.47	3.71	4.07	3.75	3.6	4.12
6.28	6.76	6.72	6.87	7.64	7.22	6.41	5.68	5.44	4.91	4.42	5.29	5.27	6.95	7.12	7.09	5.62	6.33	6	5.91	5.56	6.61	6.16	7.3	6.7	7.01	6.66	7.33	6.43	6.92	6.36	5.66	5.09	4.6	4.79	5.69	5.64	5.85	5.18	5.32	5.19	6.03	5.32	5.61	4.84	4.41	4.57	4.14	3.49	3.73
3.72	3.42	3.4	3.34	3.59	3.25	3.28	2.99	2.91	2.91	2.89	3.39	3.43	4.29	4.87	4.68	4.18	3.99	3.84	3.35	3.27	3.27	3.32	3.76	3.7	3.83	3.57	3.62	3.69	3.43	3.28	3.06	3.03	3.06	2.88	3.11	2.96	2.89	3.07	3.06	2.85	2.74	2.57	2.77	2.48	2.49	2.49	2.49	2.91	2.84
3.29	3.1	3.33	3.64	3.67	3.11	3.36	2.97	3.22	2.84	3.38	3.48	4.02	4.52	5.34	5.06	4.41	4.55	3.85	3.63	3.68	3.4	3.93	3.88	4.01	3.89	3.58	3.65	3.91	3.29	3.44	2.92	2.99	2.93	2.99	3.03	2.87	2.76	2.64	3.09	2.58	2.56	2.3	2.52	2.41	2.4	2.42	2.8	2.88	2.91
2.98	2.78	2.83	2.82	2.78	2.69	2.72	2.58	2.53	2.62	2.68	3.06	3.15	3.61	4.27	4	3.65	3.29	3.17	2.78	2.72	2.74	2.81	2.9	3.07	2.96	2.95	2.92	3.12	2.92	2.81	2.66	2.62	2.69	2.51	2.46	2.54	2.51	2.53	2.75	2.44	2.58	2.21	2.35	2.14	1.93	2.18	2.41	2.45	2.47
3.24	2.95	2.93	2.96	3.04	2.85	2.89	2.71	2.61	2.78	2.87	3.28	3.55	3.89	4.61	4.37	4.06	3.84	3.78	3.31	3.17	3.24	2.99	3.23	3.37	3.4	3.12	3.17	3.36	3.28	3.11	2.95	2.82	2.7	2.72	2.59	2.52	2.64	2.58	2.73	2.42	2.54	2.33	2.27	2.26	2.1	2.29	2.62	2.71	3.24
2.52	2.45	2.42	2.45	2.28	2.25	2.26	2.2	2.16	2.27	2.38	2.72	2.87	3.32	3.85	3.7	3.24	3.22	3.02	2.58	2.38	2.49	2.5	2.58	2.79	2.67	2.64	2.5	2.88	2.67	2.55	2.47	2.41	2.39	2.21	2.18	2.36	2.42	2.37	2.49	2.32	2.3	1.9	1.88	1.81	1.75	1.91	2.17	2.38	2.47
2.08	2.12	1.95	2.1	1.81	1.75	1.81	1.8	1.7	1.88	1.95	2.18	2.52	2.64	3.25	3.03	2.79	2.67	2.42	2.2	2.05	2	2.01	2.22	2.45	2.35	2.17	2.16	2.53	2.28	2.11	2.03	1.99	2	1.82	1.82	1.92	1.97	1.89	2.18	2.01	1.96	1.81	1.73	1.65	1.65	1.67	1.97	2.12	2.14
2.23	2.18	2.04	2.09	2.02	1.86	1.88	1.86	1.77	1.91	2.08	2.35	2.54	2.78	3.29	2.94	2.72	2.77	2.53	2.22	2.12	2.03	2.01	2.18	2.27	2.22	2.24	2.21	2.35	2.19	2.09	2.01	1.96	2.05	1.97	1.91	1.99	2.15	2.03	2.21	2.11	2.13	1.75	1.69	1.66	1.62	1.74	1.98	2.2	2.21
2.24	2.18	2.09	2.06	1.88	1.83	1.91	1.94	1.86	2.05	2.19	2.48	2.67	2.79	3.55	3.04	2.94	2.71	2.52	2.36	2.1	2.17	2	2.14	2.53	2.47	2.18	2.2	2.66	2.46	2.26	2.19	2.15	2.3	2.04	1.98	2.21	2.21	2.16	2.46	2.18	2.21	1.91	1.8	1.77	1.73	1.89	2.32	2.33	2.29
2.59	2.62	2.22	2.42	2.13	1.96	2	2.03	2.1	2.25	2.53	2.93	3.21	3.23	3.98	3.42	3.33	3.38	2.92	2.83	2.33	2.48	2.32	2.53	2.84	2.79	2.58	2.72	2.96	2.81	2.59	2.59	2.59	2.65	2.29	2.22	2.43	2.57	2.68	2.91	2.76	2.66	2.39	2.04	2.12	2.16	2.15	2.43	2.61	2.62
2.56	2.49	2.21	2.29	2.05	1.93	1.97	2.05	2.1	2.22	2.48	2.82	3.21	3.06	3.89	3.35	3.38	3.09	2.62	2.65	2.34	2.37	2.12	2.27	2.62	2.65	2.34	2.41	2.84	2.75	2.62	2.57	2.58	2.76	2.34	2.25	2.65	2.66	2.73	2.94	2.79	2.78	2.47	2.18	2.31	2.06	2.27	2.41	2.67	2.77
3.22	3	2.65	2.7	2.53	2.3	2.33	2.41	2.59	2.62	2.91	3.19	3.59	3.43	3.9	4.05	3.54	4.06	3.53	3.04	2.69	2.82	2.74	2.89	3.14	3.25	2.95	3.1	3.32	3.36	3.19	3.16	3.02	3.27	2.8	2.89	3.16	3.22	3.46	3.66	3.47	3.24	3.12	2.73	2.81	2.71	2.8	2.87	3.12	3.28
3.3	3.1	3.03	2.94	2.54	2.62	2.36	2.73	2.52	2.76	2.93	3.51	3.67	3.61	4.39	3.99	3.75	3.73	2.97	3.09	2.68	3.06	2.65	2.89	3.13	3.27	3.3	3.04	3.41	3.42	3.16	3.19	3.19	3.35	3.09	3.09	3.2	3.24	3.4	3.81	3.38	3.43	3.2	3.32	3.09	2.84	2.83	3.01	3.24	3.14
3.5	3.34	3.1	3.11	2.92	2.64	2.73	2.78	2.72	2.93	3.02	3.53	3.47	3.56	4.17	4.13	3.64	3.99	3.25	3.09	2.93	3.16	2.9	3.2	3.48	3.46	3.13	3.47	3.72	3.77	3.41	3.48	3.41	3.66	3.1	3.03	3.42	3.52	3.93	4.3	3.89	3.77	3.52	3.11	3.47	2.89	3.19	3	3.4	3.56
4.31	3.83	3.8	3.46	3.43	3.55	3.34	3.67	3.83	3.76	4.25	4.45	4.73	4.56	5.48	5.64	5.39	5.74	4.2	3.97	4.21	3.67	3.92	3.84	4.14	4.41	3.88	4.14	4.5	4.55	4.52	4.25	4.43	4.71	4.2	3.83	4.46	4.53	4.82	5.55	4.97	4.58	4.7	3.99	4.39	3.87	3.98	3.97	4.38	4.88
4.55	4.05	3.8	3.5	3.53	3.31	3.11	3.64	3.28	3.66	3.85	4.38	4.44	4.14	4.81	4.95	4.48	4.96	4.11	3.69	3.46	3.65	3.61	3.8	4.01	4	4	4.39	4.48	4.76	4.32	4.4	4.31	4.74	4.02	3.77	4.6	5.02	5.2	5.48	5.2	4.89	4.86	3.99	4.5	3.62	3.96	3.75	4.62	4.83
4.25	3.8	3.59	3.43	3.35	3.1	3.08	3.5	3.72	3.84	4.12	4.61	4.83	4.94	6.17	5.57	5.69	5.35	4.16	3.81	3.76	3.68	3.56	3.63	3.87	4.22	3.81	4.03	4.29	4.37	4.07	4.21	4.25	4.7	4	3.76	4.23	4.27	4.84	5.59	4.62	4.61	4.52	3.94	4.33	3.93	3.98	4.12	4.6	4.76
6.03	5.35	5.64	5.16	5.27	4.59	4.15	4.77	4.41	4.71	4.03	5.44	4.99	5.95	6.34	6.35	5.46	6.38	4.75	4.82	4.32	4.96	4.52	5.36	5.51	5.86	5.31	5.75	6.11	6.36	5.79	5.64	5.46	5.84	4.79	5.03	5.59	6.32	6.26	6.63	6.46	6.61	5.99	5.57	5.55	4.5	4.84	4.25	5.04	5.04
5.1	4.51	4.63	4.26	4.39	3.85	4.18	4.43	4.57	4.3	4.7	4.63	4.82	5.32	6.09	6.42	5.76	6.66	4.93	4.45	4.85	4.49	4.52	4.57	4.53	4.89	4.74	4.98	4.84	4.75	4.84	4.38	4.54	4.36	4.18	4.12	4.42	5.09	4.95	5.04	4.79	4.73	4.74	4.63	4.28	4.39	4.07	4.46	4.3	5.11
4.52	4.31	4.29	4.21	4.14	3.47	3.48	3.81	3.37	3.64	3.87	4.3	4.49	4.73	5.23	5.02	4.62	4.79	4.07	4.06	3.55	4.07	3.82	4.32	4.56	4.51	4.4	4.71	4.86	4.66	4.39	4.4	4.12	4.31	3.97	3.94	4.3	4.82	4.69	4.97	4.47	4.61	4.25	4.23	3.92	3.68	3.59	3.77	3.92	4.26
4.96	4.62	4.17	4.21	4.35	3.7	3.5	3.93	3.65	3.88	4.43	4.5	4.71	4.61	5.71	5.32	5.1	5.33	4.94	4.19	4.07	4.29	4.16	4.53	4.61	5.03	4.79	4.94	4.95	4.99	4.89	4.54	4.66	4.61	4.27	4.35	4.52	5.07	5.01	4.9	4.94	4.84	4.71	4.55	4.29	4.62	4.11	4.22	4.34	4.95
3.47	3.16	3.23	3.09	2.8	2.75	2.56	2.84	2.61	2.91	3.07	3.59	3.68	3.97	4.58	4	4.02	3.77	3.35	3.27	2.79	3.11	2.89	3.23	3.6	3.71	3.46	3.53	3.85	3.77	3.37	3.41	3.24	3.4	3.04	3.07	3.5	3.57	3.68	3.75	3.44	3.42	3.26	3.17	3	2.75	2.82	2.85	3.3	3.4
2.85	2.67	2.5	2.69	2.46	2.38	2.21	2.4	2.31	2.45	2.88	3.05	3.07	3.46	4.35	3.42	3.42	3.37	3.21	2.82	2.53	2.66	2.43	2.71	2.98	3	2.79	3.01	3.24	3.07	2.83	2.95	2.92	3.07	2.59	2.6	2.92	2.96	2.97	3.21	3.06	2.93	2.66	2.45	2.47	2.35	2.57	2.85	2.98	3.12
2.54	2.39	2.27	2.36	2.13	2.14	2.13	2.18	2.06	2.28	2.46	2.84	2.95	3.28	3.97	3.61	3.4	3.04	2.7	2.62	2.37	2.43	2.29	2.45	2.78	2.88	2.48	2.6	2.94	2.91	2.51	2.55	2.51	2.72	2.3	2.3	2.59	2.51	2.59	2.77	2.54	2.61	2.29	2.17	2.17	1.95	2.26	2.28	2.73	2.77
2.84	2.76	2.62	2.66	2.59	2.53	2.55	2.37	2.35	2.47	2.68	3.05	3.27	3.6	4.56	4.01	3.71	3.39	3.01	2.93	2.66	2.76	2.68	2.88	3.28	3.09	2.87	2.86	3.33	3	2.71	2.66	2.76	2.8	2.5	2.57	2.81	2.71	2.78	2.92	2.67	2.63	2.37	2.36	2.25	2.15	2.31	2.42	2.74	2.95
2.46	2.47	2.35	2.4	2.22	2.23	2.21	2.19	2.07	2.33	2.41	2.72	2.99	3.34	3.91	3.7	3.48	3.1	2.9	2.65	2.49	2.45	2.43	2.67	2.84	2.8	2.56	2.63	2.98	2.97	2.54	2.58	2.43	2.57	2.2	2.27	2.37	2.44	2.41	2.51	2.27	2.37	2.05	1.95	2	1.86	2.1	2.33	2.55	2.76
2.6	2.48	2.42	2.54	2.25	2.34	2.32	2.37	2.18	2.46	2.53	2.97	3.28	3.58	4.29	4.07	3.83	3.4	2.96	2.85	2.53	2.58	2.49	2.67	3.04	3.05	2.69	2.72	3.04	2.86	2.63	2.59	2.49	2.56	2.26	2.33	2.4	2.58	2.53	2.62	2.39	2.47	2.11	2.04	2.07	1.89	2.17	2.42	2.58	2.87
4.5	4	3.91	3.96	4.28	3.75	3.66	4	4.02	3.98	3.76	4.31	4.23	4.85	5.5	5.17	4.57	4.8	4.34	4.04	4.09	4.14	3.82	4.05	4.25	4.26	4.2	4.02	4.2	4.28	4.05	4.21	3.78	3.88	3.8	4.35	4.2	4.02	4.42	3.86	3.52	4.14	3.66	3.72	3.38	3	3.42	3.48	3.96	3.87
5.93	4.8	5.68	4.86	5.25	4.89	4.32	4.82	3.89	4.25	3.96	4.63	4.62	5.61	6.17	5.49	4.99	5.08	4.74	4.24	4.52	4.55	4.42	4.95	5.25	5.11	5.58	5.09	5.22	5.12	4.91	4.75	4.5	4.54	4.21	4.52	4.68	4.48	5.39	4.48	4.43	4.3	4.55	4.49	3.86	4	3.75	3.55	3.96	4.23
6.7	5.48	6.41	5.89	6.58	5.99	5.24	5.52	5.6	5.29	5.29	5.8	5.73	5.98	6.92	6.61	5.98	6.61	5.98	5.45	5.54	5.93	5.86	6.32	6.69	6.68	6.63	6	6.43	6.09	6.45	5.5	5.45	5.12	5.59	5.29	5.7	5.75	6.4	5.34	5.28	5.28	5.77	5.27	4.94	4.85	4.95	4.95	5.21	4.32
10.12	7.52	8.46	8.32	9.27	7.69	7.73	8.55	8.7	7.62	7.79	8.85	9.66	8.95	10	9.97	9.31	9.63	9.12	8	8.87	8.87	9.09	9.2	9.18	10.37	9.45	8.67	9.67	9.33	9.42	8.97	8.85	9.12	7.67	7.83	9.64	7.6	10.59	8.08	8.49	7.05	8.99	7.79	7.02	7.08	7.29	6.68	6.76	7.44
15.4	14.53	14.84	16.33	18.31	14.24	14.45	15.69	13.01	12.95	11.95	13.85	13.43	13.15	14.96	12.43	12.6	12.43	12.16	14.31	13.43	14.98	15.9	16.19	17.09	18.11	15.27	16.41	15.95	16.47	15.27	14.23	15.41	13.62	13.09	13.99	15.66	14.34	16.73	13.85	13.9	13.55	15.39	14.52	12.68	12.52	11.99	12.06	11.25	11.2
20.08	20.17	19.48	19.91	20.69	19.89	18.69	18.84	18.08	17.34	17.28	18.19	16.66	15.55	17.86	13.94	16.55	16.59	17.62	18.48	15.12	19.19	17.3	16.61	20.02	20.66	18.38	19.17	19.48	21.5	20.56	19.8	19.33	18.36	18.48	17.98	21.22	19.09	20.95	20.55	18.62	20.41	19.58	19.83	17.97	18.61	18.23	17.59	17.02	15.12
18.06	17.28	17.66	19.33	19.59	16.25	14.74	16.19	14.74	15.52	14.84	17.56	15.48	16.64	17.19	14.23	15.83	13.95	13.95	16.56	12.62	18.56	17.48	17.77	18	19.55	17.95	18.52	18.06	19.38	17.44	18.27	16.69	18.02	16.55	15.16	18.53	17.86	19.16	17.8	18.58	17.88	18.22	17.5	16.23	18.34	17.89	14.45	15.5	13.72
20.02	18.81	21.28	23.12	22.77	18.59	19.67	17.83	19.05	16.06	17.3	18.61	17.83	17.95	18.64	17	16.88	17.34	17.06	19.14	17.83	20.3	21.19	21.59	21.94	21.31	20.23	22.72	22.22	22.19	21.45	21.59	19.75	19.31	18.11	17.7	22.11	21.28	20.48	20.23	19.94	20.53	19.88	19.53	17.75	17.59	16.62	17.17	16.34	16.66
21.23	19.5	21.88	22.91	21.98	20.02	18.23	18.84	18.14	18.22	17.59	19.45	18.27	17.58	20.11	15.46	17.45	15.69	17.62	19.28	17.45	21.06	20.78	20.5	22.08	22.14	20.44	22.59	22.09	22.81	21.41	21.64	20.02	20.09	19.31	19.95	22.12	22.38	22.75	19.89	19.95	21.48	22.06	20.22	20.05	18.81	18.34	18.11	16.7	18.23
20.06	18.94	20.92	20.31	21.7	19.53	18.94	18.81	18.12	17.62	17.05	18.38	17	16.77	17.31	16.64	16.97	17.06	17.31	18.22	15.71	20.34	19.45	20.61	19.97	20.5	20.73	20.22	20.61	20.88	20.56	19.64	19.86	18.5	18.67	19.19	19.7	20.86	20.67	18.94	18.67	20.31	20.5	21.16	19.95	18.75	18.42	17.92	16.53	16.42
21.59	22.59	20.62	23.16	21.55	18.27	18.61	18.8	19.61	18.95	17.64	19.89	18.55	18.55	20.12	16.81	18.25	17.47	16.64	20.25	18.16	20.66	20.77	20.77	22.28	23.09	19.83	23.02	22.14	22.55	21.72	21.61	21.02	19.66	17.77	18.62	22.23	22.98	23.48	20.41	20.92	21.69	21.39	19.97	19.61	18.55	19.33	16.33	17.98	17.11
25.03	23.81	23.81	24.98	26.12	23.66	23.62	24.56	24.83	23.7	21.34	23.17	21.44	21.67	21.59	20.09	20.62	21.08	21.36	22.61	21.73	23.89	23.7	23.73	24.58	25.69	23.31	25.36	24.83	25.42	24.75	23.62	24.38	23.83	23.73	23.84	24.64	24.17	24.5	24.86	24.05	24.11	24.45	25.28	24.22	23.69	24.77	22.3	22.91	21.67
20.06	20.03	18.69	20.53	21.64	18.47	17.83	16.56	21.5	17.06	17.5	16.97	17.2	18.41	18.2	16.66	17.05	18.97	17.88	17.72	17.55	18.88	19.38	19.62	20.84	19.94	19.03	20.36	20.36	21.73	20.72	20.23	19.05	17.17	17.12	17.62	20.5	20.72	21.11	17.62	18.8	19.53	20.14	18.83	18.23	18.47	15.8	18.16	16.34	17.06
17.81	16.92	16.62	17.03	18.97	14.23	15.23	14.75	16.27	14.73	11.78	14.95	14.66	15.12	17.69	14.34	15.68	13.31	13.36	15.41	13.19	16.84	16.53	14.91	19.53	18.89	15.3	16.45	19.34	19.66	17.72	16.97	17.22	17.08	15.19	16.03	17.31	18.17	18.52	16	16.03	17.97	16.94	17.84	15.52	14.92	15.24	14.16	13.5	14.02
11.41	10.1	11.58	10.66	11.95	9.99	9.69	10.52	11.33	9.95	9.52	10.59	9.6	11.23	11.12	11	10.89	10.64	10.3	10.16	9.73	10.67	10.49	11.25	10.82	11.62	11.69	11.38	10.1	12.16	11.93	10.9	10.77	9.95	10.23	10.41	12.31	12	12.7	10.21	12.49	10.66	12.79	11.29	11.8	11.15	9.59	10.58	9.2	9.23
8.73	7.14	8.05	7.11	9.03	7.78	6.8	8.16	7.59	6.62	6.86	7.77	7.84	7.92	9.55	9.5	9.18	8.21	8.5	7.02	7.44	7.75	7.29	7.85	8.73	8.66	8.11	7.86	8.26	7.95	7.67	6.75	7.75	7.38	6.94	7.73	7.63	7.57	7.85	7.42	7.28	7.2	8.55	7.58	6.84	6.88	6.41	6.17	6.44	7.82
8.23	6.25	7.23	6.47	7.62	6.29	5.95	6.51	6.48	5.84	6.05	6.64	6.62	7.43	8.2	7.73	7.41	7.16	7.27	6.3	6.48	6.38	6.22	7.13	6.7	7.21	7.2	7.4	6.89	6.86	6.65	6.22	6.52	6.34	6.48	6.43	6.68	6.8	7.15	6.09	6.68	6	7.08	6.27	5.96	6.31	5.45	6.04	5.28	6.24
6.84	5.87	5.96	5.89	6.89	5.86	5.66	5.92	5.95	5.5	6.14	6.05	6.29	6.72	7.66	7.25	7.43	7.23	6.91	5.96	5.86	6.26	6.12	6.98	6.27	7.3	6.53	6.62	6.45	6.14	6.06	5.33	5.68	5.87	5.46	5.72	5.61	5.27	6.04	5.39	5.42	5.2	6.07	5.68	4.91	5.21	4.63	5.57	5.22	5.19
5.64	5.74	6.06	6.03	6.79	5.8	5.21	5.62	5.06	5.27	5.12	5.81	5.79	6.81	7.31	7.08	6.33	6.18	5.93	5.71	5.48	5.75	5.97	6.56	6.17	6.7	6.49	6.48	6.07	5.79	5.81	5.14	5.35	5.26	5.02	4.92	5.4	5.11	5.3	5.31	5	4.55	4.39	5.27	4.55	4.55	4.37	4.41	4.62	4.72
4.59	4.05	4.16	4.2	4.35	3.76	3.71	3.7	3.6	3.43	3.93	4.34	4.52	5.15	6.22	6.04	5.57	5.01	4.76	4.07	4.03	4.14	4.26	4.52	4.71	4.73	4.72	4.48	4.71	4.35	4.24	4.06	3.86	4.23	3.91	3.96	3.74	3.75	4.46	4.38	4.17	3.54	3.58	3.56	3.32	2.88	3.05	3.1	3.44	3.64
4.31	4.2	4.14	4.26	4.37	3.72	4.08	3.85	3.78	3.76	3.79	4.36	4.38	5.29	6.49	5.9	5.46	4.65	4.53	4.23	4.16	4.4	4.58	4.65	5.19	5.11	4.47	4.47	5.05	4.55	4.43	3.92	4.1	3.79	3.43	3.75	3.84	3.78	3.99	3.95	3.91	3.55	3.57	3.41	3.31	3.17	3.2	3.18	3.69	3.94
4.91	4.79	5.26	5.22	5.91	4.95	5.15	5.04	5	4.88	4.97	5.45	5.76	6.61	6.98	6.55	6.04	5.89	5.78	5.46	5.48	5.76	5.54	5.95	5.73	5.88	6.19	5.6	5.5	5.31	5.48	5.09	5.03	4.83	4.3	4.67	4.94	4.79	4.23	4.39	3.65	4.12	3.51	4.4	3.83	3.94	3.82	4.06	4.34	4.43
3.04	2.98	3.08	3.18	3.05	2.81	3.21	2.75	2.85	2.96	3.12	3.56	3.91	4.27	5.2	4.96	4.39	4.08	3.61	3.23	3.34	3.27	3.24	3.45	3.53	3.7	3.27	3.42	3.7	3.39	3.18	3.06	3.11	3.16	2.85	2.72	2.89	2.82	2.88	3.02	2.85	2.66	2.55	2.55	2.39	2.31	2.51	2.7	3.25	3.34
2.97	2.86	2.77	3.14	2.95	2.77	3.02	2.76	2.87	2.95	2.99	3.35	3.57	4.14	4.88	4.75	4.25	3.96	3.49	3.21	3.04	3.17	3.16	3.23	3.44	3.52	3.1	3.16	3.48	3.21	3.04	2.93	2.87	2.92	2.71	2.7	2.66	2.65	2.49	2.66	2.56	2.51	2.07	2.02	2.19	2.14	2.19	2.67	3	3.29
2.61	2.71	2.65	2.9	2.86	2.67	2.71	2.56	2.35	2.63	2.6	2.86	3.27	3.49	4.08	4.12	3.72	3.62	3.28	2.97	3.06	2.79	2.99	3.41	3.34	3.13	2.99	3.08	3.17	2.82	2.68	2.51	2.49	2.34	2.25	2.33	2.13	2.23	2.04	2.45	2.17	2.19	2.07	2.11	1.9	1.96	2.02	2.3	2.49	2.66
2.22	2.45	2.4	2.48	2.58	2.57	2.49	2.31	2.22	2.23	2.26	2.5	2.88	3.36	3.93	3.82	3.18	3.36	2.91	2.51	2.66	2.41	2.62	2.87	2.92	2.59	2.6	2.59	2.65	2.35	2.32	2.15	2.1	2.05	1.84	1.88	1.82	1.92	1.84	2.3	1.89	1.93	1.57	1.77	1.53	1.61	1.61	1.97	2.11	2.24
1.87	2.14	2.01	2.12	2.15	1.98	2.05	1.95	1.87	2.05	2.16	2.3	2.88	3.05	3.72	3.6	3.2	3.07	2.89	2.46	2.3	2.01	2.26	2.36	2.45	2.19	2.18	2.27	2.26	1.97	2.01	1.8	1.81	1.97	1.74	1.66	1.71	1.69	1.65	2.02	1.72	1.69	1.37	1.46	1.33	1.4	1.47	1.86	2.16	2.48
1.82	2.09	2.09	2.26	2.21	2.14	2.22	1.91	2	1.92	1.95	2.21	2.58	2.83	3.57	3.65	3.04	3.05	2.78	2.42	2.42	2.1	2.45	2.55	2.45	2.26	2.22	2.29	2.33	2.13	2.09	2.1	1.87	1.95	1.68	1.76	1.68	1.68	1.61	2.14	1.71	1.71	1.35	1.42	1.36	1.38	1.45	1.73	2.11	2.14
1.96	2.25	2.18	2.45	2.3	2.17	2.51	2.19	2.29	2.38	2.38	2.85	3.06	3.61	4.25	4.41	3.72	3.73	3.24	2.93	2.8	2.62	2.86	2.72	2.86	2.8	2.44	2.5	2.68	2.44	2.45	2.25	2.21	2.07	1.97	2.21	2.03	1.98	1.74	2.17	1.82	1.73	1.44	1.48	1.48	1.6	1.7	2.15	2.35	2.46
1.89	2.02	1.96	2.02	1.9	1.84	1.91	1.93	1.8	2	2.13	2.27	2.76	2.92	3.71	3.65	3.17	3.03	2.7	2.33	2.15	2.09	2.14	2.3	2.27	2.24	2.18	2.23	2.37	2.19	2.1	2.11	1.93	2	1.8	1.68	1.76	1.74	1.62	1.98	1.61	1.57	1.42	1.34	1.35	1.43	1.6	1.92	2.25	2.38
1.6	1.85	1.85	1.88	1.67	1.75	1.8	1.75	1.73	1.95	2	2.28	2.51	2.74	3.26	3.28	2.98	2.72	2.56	2.22	2.11	1.99	1.95	2.14	2.11	2.15	1.96	1.96	2.12	2.02	1.94	1.88	1.85	1.87	1.7	1.74	1.71	1.65	1.54	1.86	1.58	1.57	1.26	1.31	1.32	1.45	1.58	1.88	2.1	2.18
1.88	1.84	1.71	1.89	1.6	1.62	1.7	1.66	1.67	1.83	2.1	2.23	2.6	2.64	3.12	3.12	2.99	2.76	2.4	2.18	1.95	1.78	1.87	1.96	2.04	2.05	1.77	1.92	2.1	2	1.92	1.9	1.86	1.95	1.78	1.61	1.83	1.71	1.65	1.95	1.6	1.58	1.31	1.24	1.39	1.4	1.59	2	2.28	2.38
1.65	1.79	1.62	1.8	1.65	1.58	1.69	1.67	1.71	1.94	2.1	2.25	2.66	2.61	3.09	3.02	2.97	2.66	2.49	2.14	2.04	1.86	1.82	1.97	2.03	1.99	1.95	1.88	2.08	1.96	1.9	1.9	1.88	2.02	1.84	1.82	1.81	1.82	1.69	2.04	1.77	1.75	1.44	1.37	1.48	1.52	1.66	2.01	2.26	2.42
1.79	1.95	1.69	1.8	1.65	1.65	1.76	1.76	1.77	1.96	2.32	2.38	2.81	2.77	3.36	3.14	3.15	3.03	2.54	2.29	2.02	1.89	1.84	1.92	2.03	2.12	1.84	1.88	2.12	1.98	2	1.91	2	2.26	2	1.78	1.88	1.87	1.88	2.15	1.91	1.79	1.55	1.46	1.63	1.61	1.82	2.13	2.43	2.55
1.7	1.79	1.55	1.58	1.41	1.45	1.69	1.65	1.67	1.91	2.15	2.3	2.68	2.55	2.94	2.88	2.92	2.7	2.5	2.25	2.05	1.76	1.76	1.76	1.92	1.92	1.74	1.78	1.96	1.89	1.83	1.88	1.94	2.15	1.86	1.76	1.77	1.79	1.83	2.07	1.86	1.65	1.58	1.48	1.64	1.6	1.79	2.13	2.28	2.4
1.87	2.05	1.71	1.8	1.57	1.54	1.72	1.7	1.87	2.06	2.3	2.43	2.78	2.86	3.26	3.26	3.1	2.99	2.53	2.33	2.08	1.99	1.89	1.89	2.01	2.16	1.84	1.9	2.16	2.05	2.07	2.03	2.09	2.42	2.05	1.89	1.99	1.94	2.02	2.32	2.04	1.86	1.71	1.62	1.76	1.75	1.94	2.17	2.46	2.65
2.11	2.18	1.82	1.86	1.69	1.67	1.92	1.9	2.05	2.29	2.53	2.72	3.05	2.94	3.49	3.52	3.48	3.11	2.83	2.62	2.38	2.21	2.07	2.04	2.19	2.41	2.06	2.21	2.37	2.38	2.27	2.38	2.36	2.74	2.29	2.25	2.4	2.39	2.42	2.74	2.53	2.23	2.19	1.85	2.1	1.97	2.2	2.32	2.7	2.92
2.8	2.6	2.39	2.37	2.14	2.11	2.35	2.41	2.6	2.8	3.17	3.71	4.09	4.05	4.68	4.63	4.39	4.08	3.64	3.27	3.05	2.97	2.68	2.64	2.77	3.16	2.73	2.68	3.03	3.03	2.96	2.95	3.29	3.58	2.99	2.92	2.98	3.07	3.05	3.47	3.06	2.91	2.82	2.54	2.8	2.54	2.95	2.94	3.64	3.46
2.83	2.51	2.7	2.44	2.44	2.64	2.62	2.94	2.96	3.36	3.59	4.39	4.64	4.91	4.88	4.9	4.95	4.75	4.22	3.79	3.37	3.52	2.93	2.91	2.96	3.64	3.23	2.92	3.34	3.43	3.46	3.51	3.96	4.23	3.43	3.65	3.81	3.35	4.03	3.93	3.36	3.23	3.42	2.97	3.44	3.15	3.45	3.6	4.29	4.29
3.71	3.12	3.34	2.78	2.87	2.92	2.86	3.38	2.88	3.5	3.3	4.11	4.06	4.37	4.93	4.89	4.64	4.45	3.77	3.52	3.36	3.51	2.99	3.37	3.33	3.71	3.75	3.49	3.77	3.88	3.72	3.65	3.6	4.02	3.54	3.8	3.71	3.76	4.06	4.21	3.92	3.67	3.85	3.65	3.65	3.26	3.31	3.3	3.84	3.82
2.41	2.36	2.25	2.17	2.06	2.03	2.18	2.18	2.17	2.51	2.61	3.06	3.33	3.5	4.14	3.75	3.62	3.31	2.97	2.78	2.52	2.56	2.41	2.46	2.63	2.83	2.51	2.52	2.82	2.76	2.62	2.68	2.79	3.06	2.45	2.64	2.68	2.66	2.9	3.09	2.71	2.56	2.5	2.38	2.36	2.16	2.42	2.46	2.88	2.87
2.05	2.04	1.76	1.82	1.77	1.66	1.95	1.85	1.94	2.21	2.36	2.67	3.02	3	3.62	3.37	3.36	2.92	2.65	2.53	2.18	2.15	1.96	2.08	2.21	2.4	2.01	2.04	2.49	2.43	2.24	2.36	2.38	2.62	2.11	2.12	2.39	2.19	2.25	2.62	2.34	2.1	1.95	1.78	1.99	1.84	2.09	2.24	2.43	2.58
1.99	2	1.88	1.83	1.72	1.73	1.92	1.89	1.98	2.14	2.37	2.59	2.79	2.93	3.56	3.23	3.32	2.98	2.58	2.39	2.21	2.09	1.97	2.1	2.13	2.33	2.07	2.08	2.3	2.23	2.21	2.14	2.24	2.45	2.14	2.1	2.2	2.06	2.09	2.33	2.06	1.94	1.81	1.74	1.84	1.8	2.01	2.23	2.42	2.7
1.85	1.87	1.71	1.73	1.65	1.58	1.75	1.71	1.75	1.94	2.19	2.4	2.8	2.72	3.51	3.1	3.2	2.7	2.47	2.32	2.06	1.96	1.87	1.96	2.08	2.25	1.9	1.91	2.31	2.09	2.04	2.02	2.05	2.25	1.93	1.87	2.08	1.88	1.95	2.21	1.87	1.79	1.67	1.6	1.65	1.61	1.81	2.21	2.34	2.47
1.79	2.01	1.8	1.86	1.71	1.8	1.89	1.91	1.87	2.13	2.42	2.54	2.84	2.85	3.45	3.19	3.2	2.89	2.64	2.39	2.2	2.04	1.95	2.04	2.14	2.31	2.05	2.01	2.21	2.11	2.13	2.06	2.21	2.35	2.11	2	2	2	1.96	2.09	1.87	1.8	1.65	1.62	1.65	1.67	1.93	2.16	2.54	2.67
1.76	1.9	1.77	1.85	1.65	1.66	1.83	1.84	1.78	2.08	2.24	2.44	2.84	2.79	3.48	3.31	3.21	2.76	2.63	2.35	2.2	2.03	2.09	2.1	2.24	2.31	2.01	2	2.24	2.05	2.08	1.94	2.11	2.21	1.93	1.91	1.96	1.86	1.84	2.08	1.78	1.72	1.56	1.5	1.62	1.58	1.78	2.2	2.39	2.47
1.88	2.22	2.03	2.15	1.94	2.03	2.19	2.12	2.11	2.38	2.59	2.79	3.24	3.44	4.07	3.93	3.7	3.19	2.98	2.59	2.48	2.37	2.29	2.44	2.51	2.58	2.32	2.29	2.51	2.43	2.43	2.3	2.38	2.46	2.21	2.15	2.15	2.14	2.06	2.27	1.84	1.9	1.6	1.64	1.8	1.74	2.01	2.29	2.81	2.85
2.22	2.63	2.55	2.88	2.8	2.67	2.93	2.63	2.89	2.92	3.22	3.64	3.83	4.16	4.94	4.92	4.43	3.92	3.76	3.41	3.49	3.12	3.22	3.34	3.31	3.34	2.93	2.97	3.14	2.87	2.99	2.76	2.9	3.02	2.78	2.84	2.56	2.49	2.28	2.65	2.18	2.11	1.96	2.06	2.18	2.17	2.44	2.82	3.44	3.59
2.84	3.29	3.28	3.69	3.56	3.35	3.93	3.35	3.78	3.87	4.11	4.54	5.12	5.64	6.48	6.27	5.83	5.36	4.86	4.48	4.67	4.19	4.45	4.55	4.39	4.18	3.81	3.85	3.94	3.46	3.7	3.29	3.69	3.62	3.48	3.43	3.11	3.09	2.86	3.44	2.67	2.65	2.32	2.55	2.8	3.02	2.88	3.6	3.93	4.04
3.51	3.99	4.43	3.94	4.18	4.48	4.98	4.7	5.27	5.06	5.25	5.69	6.59	7.38	7.64	8.38	6.97	7.36	6.32	5.59	6.3	5.31	5.37	4.96	4.64	5	4.65	4.42	4.35	4.18	4.44	3.86	4.45	4.3	4.47	4.51	3.9	3.78	3.49	3.46	2.99	3.39	3.08	3.74	3.68	4.25	3.9	4.85	4.78	5.82
2.62	2.84	3	3.2	3.31	3.39	3.7	3.24	3.43	3.48	3.91	4.62	5.31	5.72	6.18	6.42	5.86	5.36	4.75	4.39	4.26	3.91	4.05	3.78	3.87	4.21	3.6	3.46	3.57	3.28	3.56	3.36	3.83	3.66	3.27	3.3	3.21	2.96	2.99	2.96	2.45	2.5	2.32	2.62	2.91	3.15	2.96	3.29	3.84	4.21
2.37	2.48	2.54	2.5	2.47	2.42	2.81	2.59	2.56	2.79	2.86	3.19	3.48	3.93	4.7	4.66	4.05	3.69	3.34	3.06	2.96	2.89	2.93	2.84	2.91	3.1	2.93	2.75	3	2.74	2.69	2.67	2.87	3	2.63	2.59	2.62	2.57	2.74	2.91	2.58	2.39	2.22	2.17	2.45	2.17	2.51	2.63	3.02	3
2.22	2.25	2.17	2.21	2.11	2.09	2.32	2.24	2.28	2.48	2.55	2.94	3.21	3.6	4.16	4.02	3.63	3.41	3.07	2.81	2.62	2.44	2.46	2.55	2.67	2.76	2.45	2.43	2.7	2.51	2.47	2.44	2.56	2.69	2.32	2.29	2.32	2.32	2.38	2.5	2.36	2.18	2	1.87	2.07	1.99	2.16	2.4	2.8	2.97
2.56	2.54	2.57	2.69	2.37	2.4	2.66	2.63	2.53	2.83	2.87	3.41	3.51	4.19	4.82	4.51	4.32	3.84	3.51	3.15	3.12	2.91	2.89	3.05	3.38	3.4	2.89	3.12	3.46	3.2	2.92	2.91	2.95	3.16	2.71	2.8	2.78	2.72	2.67	2.78	2.4	2.5	2.25	2.24	2.52	2.23	2.57	2.68	3.13	3.39
2.57	2.43	2.49	2.44	2.25	2.31	2.52	2.48	2.49	2.7	2.96	3.07	3.31	3.6	4.3	4.03	3.85	3.57	3.33	2.86	2.83	2.77	2.64	2.73	2.85	2.95	2.84	2.72	3.03	2.83	2.75	2.78	2.85	3.04	2.86	2.77	2.79	2.74	2.76	2.84	2.56	2.36	2.35	2.26	2.53	2.26	2.6	2.69	3.05	3.33
2.67	2.67	2.63	2.62	2.47	2.47	2.55	2.59	2.62	2.8	2.93	3.37	3.6	4.07	4.84	4.41	4.23	3.88	3.41	3.2	3.06	3	2.9	3.08	3.17	3.32	2.98	3.04	3.36	3.35	2.99	3.06	3.02	3.26	2.89	2.92	3	2.87	2.81	3.1	2.8	2.75	2.59	2.46	2.64	2.44	2.66	2.72	3.03	3.44
2.5	2.41	2.39	2.32	2.11	2.26	2.41	2.36	2.34	2.55	2.78	3.21	3.51	3.6	4.25	3.93	3.9	3.64	3.1	2.86	2.75	2.62	2.49	2.51	2.65	2.9	2.62	2.59	2.99	2.94	2.69	2.67	2.9	3.12	2.67	2.69	2.8	2.71	2.7	3.09	2.62	2.49	2.42	2.26	2.51	2.24	2.41	2.52	2.92	3.09
2.56	2.43	2.37	2.27	2.21	2.28	2.27	2.39	2.33	2.64	2.81	3.26	3.42	3.61	4.27	3.95	3.96	3.53	3.2	3.01	2.76	2.67	2.49	2.68	2.91	2.97	2.55	2.69	3.18	3.03	2.76	2.81	2.85	3.16	2.64	2.67	2.93	2.69	2.94	3.07	2.79	2.8	2.55	2.32	2.6	2.31	2.54	2.6	2.94	3.14
2.64	2.6	2.64	2.54	2.31	2.41	2.5	2.56	2.46	2.74	2.81	3.45	3.6	3.77	4.38	3.89	3.85	3.74	3.28	3.17	2.69	2.96	2.59	2.77	2.91	3.22	2.9	2.79	3.4	3.24	2.98	3	3.24	3.52	2.77	2.86	3.12	2.94	3.12	3.4	2.88	2.94	2.73	2.71	2.77	2.52	2.68	2.75	3.17	3.14
3.48	3.03	3.06	2.77	2.54	2.59	2.7	3.04	2.78	3.37	3.38	4.05	4.15	4.16	4.8	4.44	4.59	4.09	3.81	3.61	3.15	3.49	2.96	3.25	3.42	3.78	3.33	3.36	3.68	3.74	3.62	3.72	3.81	3.87	3.42	3.55	3.61	3.77	3.86	3.89	3.67	3.58	3.46	3.3	3.6	3	3.35	3.25	3.69	3.8
3.39	3.24	3.34	3.08	2.81	3.12	3.25	3.23	3.27	3.55	3.52	4.24	4.56	4.64	5.48	5.09	4.66	4.71	3.91	3.83	3.62	3.67	3.59	3.62	3.74	3.92	3.7	3.5	4.07	3.98	3.86	3.84	3.88	4.12	3.6	3.73	3.78	3.79	4.09	4.25	3.77	3.89	3.53	3.53	3.6	3.33	3.41	3.36	3.89	4.07
4.04	3.89	4.23	3.88	3.53	3.62	3.55	3.93	3.41	4.31	4.04	4.86	4.71	5.25	5.53	5.17	4.68	4.5	4.59	4.32	3.64	4.13	3.92	4.32	4.19	4.5	4.56	4.36	4.55	4.7	4.53	4.61	4.48	4.9	4.28	4.63	4.56	4.96	4.95	5.16	4.73	4.42	4.81	4.79	4.76	4.03	4.38	4.07	4.67	4.7
3.89	3.34	3.35	3.06	2.85	2.6	2.73	3.15	2.86	3.25	3.32	3.83	3.94	3.91	4.68	4.27	4.16	3.78	3.62	3.34	3.04	3.36	2.99	3.27	3.4	3.59	3.33	3.6	3.74	4.09	3.73	3.73	3.67	4.1	3.25	3.54	3.85	3.96	4.2	4.45	4.2	4.09	3.85	3.67	3.78	3.15	3.42	3.14	3.79	3.89
4.39	3.51	3.77	3.22	2.74	2.93	2.79	3.45	3.06	3.94	4.07	4.32	4.18	4.17	4.69	4.55	4.55	4.89	4.21	3.72	3.2	3.67	3.1	3.2	3.47	3.77	3.9	3.83	4.11	4.24	3.88	4.06	3.93	4.4	3.89	3.91	4.14	4.48	4.84	4.62	4.64	4.66	4.46	4.08	4.15	3.67	3.77	3.79	4.2	4.57
3.31	2.92	2.91	2.59	2.55	2.74	2.61	2.83	2.82	3.13	3.25	3.6	3.86	3.82	4.52	5.11	4.32	4.29	3.8	3.3	3.04	3.08	2.86	2.93	2.93	3.3	3.22	3.1	3.51	3.64	3.31	3.61	3.42	3.91	3.29	3.32	3.66	3.6	3.89	4.41	4.18	3.91	3.52	3.14	3.52	3.13	3.31	3.3	3.57	3.7
7.79	6.34	6.71	5.85	5.42	4.56	4.89	5.59	4.8	6.07	5.7	7.36	6.98	7.04	7.55	6.57	7.4	6.31	6.25	6.32	5.21	6.7	6.04	6.07	6.52	7.46	6.76	6.34	7.09	7.59	8.02	6.99	7.21	6.97	6.89	6.7	7.3	7.96	8.41	7.51	8.3	8.32	7.96	7.89	7.27	6.52	6.81	6.13	6.4	6.4
5.87	4.9	5.62	4.47	4.18	4.47	4.21	5.54	4.77	5.8	5.73	6.28	6.06	5.7	6.39	5.96	5.75	6.31	5.91	5.38	5.04	5.41	4.64	4.93	4.83	5.56	6.23	5.79	5.77	5.64	6.2	5.7	5.95	6.06	6.36	6.41	6.18	6.81	6.75	6.09	6.4	6.32	7.23	6.05	6.27	6.31	5.87	6.02	6.08	6.26
7.82	5.59	6.95	5.27	4.8	5.14	4.62	5.84	4.96	6.19	6.24	6.84	6.7	5.65	6.54	6.2	6.45	6.7	6.03	5.01	5.25	5.23	4.95	5.48	5.34	5.8	6.84	6.29	5.84	6.37	7.01	6.57	6.46	7.02	7.6	7.01	6.99	7.96	7.96	7.86	7.51	7.5	8.46	7.48	7.84	7.11	6.96	7.03	7.38	7.63
6.58	5.08	4.88	4.43	3.99	3.84	3.98	4.62	4.61	5.2	4.94	5.15	5.43	5.37	6.12	6.44	5.38	5.93	4.88	4.49	4.36	4.54	4.54	4.79	4.44	4.78	5.02	5.75	5.11	5.87	5.75	5.82	5.63	6.02	5.68	5.62	6.14	7.23	6.85	6.97	7.11	7.01	7.14	6.69	6.5	6.23	5.66	5.86	5.7	6.78
5.31	3.95	3.79	3.43	3.45	3.56	3.25	3.91	4.27	4.39	4.61	4.99	5.81	5.27	6.21	6.73	5.8	5.82	5.21	4.96	4.44	4.16	4.27	3.77	4.05	4.98	4.36	4.34	4.75	4.89	5.36	4.91	5.49	5.91	5.35	4.93	5.33	5.73	6.45	6.98	6.75	5.93	6.16	5.23	5.43	5.48	4.96	5.03	5.12	6.27
3.49	3.1	2.56	2.55	2.37	2.26	2.37	2.43	2.74	2.97	3.4	3.48	4.11	4.23	4.43	5.08	4.49	5.31	3.55	3.51	2.74	2.87	2.75	2.78	3.06	3.31	3.19	3.32	3.32	3.24	3.74	3.21	3.45	3.36	3.56	3.52	3.38	3.71	3.89	4.21	4.05	3.61	3.66	3.53	3.22	3.43	3.05	3.48	3.52	4.28
2.2	2.26	1.73	1.82	1.56	1.51	1.66	1.67	1.89	2.01	2.42	2.65	3.2	3.16	3.46	3.89	3.48	3.5	2.71	2.45	1.98	1.98	1.81	1.74	2.12	2.15	1.82	2.26	2.44	2.37	2.38	2.47	2.5	2.68	2.29	2.12	2.51	2.43	2.81	3.02	2.95	2.61	2.47	2.14	2.21	2.12	2.31	2.62	2.81	3.11
1.71	1.84	1.43	1.47	1.19	1.15	1.42	1.34	1.42	1.63	1.83	2.12	2.43	2.64	3.05	2.87	2.57	2.59	2.18	1.89	1.58	1.6	1.54	1.48	1.75	1.79	1.63	1.83	2.01	1.97	1.79	1.87	1.98	2.04	1.8	1.7	1.85	1.89	2.09	2.33	2.23	1.97	1.76	1.62	1.69	1.59	1.79	2.01	2.25	2.45
1.6	1.73	1.26	1.3	1.08	1.08	1.19	1.14	1.26	1.46	1.72	1.9	2.26	2.37	2.63	2.89	2.59	2.51	1.92	1.75	1.44	1.37	1.35	1.38	1.6	1.62	1.38	1.55	1.8	1.75	1.67	1.74	1.77	1.78	1.6	1.44	1.68	1.76	1.78	2.03	1.89	1.77	1.54	1.38	1.47	1.39	1.5	1.88	2	2.11
1.55	1.74	1.37	1.39	1.23	1.29	1.17	1.08	1.23	1.4	1.72	1.88	2.26	2.42	3.04	2.96	2.59	2.53	2.13	1.67	1.55	1.38	1.44	1.47	1.74	1.59	1.47	1.72	1.85	1.79	1.63	1.69	1.69	1.83	1.5	1.4	1.55	1.68	1.71	1.98	1.82	1.78	1.48	1.35	1.4	1.18	1.47	1.82	2.11	2.44
1.57	1.78	1.37	1.48	1.34	1.18	1.22	1.15	1.22	1.42	1.65	1.84	2.18	2.44	3.12	3.12	2.75	2.58	2	1.81	1.52	1.37	1.49	1.55	1.82	1.68	1.44	1.76	1.95	1.8	1.67	1.68	1.65	1.69	1.38	1.31	1.53	1.64	1.64	2.04	1.87	1.73	1.44	1.38	1.3	1.15	1.37	1.68	1.98	2.41
1.85	2.01	1.61	1.93	1.58	1.34	1.46	1.35	1.36	1.46	1.58	2.31	2.62	3.01	3.5	3.7	3.34	2.95	2.36	2.33	1.91	1.68	1.95	1.95	2.33	2.09	1.68	2.04	2.37	2.18	2.28	2.03	1.99	1.85	1.39	1.53	1.7	1.88	2.1	2.44	2.18	2.04	1.8	1.71	1.5	1.57	1.36	1.64	2.04	2.46
1.78	1.93	1.65	1.8	1.77	1.5	1.46	1.28	1.26	1.44	1.54	1.68	1.95	2.34	3.02	3.14	2.45	2.29	1.78	1.75	1.6	1.61	1.84	1.92	2	1.93	1.72	1.91	2.22	1.92	1.76	1.72	1.59	1.68	1.43	1.28	1.44	1.61	1.89	2.26	2.11	1.87	1.52	1.34	1.4	1.44	1.36	1.61	1.89	2.05
2.16	2.33	2.14	2.28	2.12	2.03	1.82	1.56	1.39	1.56	1.52	1.87	2.07	2.48	2.94	3.18	2.53	2.34	1.91	2.03	1.75	1.95	2.03	2.06	2.41	2.37	2.19	2.3	2.35	2.41	2.04	1.91	1.84	1.9	1.54	1.61	1.76	1.95	1.91	2.46	2.26	2.37	1.86	1.72	1.65	1.3	1.47	1.68	1.86	1.92
3.94	3.24	3.32	3.13	2.86	3.31	2.45	2.44	1.94	2.21	1.97	3.16	3.03	3.31	3.85	4.26	3.17	3.12	2.77	2.71	2.53	2.94	2.95	3.22	3.5	3.9	3.17	3.47	3.52	3.7	3.24	3.53	3.24	3.45	2.51	2.96	3.96	3.47	3.86	4.83	4.52	3.77	3.83	3.22	4.34	2.41	2.79	3.93	2.34	2.63
5.57	4.64	5.23	5.02	4.9	6.17	3.89	3.46	3.51	3.4	3.34	3.58	4.32	4.51	5.55	5.55	4.98	4	4.38	4.44	3.72	4.77	4.45	5.07	5.58	5.62	5.88	4.84	5.2	4.58	5.56	4.38	4.1	3.68	3.31	3.35	4.03	3.82	4.7	4.6	4.12	4.04	4.54	4.06	3.55	2.87	2.71	2.65	3.08	4.03
9.98	8	7.81	9.08	7.59	7.45	5.74	5.8	4.35	4.82	5.12	6	6.29	7.17	7.88	7.62	6.81	6.89	5.99	7.78	6.32	7.5	6.98	7.87	9.45	9.5	9.23	8.96	9.23	9.05	8.8	8.23	7.36	5.44	5.56	6.5	7.87	8.23	8.05	8.57	9.12	9.94	8.04	6.66	7.38	6.4	5.02	4.58	4.29	4.01
16.66	11.57	13.39	13.27	14.28	12.79	10.95	8.82	7.45	7.96	7.09	8.92	7.93	9.92	11.12	9.74	8.15	7.42	7.92	9.9	8.51	11.52	11.16	12.94	11.8	13.05	14.42	14.34	11.55	14.05	12.6	13.29	9.41	9.34	9.25	9.53	13.41	12.48	12.86	12.75	11.87	12.53	11.5	11.55	8.83	9.46	8.19	6.79	6.51	5.8
12.16	10.25	11.95	11.59	11.55	9.64	7.79	8.09	7.2	6.93	5.96	7.29	7.36	7.55	8.3	7.42	7.59	6.33	6.67	7.95	7.38	8.34	7.76	10.42	11.13	10.93	10.84	11.05	10.82	11.55	9.69	9.41	9.4	7.78	6.96	8.54	10.65	10.7	10.6	11.05	10.7	9.92	11.42	8.11	9.89	8.62	5.47	5.17	4.89	4.26
14.02	12.96	12.92	13.57	15.17	12.54	9.84	9.25	8.03	7.74	6.02	7.57	7.84	9.02	9.84	8.98	9.34	7.99	7.65	8.73	9.18	10.41	12.09	13.39	12.42	13.17	11.74	14.11	12.12	13.02	10.38	10.22	9.46	7.39	8.46	10.46	9.52	10.62	8.46	8.77	10.88	12.83	10.89	9.79	11.23	15.63	9.14	7.79	4.42	3.51
10.77	8.71	9.75	10.16	10.59	9.56	8.91	6.91	6.2	5.36	5.58	5.1	6.33	6.46	7.38	6.75	6.89	6.54	6.88	6.59	7.12	7.77	9.05	10.22	9.03	10.47	9.57	9.27	8.75	8.91	8.05	7.59	5.59	5.3	4.32	5.31	6.66	8.47	7.48	10.49	8.88	8.2	8.4	7.33	6.02	6.79	4.29	3.25	4.32	3.84
11.24	9.74	10.59	10.32	11.34	10.41	8.99	8.95	6.34	5.82	6.66	5.93	6.83	7.91	8.77	8.95	7.96	7.83	7.44	7.63	8.58	8.36	9.73	10.89	9.4	9.48	9.73	10.02	8.58	8.78	8.32	7.09	5.81	4.96	5.32	5.11	6.48	7.88	8.03	9.93	8.75	7.92	8.8	7.2	5.43	5.82	3.86	4.39	3.56	3.74
8.15	7.22	7.91	8.79	9.28	7.69	7.73	8.34	7.32	6.27	7.68	5.86	6.58	7.71	6.57	7.54	7.91	9.12	8.2	7.77	8.54	7.72	8.18	8.74	7.64	7.54	8.16	7.79	6.78	7.58	7.66	6.8	5.75	4.57	5.98	5.17	5.97	7.8	5.8	7.48	7.13	6.46	6.03	6.4	5.06	5.7	3.09	3.66	2.62	4.7
4.1	4.2	3.84	4.22	4.55	3.49	3.77	3.13	3.07	2.89	2.85	3.25	3.66	4.34	5.26	4.93	4.8	4.55	4.4	3.86	3.58	3.87	4.12	4.47	4.18	4.81	3.9	4.01	4.09	3.83	3.57	3.41	3.05	2.65	2.37	2.46	2.99	3.01	3.12	4.55	4.04	3.54	3.34	3.09	2.42	2.19	1.67	1.71	1.48	2.32
2.68	2.72	2.82	2.66	2.7	2.54	2.33	2.14	2.09	2.23	2.02	2.49	2.9	3.42	3.84	3.77	3.4	3.54	2.99	2.69	2.54	2.56	2.7	2.92	2.77	3.14	2.83	2.76	2.87	2.68	2.51	2.18	2.23	1.85	1.81	2.02	1.98	2.04	2.16	2.69	2.41	2.35	2.19	2.24	1.66	1.49	1.13	1.13	1.54	2.02
1.81	2.19	1.96	2.25	2.18	1.96	1.98	1.73	1.73	1.7	1.66	2.03	2.28	2.86	3.5	3.35	3.22	2.86	2.42	2.14	2.06	1.98	2.24	2.38	2.41	2.37	1.97	2.17	2.29	2	1.88	1.71	1.6	1.59	1.29	1.36	1.49	1.51	1.63	2.18	1.97	1.78	1.48	1.42	1.15	1.04	0.94	1.03	1.37	1.79
1.6	1.79	1.63	1.84	1.77	1.67	1.67	1.47	1.47	1.52	1.62	1.84	2.18	2.41	3.07	3.07	2.65	2.51	2.23	2	1.78	1.67	1.79	1.96	1.95	1.89	1.67	1.79	1.96	1.7	1.58	1.48	1.38	1.49	1.17	1.18	1.4	1.27	1.39	1.8	1.58	1.37	1.21	1.13	0.93	0.96	0.97	1.21	1.41	1.62
1.37	1.65	1.49	1.74	1.75	1.57	1.63	1.42	1.44	1.56	1.58	1.81	2.19	2.48	3.08	2.98	2.69	2.8	2.3	1.92	1.8	1.6	1.83	1.89	2.01	1.87	1.61	1.75	1.91	1.71	1.53	1.41	1.36	1.44	1.19	1.13	1.17	1.18	1.27	1.65	1.41	1.24	1.06	0.97	0.87	0.91	0.95	1.3	1.58	1.82
1.34	1.59	1.51	1.73	1.63	1.49	1.64	1.46	1.5	1.57	1.7	1.89	2.36	2.6	2.98	3.11	2.73	2.77	2.16	2.04	1.89	1.64	1.79	1.85	1.91	1.86	1.59	1.75	1.91	1.72	1.58	1.43	1.43	1.48	1.26	1.15	1.17	1.14	1.25	1.62	1.37	1.2	1.27	0.86	0.96	1.01	1.09	1.36	1.75	1.94
1.11	1.43	1.25	1.42	1.41	1.3	1.42	1.28	1.42	1.51	1.62	1.78	2.15	2.35	2.78	2.75	2.58	2.4	2.3	1.84	1.68	1.42	1.63	1.62	1.73	1.6	1.42	1.57	1.65	1.54	1.41	1.38	1.35	1.43	1.3	1.08	1.11	1.09	1.1	1.32	1.16	1.02	0.9	0.83	0.87	0.99	1.17	1.46	1.73	2.04
1.27	1.45	1.49	1.68	1.6	1.48	1.64	1.5	1.67	1.67	1.82	1.98	2.35	2.56	2.99	3.2	2.85	2.74	2.43	2.07	1.89	1.74	1.79	1.87	1.92	1.77	1.64	1.8	1.94	1.71	1.64	1.67	1.53	1.62	1.52	1.46	1.31	1.23	1.21	1.51	1.21	1.18	0.93	0.97	1.06	1.19	1.42	1.7	1.97	2.12
1.59	1.64	1.66	1.7	1.55	1.45	1.69	1.63	1.76	2	2.24	2.47	2.85	2.85	3.25	3.45	3.36	3.27	2.78	2.34	2.08	1.99	1.9	1.85	2.07	2.02	1.78	1.89	2.14	1.95	1.88	1.83	1.89	1.93	1.79	1.69	1.71	1.5	1.49	1.72	1.41	1.37	1.16	1.22	1.29	1.45	1.67	2.03	2.48	2.71
1.3	1.49	1.49	1.47	1.33	1.43	1.42	1.49	1.66	1.9	2.15	2.45	2.86	2.97	3.35	3.46	3.32	3.04	2.76	2.33	1.94	1.7	1.65	1.66	1.86	1.79	1.56	1.67	1.88	1.84	1.8	1.77	1.8	1.95	1.8	1.51	1.6	1.54	1.58	1.85	1.55	1.4	1.26	1.34	1.37	1.4	1.62	1.97	2.26	2.6
1.74	1.85	1.73	1.89	1.71	1.82	2.06	1.99	2.11	2.36	2.69	2.78	3.38	3.43	3.8	3.94	3.8	3.81	3.26	2.8	2.57	2.38	2.36	2.23	2.43	2.48	2.41	2.34	2.46	2.35	2.35	2.19	2.35	2.42	2.35	2.14	2.13	1.94	1.89	2.4	2.05	1.81	1.5	1.49	1.63	1.77	2.03	2.44	2.83	3.15
1.72	1.57	1.54	1.47	1.14	1.29	1.75	2.12	2.15	2.4	2.66	2.75	3.28	3.53	3.61	3.78	3.73	3.53	3.32	2.87	2.42	2.1	2.09	1.86	2.09	2.33	2.43	2.08	2.3	2.24	2.29	2.25	2.52	2.56	2.33	2.23	2.18	2.2	2.23	2.47	2.34	2.01	1.93	1.66	1.99	1.95	2.31	2.6	2.89	3.31
2.02	1.98	1.9	1.92	1.72	1.76	2.09	2.25	2.31	2.51	2.96	3.11	3.79	3.76	4.55	4.67	4.43	4.12	3.51	2.98	2.67	2.31	2.46	2.08	2.4	2.46	2.4	2.33	2.57	2.48	2.51	2.46	2.71	3.03	2.65	2.35	2.45	2.36	2.48	2.84	2.5	2.34	2.09	2.06	2.21	2.22	2.48	2.8	3.36	3.48
2.31	2.41	2.45	2.35	2.11	1.9	2.43	2.66	3.38	3.02	3.32	3.37	3.9	4.39	5.02	4.98	4.8	4.29	4.28	3.45	3.86	2.72	2.62	2.43	2.9	3.34	2.66	2.67	3.16	3.09	3.1	2.92	2.97	3.5	3.1	3.11	2.86	2.92	3.13	3.44	3.15	2.98	2.95	2.66	2.71	2.96	2.94	3.13	3.96	4.13
ALY77-A
0.25	0.88	1.23	1.6	2.05	2.72	3.46	3.29	5.11	4.33	4.44	5.54	5.2	5.52	5.85	6.67	6.35	5.74	4.96	4.05	3.76	3.46	3.92	2.64	2.59	2.93	2.5	2.01	2.65	2.78	3	3.31	4.27	4.57	5.73	2.9	3.46	2.6	2.79	3.78	3.1	2.3	2.17	1.78	2.74	3.23	5.55	5.69	6.61	6.49
0.81	0.25	0.84	0.99	1.82	1.51	1.7	1.85	2.45	3.07	3.34	3.68	3.84	3.83	4.44	4.23	4.13	3.65	3.31	3.21	2.51	2.33	2.01	1.69	2.01	2.26	1.58	1.5	2.38	2.51	2.25	2.72	3.01	3.29	3.02	2.38	2.31	2.28	2.58	3.16	2.66	2.42	2.12	1.87	2.25	2.64	3.24	3.54	4.05	4.39
1.19	0.78	0.25	0.77	0.93	0.98	1.2	1.45	1.73	1.88	2.33	2.46	2.56	2.59	3.06	2.96	2.87	2.43	2.35	2	1.69	1.47	1.34	1.19	1.28	1.5	1.18	1.19	1.58	1.61	1.53	1.68	1.99	2.13	2.11	1.64	1.65	1.67	1.96	2.38	2.27	1.8	1.71	1.53	1.68	1.77	2.14	2.46	2.67	3.06
1.3	1.01	0.77	0.25	0.78	0.93	1.33	1.41	1.67	1.91	2.19	2.43	2.52	2.61	3	2.93	2.83	2.48	2.21	2.09	1.62	1.45	1.33	1.1	1.27	1.44	1.21	1.3	1.61	1.74	1.79	1.74	2.11	2.16	1.99	1.82	1.86	1.79	2.05	2.34	2.16	1.94	1.83	1.7	1.81	1.9	2.09	2.29	2.57	2.9
1.48	1.32	0.95	0.77	0.25	0.77	1.1	1.12	1.31	1.68	1.99	2.11	2.18	2.38	2.79	2.71	2.47	2.18	1.79	1.65	1.35	1.24	1.26	1.17	1.29	1.35	1.17	1.18	1.42	1.57	1.47	1.63	1.82	1.98	1.76	1.57	1.72	1.8	2.12	2.4	2.29	1.99	1.99	1.65	1.78	1.78	1.89	1.91	2.11	2.39
1.3	1.24	0.88	0.83	0.76	0.25	0.76	0.89	1.05	1.09	1.34	1.49	1.67	1.65	2.33	2.08	1.93	1.54	1.32	1.23	1.09	0.95	1.01	0.95	1.14	1.09	0.92	1.12	1.25	1.46	1.19	1.31	1.34	1.5	1.3	1.17	1.38	1.52	1.65	1.99	1.86	1.64	1.52	1.28	1.34	1.35	1.41	1.42	1.59	1.76
1.57	1.35	1.21	1.13	0.92	0.79	0.25	0.76	0.86	1.04	1.24	1.42	1.54	1.68	2.26	2.08	1.77	1.57	1.25	1.12	1.01	1	0.97	1.01	1.21	1.19	1.04	1.26	1.39	1.54	1.25	1.3	1.28	1.44	1.26	1.18	1.4	1.63	1.8	2.01	1.99	1.84	1.59	1.37	1.3	1.3	1.3	1.34	1.48	1.7
1.55	1.37	1.14	1.13	1.04	0.91	0.76	0.25	0.76	0.83	0.95	1.13	1.29	1.43	1.79	1.75	1.47	1.28	1.02	0.95	0.89	0.83	0.9	1	1.13	1.06	1.01	1.12	1.28	1.42	1.21	1.2	1.25	1.33	1.07	1.06	1.28	1.38	1.62	1.82	1.81	1.6	1.46	1.32	1.25	1.21	1.21	1.14	1.31	1.41
1.61	1.58	1.26	1.32	1.21	1.03	0.84	0.76	0.25	0.76	0.84	1.07	1.2	1.42	1.79	1.75	1.42	1.25	1.05	0.88	0.93	0.9	1	1.15	1.3	1.18	1.04	1.28	1.46	1.49	1.28	1.25	1.23	1.24	1.03	1.09	1.3	1.5	1.63	1.98	1.93	1.8	1.6	1.31	1.29	1.13	1.13	1.08	1.25	1.4
1.86	1.77	1.44	1.54	1.48	1.18	1.02	0.92	0.76	0.25	0.76	0.97	1.16	1.32	1.66	1.59	1.37	1.12	0.96	0.88	0.91	1	1.17	1.3	1.43	1.35	1.22	1.43	1.58	1.61	1.43	1.31	1.31	1.29	1.13	1.18	1.37	1.56	1.81	2.16	2.1	1.87	1.76	1.45	1.32	1.24	1.13	1.13	1.23	1.34
2.05	2.15	1.77	1.93	1.89	1.59	1.41	1.07	0.93	0.77	0.25	0.8	1.13	1.41	1.68	1.71	1.42	1.27	1.03	1.01	1.17	1.31	1.53	1.65	1.86	1.72	1.49	1.77	2.1	2.01	1.74	1.68	1.44	1.55	1.03	1.27	1.69	1.83	2.12	2.58	2.47	2.2	2.12	1.8	1.64	1.4	1.43	1.13	1.36	1.53
3.16	2.9	2.62	2.89	3.37	2.51	1.98	1.48	1.23	1	0.77	0.25	0.77	1.05	1.39	1.53	1.2	1.29	1.08	1.24	1.63	1.83	2.19	2.38	2.46	2.36	2.18	2.45	2.62	2.53	2.26	1.96	1.67	1.73	1.5	1.67	1.99	2.28	2.38	2.88	3.01	2.99	2.54	2.2	2	1.64	1.66	1.48	1.55	1.75
3.72	3.84	3.12	3.57	3.76	3.32	2.26	2.01	1.64	1.39	1.05	0.77	0.25	0.78	1.16	1.56	1.35	1.08	1.04	1.33	1.8	2.04	2.19	3.07	2.85	2.67	3.02	3.33	3.22	3.13	2.52	2.52	2.04	2.03	1.63	2.18	2.59	3.26	3.17	3.7	3.85	3.85	3.54	3.34	2.46	2.88	2.08	1.89	1.87	1.91
4.83	4.93	4.78	4.15	4.47	4.23	3.31	2.79	2.33	2.11	1.86	1.24	0.84	0.25	0.88	1.23	1.17	1.47	1.35	1.61	2.45	2.73	3.27	3.6	3.92	3.35	3.94	4.23	4.39	4.38	3.53	3.62	3.33	3.55	2.98	3.18	4.1	4.61	4.33	5.28	5	4.8	4.91	4.24	3.77	3.48	2.96	2.54	2.95	2.65
5.01	4.64	4.47	4.36	4.79	4.46	3.25	2.95	2.97	2.27	2.2	1.61	1.19	0.8	0.25	0.8	1.1	1.56	2.06	1.62	2.47	2.51	2.82	3.82	3.93	3.3	3.69	4.08	3.83	3.9	3.11	3.2	2.72	3.45	2.68	3.14	3.62	4.24	4.47	5.09	5.56	4.76	5.05	4.14	4.29	3.66	3.53	3.65	3.22	3.38
5.32	5.02	4.66	4.33	4.26	4.43	3.18	3.04	2.32	2	1.87	1.59	1.25	0.97	0.77	0.25	0.77	0.9	1.46	1.59	2.13	2.49	2.67	3.74	3.64	3.07	3.9	4.03	3.87	3.84	3.57	3.22	3.15	3.17	3.2	3.22	3.74	4.44	5.11	5.35	5.48	4.93	5.34	4.99	4.08	3.59	3.12	3.67	2.96	2.58
4.3	4.13	4.24	4.09	4.22	3.8	2.57	2.56	1.76	1.79	1.54	1.35	1.3	1.11	0.96	0.77	0.25	0.79	1.21	1.54	1.75	2.4	2.54	4.02	3.23	3	3.65	4.16	3.86	4.03	3.07	3.06	2.71	2.61	2.29	2.86	3.11	3.86	3.64	4.17	4.27	4.31	4.09	3.69	3.31	3.02	2.55	2.31	2.43	2.42
2.71	2.72	2.48	2.42	2.53	2.17	1.73	1.61	1.31	1.16	1.21	1.19	1.05	1	1.21	0.97	0.78	0.25	0.78	0.95	1.42	1.44	1.8	2.13	2.33	2.14	1.96	2.35	2.51	2.42	1.95	1.91	1.81	1.87	1.63	1.68	2	2.22	2.54	2.95	3.09	2.73	2.68	2.28	1.95	1.97	1.72	1.64	1.8	1.87
2.48	2.25	2.02	1.87	2.07	1.78	1.31	1.21	1.12	1.24	1.11	1	1	1.11	1.42	1.27	1.01	0.76	0.25	0.76	0.94	1.13	1.31	1.66	1.75	1.49	1.56	1.91	1.9	2	1.62	1.67	1.56	1.65	1.38	1.62	1.92	2.05	2.57	2.69	2.86	2.55	2.6	2.21	2.02	1.81	1.78	1.52	1.65	1.93
1.92	1.82	1.63	1.54	1.52	1.41	1.14	0.99	0.94	0.89	0.98	1.15	1.09	1.29	1.43	1.45	1.2	0.96	0.77	0.25	0.77	0.93	1.13	1.34	1.45	1.31	1.23	1.48	1.65	1.74	1.48	1.54	1.42	1.59	1.38	1.35	1.68	1.85	2.15	2.46	2.44	2.21	2.05	1.76	1.71	1.58	1.52	1.51	1.54	1.65
1.8	1.77	1.41	1.41	1.44	1.27	1.11	0.94	0.97	0.95	1.2	1.29	1.26	1.32	1.74	1.65	1.38	1.23	0.99	0.76	0.25	0.78	0.93	1.12	1.27	1.12	1.07	1.35	1.42	1.54	1.29	1.35	1.41	1.61	1.4	1.36	1.59	1.74	2.04	2.37	2.33	2.09	1.95	1.71	1.63	1.56	1.57	1.5	1.63	1.68
1.56	1.39	1.16	1.1	1.15	1.02	0.88	0.81	0.89	0.97	1.11	1.26	1.29	1.28	1.66	1.61	1.42	1.2	1.04	0.88	0.76	0.25	0.76	0.87	1	0.91	0.93	1.07	1.16	1.37	1.08	1.16	1.21	1.32	1.16	1.13	1.36	1.49	1.63	1.94	1.9	1.76	1.59	1.35	1.33	1.24	1.27	1.22	1.43	1.57
1.62	1.52	1.26	1.19	1.19	1.15	0.94	0.94	1.08	1.19	1.39	1.46	1.49	1.54	2	1.98	1.8	1.56	1.34	1.11	0.96	0.76	0.25	0.79	0.93	0.88	0.94	0.98	1.22	1.41	1.17	1.35	1.39	1.58	1.47	1.42	1.59	1.71	1.94	2.29	2.22	2.03	1.91	1.69	1.63	1.77	1.6	1.56	1.84	2.01
1.66	1.51	1.23	1.01	1.25	1.23	0.98	1.12	1.27	1.37	1.6	1.79	1.76	1.71	2.23	2.08	2.02	1.72	1.5	1.26	1.12	0.93	0.77	0.25	0.85	0.88	0.86	0.86	0.97	1.23	1.15	1.34	1.51	1.74	1.59	1.47	1.61	1.76	2.05	2.26	2.37	2.04	2.02	1.82	1.71	1.85	1.75	1.8	2.06	2.2
1.63	1.56	1.25	1.11	1.18	1.14	1.11	1.26	1.37	1.45	1.77	1.76	1.86	1.77	2.16	2.13	2.11	1.92	1.72	1.35	1.23	1.03	0.88	0.76	0.25	0.76	0.82	0.85	0.9	1.14	1.06	1.22	1.46	1.74	1.67	1.48	1.52	1.63	2	2.14	2.17	2.04	1.95	1.78	1.84	1.88	1.84	1.9	2.12	2.44
1.52	1.52	1.13	1.14	1.27	1.12	1.09	1.06	1.21	1.26	1.44	1.56	1.66	1.71	2.12	2.05	1.95	1.71	1.43	1.25	1.12	0.99	0.86	0.83	0.76	0.25	0.76	0.84	0.85	1.11	1.01	1.16	1.19	1.43	1.37	1.25	1.31	1.52	1.66	1.93	1.97	1.77	1.66	1.53	1.42	1.52	1.5	1.59	1.79	2.05
1.36	1.27	1.03	1.11	1.18	1.08	1.04	1.07	1.24	1.24	1.48	1.55	1.69	1.72	2.03	1.97	1.92	1.72	1.58	1.27	1.12	0.94	0.86	0.8	0.81	0.76	0.25	0.76	0.86	0.98	0.91	1.06	1.21	1.42	1.38	1.4	1.26	1.38	1.52	1.83	1.75	1.53	1.44	1.33	1.32	1.33	1.44	1.58	1.71	1.96
1.8	1.81	1.29	1.33	1.47	1.4	1.27	1.22	1.46	1.53	1.75	1.97	1.99	2.06	2.62	2.44	2.2	2	1.72	1.55	1.34	1.1	0.99	0.91	0.92	0.82	0.76	0.25	0.78	1.04	1.17	1.33	1.48	1.74	1.67	1.51	1.57	1.78	2	2.38	2.33	2.07	1.98	1.8	1.93	1.83	1.83	1.95	2.21	2.39
2.11	2.1	1.41	1.41	1.58	1.57	1.56	1.66	1.93	2.07	2.35	2.6	2.62	3.05	3.52	3.13	2.95	2.61	2.3	2.27	1.88	1.58	1.33	1.19	0.99	1	1	0.77	0.25	0.84	1.51	1.36	1.74	2.18	2.23	1.95	1.69	1.84	2.28	2.58	2.85	2.41	2.31	2.29	2.39	2.99	2.63	2.6	2.94	3.32
2.52	2.51	1.78	1.71	2.45	3.37	2.57	1.95	2.65	2.11	2.41	2.49	3.04	3.5	4.02	4.18	4.04	3.83	3.2	2.49	2.37	1.62	1.96	2.17	1.43	1.46	1.42	1.08	0.81	0.25	0.85	1.12	1.52	1.83	1.96	1.87	1.65	1.94	2.54	2.83	3.19	2.84	2.67	2.43	2.39	2.52	2.11	2.85	2.63	3.37
1.77	1.69	1.33	1.38	1.54	1.47	1.32	1.18	1.44	1.35	1.64	1.63	1.92	2.11	2.48	2.65	2.25	2.24	1.86	1.47	1.46	1.09	1.28	1.22	1.25	1.09	0.95	1.1	0.97	0.8	0.25	0.77	0.92	1.14	1.17	1.13	1.11	1.41	1.55	1.88	1.89	1.77	1.62	1.4	1.29	1.43	1.38	1.63	1.71	2.01
2.12	2.05	1.64	1.72	1.89	1.8	1.68	1.45	1.81	1.63	1.73	1.8	2.07	2.34	2.73	2.77	2.52	2.53	2.1	1.73	1.65	1.38	1.54	1.46	1.46	1.28	1.26	1.28	1.24	0.99	0.78	0.25	0.78	0.96	1.23	1.07	1.32	1.38	1.74	1.99	2.17	1.92	1.89	1.66	1.44	1.51	1.4	1.66	1.84	2.19
1.87	1.97	1.64	1.76	1.95	1.83	1.69	1.5	1.55	1.42	1.48	1.63	1.9	2.09	2.66	2.68	2.28	2.07	1.84	1.61	1.65	1.33	1.55	1.61	1.6	1.45	1.29	1.4	1.44	1.26	1.08	0.77	0.25	0.78	0.87	1	0.94	1.27	1.42	1.85	1.84	1.68	1.5	1.4	1.16	1.24	1.08	1.35	1.46	1.7
2.04	2.21	1.77	2.08	2.05	2.29	1.83	1.46	1.53	1.31	1.5	1.73	1.95	2.21	2.34	2.55	2.2	2.08	1.82	1.65	1.76	1.42	1.83	1.95	1.92	1.57	1.49	1.7	1.66	1.5	1.42	0.99	0.77	0.25	0.8	0.92	1.15	1.35	1.55	1.94	1.92	1.79	1.67	1.49	1.21	1.19	0.97	1.2	1.45	1.65
1.68	1.72	1.44	1.66	1.62	1.4	1.34	1.11	1.13	1.03	1.17	1.17	1.46	1.69	2.01	2.16	1.8	1.62	1.31	1.25	1.26	1.19	1.45	1.52	1.55	1.42	1.27	1.49	1.52	1.39	1.21	0.96	0.83	0.76	0.25	0.77	0.97	1.13	1.28	1.6	1.6	1.49	1.31	1.09	0.98	0.86	0.85	1.04	1.22	1.41
1.46	1.54	1.35	1.46	1.45	1.26	1.21	1.03	1.13	1.02	1.17	1.23	1.41	1.61	1.94	2.04	1.72	1.53	1.34	1.24	1.22	1.12	1.25	1.33	1.44	1.24	1.17	1.25	1.33	1.25	1.09	0.87	0.87	0.87	0.77	0.25	0.76	0.88	1.05	1.39	1.33	1.23	1.03	0.97	0.83	0.85	0.94	1.02	1.23	1.42
1.57	1.69	1.51	1.63	1.61	1.47	1.35	1.15	1.27	1.14	1.28	1.36	1.59	1.8	2.21	2.12	1.86	1.72	1.47	1.41	1.35	1.26	1.41	1.49	1.56	1.4	1.38	1.46	1.52	1.38	1.17	0.99	1.02	0.99	0.9	0.76	0.25	0.76	0.91	1.09	1.25	1.05	0.97	0.86	0.81	0.95	1.03	1.17	1.33	1.51
1.93	2.12	1.84	2.11	2.21	1.9	1.77	1.5	1.76	1.5	1.8	1.86	2.16	2.32	2.61	2.71	2.48	2.33	2	1.76	1.78	1.59	1.8	1.9	1.97	1.8	1.57	1.7	1.83	1.56	1.42	1.22	1.19	1.21	1.2	0.97	0.76	0.25	0.78	1	1.14	1.09	0.96	0.99	0.98	1.16	1.32	1.54	1.8	2.1
1.98	2.31	1.94	2.3	2.24	2.17	2.06	1.73	1.96	1.83	2.15	2.34	2.65	2.94	3.36	3.41	3.06	2.99	2.49	2.28	2.23	1.91	2.17	2.15	2.4	2.22	1.8	2.03	2.12	1.97	1.66	1.45	1.48	1.69	1.42	1.2	0.95	0.78	0.25	0.78	0.91	0.94	1	1.03	1.12	1.35	1.57	1.88	2.18	2.7
2.49	2.74	2.49	3.13	3.29	2.86	2.88	2.45	2.83	2.43	2.58	2.66	2.91	3.23	3.69	4.06	3.39	3.44	3.18	2.75	2.89	2.49	2.98	3.16	3.26	2.78	2.42	2.47	2.56	2.32	2.13	1.76	1.8	1.86	1.93	1.67	1.19	1.03	0.77	0.25	0.77	0.95	1.22	1.44	1.37	1.77	1.86	2.29	2.47	3.02
1.99	2.26	2.3	2.62	2.53	2.47	2.53	2.46	2.56	2.73	2.69	2.81	3.11	3.38	3.78	3.98	3.56	3.43	3.36	2.84	2.79	2.77	2.81	2.89	2.91	2.73	2.38	2.33	2.44	2.15	2.09	1.79	1.89	1.93	1.97	1.72	1.31	1.06	0.86	0.77	0.25	0.76	0.88	1.18	1.41	1.81	2	2.46	2.56	3.04
1.78	2.19	1.91	2.33	2.22	2.08	2.1	1.92	2.34	2.29	2.38	2.69	2.96	3.17	3.62	3.64	3.46	3.19	2.79	2.56	2.31	2.41	2.36	2.29	2.43	2.35	2.08	2.2	2.31	2.19	2.03	1.73	1.88	1.94	1.92	1.58	1.34	1.09	1	0.9	0.76	0.25	0.78	0.97	1.18	1.46	1.77	2.29	2.61	2.98
1.51	1.88	1.67	1.9	1.84	1.75	1.63	1.49	1.66	1.64	1.85	2.12	2.2	2.39	2.77	2.76	2.53	2.45	2.05	1.94	1.76	1.73	1.78	1.88	1.98	1.85	1.62	1.76	1.83	1.82	1.56	1.41	1.46	1.62	1.44	1.19	1.06	0.97	0.94	1.13	0.9	0.76	0.25	0.76	0.99	1.06	1.46	1.63	1.89	2.33
1.62	1.62	1.55	1.63	1.59	1.55	1.44	1.3	1.45	1.36	1.51	1.76	1.96	2.15	2.48	2.52	2.23	2.07	1.83	1.68	1.58	1.38	1.56	1.59	1.69	1.6	1.5	1.58	1.72	1.66	1.4	1.28	1.26	1.23	1.16	1.01	0.91	0.97	0.98	1.16	1.1	0.93	0.77	0.25	0.77	1.09	1.03	1.19	1.42	1.81
1.34	1.47	1.31	1.45	1.44	1.29	1.3	1.13	1.19	1.11	1.16	1.33	1.54	1.82	2.06	1.99	1.7	1.59	1.4	1.36	1.31	1.18	1.37	1.4	1.5	1.37	1.25	1.39	1.43	1.39	1.15	0.99	1	1.07	0.91	0.82	0.81	0.85	0.95	1.16	1.1	0.98	0.89	0.76	0.25	0.75	0.89	0.95	1.1	1.33
1.29	1.42	1.25	1.36	1.35	1.3	1.16	1.06	1.05	1.03	1.12	1.21	1.41	1.67	1.89	1.89	1.65	1.48	1.34	1.25	1.2	1.16	1.31	1.34	1.43	1.34	1.18	1.33	1.41	1.39	1.17	1.06	1	1	0.84	0.84	0.91	1	1.02	1.29	1.26	1.16	0.95	0.82	0.75	0.25	0.76	0.83	1	1.2
1.5	1.62	1.38	1.56	1.59	1.37	1.38	1.13	1.11	1.05	1.05	1.18	1.39	1.64	1.97	1.9	1.61	1.45	1.29	1.27	1.33	1.23	1.43	1.49	1.59	1.49	1.33	1.47	1.54	1.54	1.29	1.08	1.02	1	0.86	0.89	1.01	1.14	1.21	1.56	1.46	1.35	1.15	1.05	0.88	0.76	0.25	0.76	0.87	1.02
1.73	1.88	1.66	1.76	1.77	1.67	1.52	1.29	1.2	1.17	1.09	1.24	1.42	1.74	2	2.04	1.66	1.51	1.31	1.36	1.38	1.38	1.62	1.71	1.79	1.66	1.52	1.69	1.82	1.76	1.49	1.3	1.22	1.16	0.98	1.07	1.23	1.33	1.37	1.84	1.71	1.57	1.36	1.2	1.07	0.92	0.76	0.25	0.78	0.94
2.34	2.44	2.12	2.35	2.37	2.21	1.94	1.58	1.57	1.32	1.2	1.5	1.79	2.04	2.35	2.31	2.04	2.03	1.6	1.8	1.91	1.85	2.16	2.13	2.34	2.34	1.94	2.2	2.46	2.39	2.11	1.77	1.54	1.46	1.18	1.42	1.68	1.71	1.89	2.45	2.3	2.33	1.92	1.75	1.4	1.19	0.93	0.76	0.25	0.8
3.7	3.53	3.37	3.59	3.57	3.29	3.34	2.37	2.16	1.8	1.56	1.81	1.94	2.68	3	2.76	2.14	2.15	2.08	2.42	2.36	2.65	3.11	3.37	3.82	3.4	3.31	3.31	3.36	3.04	2.95	2.47	2.28	1.79	1.65	2.04	2.1	2.47	2.39	2.84	2.99	2.8	2.62	2.5	2	1.88	1.26	1.1	0.81	0.25
7.12	6	6.44	5.59	6.02	6.48	4.48	4.63	3.18	2.79	1.72	2.42	2.2	2.74	2.97	2.95	2.36	2.27	2.09	2.73	3.12	3.38	4.14	4.94	5.01	4.63	5.94	5.56	5.05	5.7	4.94	5.7	5.11	5.29	4.27	5.07	5.93	5.3	5.76	5.57	5.39	5.64	5.47	6.05	5.22	5.22	3.78	2.16	1.43	0.93
5.36	5.19	4.62	4.64	4.93	4.78	4	4.05	2.2	1.77	1.45	1.45	1.69	2.04	2.4	2.31	1.72	1.58	1.38	1.86	2.25	3.01	3.07	3.35	3.77	3.8	3.59	4.6	4.13	4.11	3.73	3.44	3.12	2.38	2.24	4.38	3.62	4.67	4.01	4.46	5.18	5.72	5.88	4.01	3.39	3.75	2.27	1.79	1.38	1.37
3.79	3.39	3.25	3.14	3.18	3.48	2.69	1.97	1.53	1.5	1.09	1.18	1.87	1.48	2.02	2.14	1.49	1.2	1.17	1.49	1.71	2	2.43	2.79	3.06	2.77	3.5	3.45	3.32	3.19	2.8	2.31	2.01	1.88	2.1	2.14	2.55	3.12	3.13	3.39	3.56	3.36	3.41	2.85	2.73	2.33	1.74	1.54	1.37	1.5
3.1	3.03	2.69	2.59	2.43	2.33	2.02	1.8	1.45	1.43	1.18	1.28	1.29	1.54	1.66	1.5	1.2	0.92	1.02	1.59	1.57	1.79	1.83	2.28	2.36	2.57	2.69	2.72	2.87	2.83	2.39	2.23	2.16	1.96	1.94	2.07	3.02	2.93	3.22	3.29	3.4	3.21	3.05	2.73	2.54	2.04	1.73	1.59	1.59	1.59
3.23	3.09	3.54	3.25	4.06	2.85	2.04	1.7	1.41	1.32	1.28	1.36	1.41	1.68	1.9	1.54	1.49	0.98	1.18	1.39	1.68	1.87	2.14	2.61	2.87	2.87	2.65	3.49	3.49	2.93	3.03	2.62	2.69	2.38	2.13	2.5	3.1	2.94	3.2	3.43	3.57	3.83	3.31	2.97	2.63	2.2	2.04	1.63	1.72	1.74
3.3	3.4	3.05	3.05	3.3	2.57	2.09	1.88	1.56	1.6	1.54	1.65	1.79	1.88	2.04	1.84	1.48	1.17	1.27	1.65	1.86	2	2.2	2.53	3.19	2.88	2.62	3.17	3.19	3	3.04	2.6	2.55	2.54	2.21	2.31	2.82	2.97	3.33	3.68	3.64	3.39	3.27	2.9	2.76	2.46	2.33	1.96	2.19	2.15
4.77	4.25	4.1	3.81	4.01	3.82	3.17	2.79	2.41	2.03	2.14	2.21	2.15	2.12	2.23	1.83	1.74	1.39	1.81	1.95	2.61	2.99	2.88	3.55	3.56	3.33	3.87	4.15	4.07	4.14	3.73	3.71	3.33	3.68	3.05	3.38	3.94	4.42	4.59	5.8	5.41	4.83	4.84	4.09	4.36	3.54	3.36	2.88	2.81	2.64
6.12	5.49	5.09	5.18	4.6	4.28	4.09	3.41	3.15	2.88	2.77	2.66	2.42	2.54	2.54	2.24	2.13	1.89	2.52	2.66	2.93	3.9	3.63	4.35	4.55	4.46	5.25	5.38	5.15	5.38	5.49	4.55	4.7	4.63	4.58	4.39	5.06	5.1	5.83	6.05	6	5.62	5.68	5.06	4.37	4.55	3.85	3.19	3.4	2.78
5.23	5.09	4.75	4.82	4.38	4.45	3.44	2.98	2.8	2.46	2.2	2.36	2.78	2.88	3.35	2.62	2.54	2.25	2.18	2.86	2.71	3.29	3.63	4.17	4.59	4.58	5.25	5.18	5.21	5.18	4.76	4.39	4.3	3.57	3.4	3.89	4.48	5.27	5.3	4.87	5.14	5.19	5.09	4.21	3.74	3.22	2.61	2.69	2.3	2.37
5.11	4.5	4.17	4.34	3.99	3.97	3.44	3.05	2.39	2.06	1.89	2.18	2.55	2.74	3.15	2.61	2.31	2.09	2.2	2.53	2.52	3.18	3.63	3.72	4.42	4.27	4.12	4.47	4.55	4.57	4.3	3.79	3.29	3.08	2.58	3.72	3.72	3.99	4.06	4.84	4.54	4.62	4.11	4.18	3.16	3.32	2.37	2.01	1.99	1.95
2.59	2.55	2.28	2.33	2.3	1.89	1.78	1.52	1.36	1.25	1.16	1.39	1.55	1.84	2.36	2.01	1.66	1.44	1.32	1.53	1.56	1.73	2.06	2.16	2.51	2.27	2.06	2.47	2.53	2.38	2.1	1.99	1.78	1.73	1.4	1.57	1.94	2.17	2.33	2.68	2.71	2.42	2.2	1.89	1.67	1.51	1.35	1.23	1.3	1.48
2.12	2.22	1.84	2.05	1.92	1.76	1.6	1.33	1.24	1.17	1.33	1.32	1.59	1.81	2.15	2.03	1.64	1.46	1.19	1.42	1.48	1.58	1.69	1.88	2.16	1.97	1.79	2.1	2.28	2.19	1.82	1.79	1.69	1.65	1.35	1.47	1.7	1.9	2.05	2.5	2.4	2.19	1.95	1.67	1.65	1.34	1.31	1.29	1.34	1.33
1.9	2.02	1.63	1.77	1.78	1.5	1.48	1.12	1.12	1.06	1.14	1.32	1.44	1.7	2.15	1.79	1.55	1.34	1.16	1.37	1.37	1.31	1.64	1.67	1.93	1.82	1.59	1.83	2.03	1.9	1.57	1.53	1.5	1.42	1.14	1.22	1.44	1.66	1.81	2.07	2	1.83	1.63	1.46	1.33	1.13	1.14	1.03	1.28	1.42
1.52	1.57	1.29	1.38	1.29	1.13	1.03	0.92	0.88	0.9	1.04	1.12	1.31	1.52	1.88	1.77	1.51	1.26	1.13	1.05	1	1.04	1.19	1.24	1.44	1.33	1.22	1.38	1.56	1.59	1.34	1.27	1.21	1.2	1.07	1.09	1.2	1.38	1.48	1.85	1.75	1.54	1.33	1.17	1.1	0.95	1.01	0.95	1.16	1.2
1.57	1.59	1.31	1.3	1.16	1.01	1.02	0.86	0.86	0.96	1.08	1.29	1.42	1.65	2.07	1.94	1.68	1.57	1.24	1.2	1.12	1.08	1.24	1.17	1.44	1.37	1.19	1.37	1.59	1.62	1.42	1.32	1.39	1.28	1.07	1.16	1.34	1.44	1.66	2.06	1.86	1.7	1.51	1.33	1.21	1.13	1.12	1	1.25	1.42
1.52	1.41	1.19	1.17	1.01	1	0.84	0.82	0.88	0.96	1.14	1.28	1.5	1.56	2.11	1.85	1.69	1.42	1.21	1.13	1	1.01	1.04	1.05	1.21	1.21	1.13	1.26	1.35	1.52	1.24	1.24	1.21	1.22	1.09	1.13	1.17	1.35	1.4	1.69	1.6	1.5	1.25	1.17	1.04	1.02	1.05	1.05	1.26	1.42
1.52	1.4	1.08	1.06	0.9	0.85	0.79	0.81	0.97	1.06	1.21	1.44	1.5	1.63	2.09	1.87	1.76	1.45	1.25	1.17	1.05	1.01	1.05	1	1.21	1.23	1.02	1.26	1.46	1.5	1.29	1.31	1.36	1.46	1.24	1.12	1.31	1.5	1.62	1.81	1.78	1.69	1.41	1.23	1.24	1.12	1.21	1.23	1.41	1.58
1.67	1.5	1.14	1	0.84	0.88	0.94	0.99	1.15	1.31	1.41	1.65	1.73	1.92	2.29	2.23	1.92	1.74	1.43	1.41	1.17	1.14	1.14	1.06	1.19	1.29	1.17	1.31	1.46	1.63	1.43	1.51	1.54	1.59	1.45	1.38	1.55	1.61	1.81	2.03	1.91	1.78	1.51	1.36	1.36	1.37	1.48	1.45	1.66	1.68
1.63	1.46	1.13	1.06	0.92	0.92	0.93	1.15	1.31	1.46	1.6	2	2	2.3	2.74	2.43	2.29	2.01	1.64	1.57	1.33	1.23	1.2	1.05	1.28	1.42	1.2	1.35	1.59	1.78	1.55	1.68	1.73	1.87	1.62	1.55	1.61	1.81	1.95	2.26	2.17	1.97	1.7	1.53	1.58	1.55	1.62	1.6	1.96	2.02
1.94	1.76	1.36	1.26	1.03	1.14	1.16	1.37	1.49	1.81	1.98	2.24	2.36	2.43	2.75	2.69	2.51	2.2	1.95	1.91	1.46	1.44	1.39	1.23	1.33	1.56	1.46	1.52	1.79	2.21	1.87	2.02	2.17	2.27	2.07	1.97	2.16	2.33	2.5	2.82	2.59	2.56	2.24	2.03	2.12	2.05	2.14	2.11	2.42	2.48
1.85	1.68	1.34	1.14	1.02	1.13	1.19	1.38	1.65	1.78	1.99	2.2	2.28	2.48	2.82	2.71	2.54	2.28	1.96	1.81	1.62	1.48	1.31	1.34	1.28	1.45	1.39	1.47	1.57	1.76	1.77	1.93	2.1	2.29	2.08	1.91	2.11	2.22	2.53	2.86	2.76	2.43	2.24	2.04	2.17	2.03	2.2	2.27	2.45	2.66
1.9	1.85	1.37	1.08	1.12	1.22	1.4	1.45	1.95	2.03	2.25	2.38	2.44	2.69	2.99	2.96	2.87	2.53	2.39	2.11	1.67	1.41	1.36	1.1	1.18	1.38	1.36	1.4	1.54	1.77	1.73	1.86	2.23	2.35	2.12	2.02	2.12	2.1	2.64	2.84	2.73	2.43	2.28	2.31	2.16	2.34	2.35	2.45	2.77	2.94
1.98	1.88	1.5	1.32	1.27	1.38	1.51	1.77	2.14	2.42	2.8	2.85	3	3.06	3.27	3.23	3.19	2.89	2.55	2.36	2.07	1.73	1.45	1.18	1.21	1.54	1.44	1.52	1.83	2.13	2.12	2.29	2.46	2.64	2.68	2.34	2.53	2.54	2.97	3.21	3.06	2.82	2.84	2.38	2.6	2.46	2.7	2.88	3.23	3.75
1.72	1.51	1.36	1.22	1.19	1.28	1.38	1.51	1.94	1.94	2.41	2.45	2.5	2.53	2.78	2.73	2.81	2.48	2.26	2.1	1.62	1.52	1.33	1.16	1.15	1.35	1.4	1.37	1.54	1.68	1.73	1.82	2.18	2.34	2.34	1.93	2.13	2.01	2.39	2.52	2.49	2.21	2.27	1.95	2.27	2.33	2.48	2.57	2.94	3.21
2.59	2.36	2.06	1.58	1.79	1.98	1.85	2.26	2.79	2.86	3.33	3.59	3.54	3.39	3.39	3.53	3.76	3.34	3.24	2.74	2.25	2.12	1.63	1.58	1.46	1.92	1.92	1.91	2.04	2.41	2.48	2.76	3.16	3.5	3.56	2.96	3.44	3.1	3.71	3.83	3.82	3.4	3.46	2.97	3.44	3.34	3.65	3.69	4.41	4.37
2.34	2.03	1.69	1.46	1.51	1.6	1.65	1.98	2.2	2.42	2.75	2.66	2.72	2.63	2.95	2.88	3.08	2.66	2.52	2.27	1.9	1.72	1.54	1.45	1.37	1.61	1.74	1.64	1.81	2.06	2.19	2.22	2.54	2.74	2.8	2.59	2.39	2.4	2.84	3.16	3.14	2.73	2.78	2.67	2.77	2.88	2.85	2.92	3.34	3.62
2.17	1.93	1.61	1.43	1.39	1.43	1.37	1.65	1.79	1.99	2.18	2.33	2.37	2.51	2.78	2.61	2.54	2.27	2.17	2.04	1.59	1.64	1.45	1.27	1.39	1.59	1.6	1.62	1.8	2.15	2	2.11	2.29	2.54	2.29	2.13	2.25	2.34	2.63	2.89	2.84	2.63	2.52	2.31	2.34	2.27	2.36	2.37	2.68	2.77
2.45	2.33	1.88	1.73	1.57	1.48	1.45	1.77	1.72	2.15	2.22	2.42	2.38	2.53	3.17	2.73	2.73	2.2	2.03	2.08	1.66	1.81	1.61	1.56	1.79	1.9	1.86	2.03	2.36	2.47	2.38	2.49	2.52	2.7	2.39	2.36	2.6	2.82	2.91	3.37	3.22	3.08	2.85	2.5	2.57	2.34	2.54	2.32	2.76	2.77
2.37	2.31	1.93	1.64	1.52	1.5	1.48	1.72	1.71	2.08	2.26	2.57	2.4	2.37	2.61	2.53	2.64	2.04	2.09	1.9	1.65	1.81	1.58	1.54	1.76	1.92	2.03	1.93	2.35	2.48	2.43	2.42	2.63	2.67	2.54	2.51	2.67	2.79	2.96	3.18	2.97	2.86	2.85	2.59	2.69	2.45	2.56	2.69	2.8	2.88
2.73	2.61	2.2	2.04	1.91	1.83	1.66	1.95	1.94	2.29	2.42	2.6	2.55	2.52	2.89	2.86	2.86	2.52	2.27	2.13	1.77	1.97	1.74	1.78	2.01	2.09	2.14	2.27	2.5	2.68	2.54	2.6	2.76	3	2.79	2.69	2.88	3.01	3.11	3.72	3.62	3.32	3.37	2.97	2.89	2.77	2.85	2.67	3.05	3.15
2.53	2.38	1.9	1.77	1.6	1.55	1.53	1.7	1.75	2	2.28	2.25	2.41	2.37	2.68	2.62	2.54	2.22	2.03	1.92	1.65	1.68	1.6	1.71	1.86	1.82	1.96	2.05	2.32	2.47	2.26	2.3	2.4	2.64	2.36	2.36	2.5	2.68	2.91	3.31	3.29	3.04	2.92	2.48	2.58	2.52	2.53	2.53	2.8	2.97
2.25	2.08	1.78	1.62	1.44	1.5	1.5	1.74	1.8	2.06	2.28	2.41	2.41	2.47	2.52	2.37	2.43	2.16	2.09	2.05	1.71	1.8	1.64	1.57	1.81	1.92	1.83	1.88	2.17	2.38	2.32	2.3	2.5	2.66	2.35	2.27	2.56	2.49	2.71	3.19	2.88	2.64	2.54	2.29	2.4	2.29	2.41	2.4	2.65	2.74
2.02	1.9	1.61	1.53	1.38	1.36	1.48	1.75	1.92	2.03	2.4	2.39	2.54	2.58	2.69	2.71	2.76	2.39	2.23	2.03	1.81	1.68	1.59	1.47	1.73	1.77	1.72	1.8	1.99	2.06	2.06	2.1	2.38	2.64	2.38	2.18	2.26	2.24	2.62	3.05	2.82	2.4	2.4	2.16	2.38	2.27	2.55	2.5	2.98	3.03
1.87	1.81	1.44	1.39	1.17	1.2	1.3	1.42	1.59	1.72	1.95	2.13	2.32	2.27	2.63	2.5	2.44	2.05	1.85	1.82	1.56	1.51	1.46	1.37	1.57	1.68	1.54	1.69	1.87	2.02	1.87	1.92	2.11	2.29	2.03	1.94	2.06	2.14	2.35	2.62	2.43	2.23	2.05	1.91	1.99	1.84	2.04	2.06	2.23	2.29
2.02	1.92	1.48	1.4	1.25	1.25	1.33	1.4	1.59	1.71	1.87	2.01	2.24	2.21	2.52	2.35	2.31	2.03	1.79	1.74	1.52	1.54	1.43	1.35	1.49	1.61	1.52	1.64	1.81	1.93	1.81	1.91	2.04	2.13	1.97	1.77	2	2.05	2.26	2.58	2.51	2.2	2.06	1.79	1.89	1.75	1.92	2	2.17	2.29
2.02	1.93	1.52	1.49	1.27	1.29	1.34	1.5	1.61	1.75	1.98	2.09	2.25	2.21	2.44	2.38	2.34	2	1.85	1.78	1.57	1.53	1.48	1.34	1.6	1.67	1.6	1.78	1.94	2.08	1.92	1.94	2.02	2.23	2.08	1.86	2.01	2.09	2.21	2.58	2.37	2.18	2.01	1.88	1.95	1.81	1.93	2.03	2.15	2.4
2.31	2.12	1.78	1.65	1.55	1.56	1.58	1.75	1.78	2.07	2.33	2.43	2.49	2.54	2.77	2.65	2.63	2.32	2.17	2.11	1.82	1.92	1.73	1.65	1.87	2.01	1.91	1.95	2.19	2.39	2.31	2.37	2.49	2.73	2.38	2.22	2.45	2.5	2.7	3.04	2.88	2.56	2.49	2.25	2.4	2.25	2.4	2.41	2.65	2.8
2.32	2.32	2.03	1.92	1.67	1.68	1.77	1.93	1.97	2.15	2.35	2.6	2.69	2.67	2.88	2.64	2.71	2.41	2.25	2.3	2.11	2.08	2.04	1.96	2.15	2.27	2.13	2.22	2.54	2.67	2.55	2.54	2.64	2.86	2.42	2.29	2.64	2.72	2.85	3.13	3.03	2.75	2.45	2.38	2.44	2.34	2.42	2.39	2.73	2.73
2.55	2.32	2.11	2.03	1.93	1.83	2.03	2.04	2.2	2.42	2.56	2.84	2.89	2.96	3.36	3.24	3.13	2.89	2.6	2.53	2.36	2.29	2.22	2.07	2.29	2.46	2.21	2.36	2.54	2.7	2.68	2.6	2.78	2.97	2.66	2.5	2.66	2.69	2.86	3.29	2.95	2.78	2.6	2.41	2.63	2.41	2.64	2.54	2.92	3.05
2.93	2.68	2.57	2.36	2.32	2.4	2.52	2.51	2.8	3	3.21	3.23	3.61	3.72	3.82	3.79	3.72	3.49	3.15	3.1	3	2.87	2.77	2.58	2.75	3	2.77	2.8	3.04	3.21	3.41	3.1	3.37	3.5	3.43	3.23	3.13	3.26	3.48	3.8	3.54	3.26	3.14	3.05	3.24	3.01	3.22	3.21	3.41	3.81
3.02	2.67	2.51	2.37	2.14	2.28	2.37	2.44	2.57	2.91	2.94	3.36	3.2	3.36	3.6	3.38	3.46	3.2	3.06	2.99	2.78	2.88	2.61	2.53	2.73	3.02	2.69	2.79	3.14	3.35	3.25	3.19	3.2	3.57	3.18	3.11	3.27	3.28	3.57	3.79	3.66	3.44	3.23	2.97	3.27	2.96	3.24	3.04	3.49	3.62
3.73	3.47	3.25	2.99	2.7	2.77	2.91	3.08	3.13	3.53	3.65	3.78	3.89	3.92	4	3.72	3.81	3.5	3.55	3.54	3.24	3.46	3.07	2.91	3.13	3.6	3.43	3.47	3.7	3.87	4.04	3.95	4.14	4.19	4.08	3.92	4.22	4.4	4.47	4.91	4.63	4.36	4.28	4.03	4.11	3.86	3.94	4.05	4.31	4.3
3.96	3.68	3.56	3.16	3.1	3.3	3.46	3.45	3.71	4.18	4.52	4.71	4.78	4.78	5.2	5.05	4.87	4.36	4.31	4.23	3.95	4.03	3.8	3.47	3.6	4.13	3.8	3.7	4.18	4.56	4.6	4.62	4.79	5.05	4.72	4.7	4.86	4.78	5.05	5.71	5.39	4.95	4.66	4.61	5.04	4.75	4.93	4.63	5.21	4.85
4.45	4	3.9	3.44	3.18	3.43	3.27	3.71	3.68	4.38	4.58	4.55	4.42	4.34	4.61	4.32	4.46	4.23	4.35	3.82	3.55	3.96	3.3	3.69	3.45	3.84	4.02	4.01	4.05	4.66	4.51	4.94	4.79	5.46	5.04	4.55	5.09	5.15	5.45	6.06	5.54	5.3	5.25	4.62	5.17	4.77	4.95	4.75	5.31	5.29
3.43	3.03	2.9	2.64	2.41	2.57	2.59	2.74	2.82	3.14	3.5	3.6	3.58	3.54	3.92	3.87	3.79	3.51	3.4	3.21	2.76	2.99	2.61	2.83	2.95	3.02	2.97	3.08	3.26	3.56	3.49	3.62	3.73	4.15	3.78	3.5	3.86	3.74	4.13	4.51	4.2	3.86	3.9	3.54	3.79	3.41	3.66	3.64	4.03	4.14
2.74	2.4	2.36	2.06	1.91	2	2.2	2.34	2.49	2.68	2.82	3	3.07	3.18	3.43	3.24	3.42	3	2.81	2.76	2.53	2.58	2.36	2.16	2.45	2.57	2.55	2.54	2.71	2.97	3.02	2.93	3.06	3.37	3.11	2.88	3.1	3.12	3.32	3.69	3.46	3.26	3.14	2.85	3.12	2.85	3.07	2.96	3.24	3.4
3.2	2.84	2.69	2.35	2.17	2.41	2.51	2.8	3.03	3.22	3.67	3.66	3.75	3.63	3.77	3.91	3.94	3.59	3.6	3.12	2.98	2.82	2.53	2.38	2.57	2.64	2.94	2.79	2.82	3.14	3.35	3.33	3.57	4.15	3.85	3.62	3.84	3.67	4.13	4.63	4.17	3.82	3.78	3.53	3.91	3.71	4.02	3.88	4.33	4.3
2.59	2.46	2.16	2.04	1.75	1.8	1.93	2.09	2.03	2.33	2.6	2.59	2.78	2.82	2.99	2.97	2.91	2.7	2.48	2.26	2.11	2.15	1.99	1.96	2.19	2.2	2.22	2.3	2.41	2.69	2.46	2.65	2.71	3.12	2.63	2.46	2.82	2.85	3.23	3.7	3.51	3.02	2.97	2.68	2.8	2.49	2.85	2.63	3.16	3.22
2.06	1.96	1.65	1.59	1.41	1.46	1.56	1.58	1.76	1.99	2.24	2.32	2.42	2.55	2.77	2.77	2.59	2.31	2.16	2.04	1.8	1.77	1.71	1.57	1.81	1.85	1.71	1.84	2.11	2.18	2.16	2.23	2.39	2.53	2.29	2.11	2.27	2.31	2.58	2.8	2.73	2.4	2.32	2.09	2.24	2.15	2.24	2.26	2.51	2.68
2.33	2.18	1.93	1.74	1.55	1.74	1.82	2.07	2.26	2.36	2.84	2.97	3.12	3.03	3.25	3.23	3.27	2.8	2.55	2.48	2.22	2.34	1.96	1.9	2.02	2.43	2.16	2.16	2.42	2.56	2.58	2.62	2.87	3.31	2.93	2.55	2.88	2.68	3.26	3.48	3.31	2.92	2.76	2.49	2.85	2.69	2.95	2.96	3.29	3.34
2.72	2.45	2.11	1.88	1.69	1.95	1.93	2.27	2.64	2.66	3.15	3.29	3.3	3.23	3.4	3.42	3.6	3.16	2.88	2.82	2.46	2.44	2.04	1.93	2.13	2.41	2.58	2.32	2.59	2.81	2.91	2.88	3.31	3.56	3.17	2.94	3.26	2.98	3.49	3.76	3.56	3.31	2.95	2.8	3.12	3.11	3.22	3.22	3.66	3.76
2.26	2.09	1.81	1.69	1.48	1.62	1.75	1.86	2.06	2.19	2.44	2.6	2.71	2.66	2.96	2.81	2.96	2.61	2.38	2.31	2.09	2.02	1.89	1.78	1.93	2.07	1.97	1.97	2.18	2.3	2.33	2.27	2.52	2.76	2.41	2.29	2.42	2.35	2.6	2.91	2.65	2.45	2.23	2.16	2.39	2.32	2.45	2.44	2.73	2.89
2.15	2.08	1.79	1.77	1.55	1.64	1.88	1.8	2.04	2.12	2.38	2.59	2.79	2.9	3.13	3.01	3.01	2.69	2.49	2.38	2.18	2.07	2.04	1.91	2.09	2.23	2	2.06	2.3	2.29	2.35	2.25	2.48	2.57	2.31	2.19	2.22	2.17	2.39	2.67	2.31	2.14	1.98	1.9	2.04	2.04	2.2	2.3	2.54	2.73
2.55	2.65	2.2	2.25	2.01	2	2.6	2.61	3.14	3.02	3.39	3.49	3.82	4.06	4.25	4.57	4.2	4.27	3.65	3.28	3.58	2.94	2.82	2.64	2.88	3	2.79	2.62	3.02	2.96	3.34	2.94	3.29	3.27	3.38	3.14	3.02	2.77	3	3.12	2.65	2.66	2.32	2.43	2.71	2.79	3	3.29	3.62	3.95
1.79	1.84	1.57	1.63	1.42	1.46	1.61	1.67	1.75	1.91	2.14	2.29	2.5	2.71	3	2.83	2.76	2.43	2.28	2.11	2.02	1.83	1.84	1.75	1.87	1.99	1.8	1.89	2.04	2.07	2.03	1.91	2.13	2.2	1.96	1.79	1.82	1.82	1.94	2.08	1.84	1.71	1.58	1.54	1.64	1.67	1.85	1.93	2.19	2.37
1.68	1.83	1.41	1.49	1.34	1.45	1.44	1.43	1.6	1.69	1.9	2.09	2.25	2.37	2.67	2.5	2.45	2.19	1.94	1.88	1.73	1.7	1.66	1.61	1.75	1.84	1.64	1.77	1.93	1.93	1.87	1.77	1.88	1.91	1.75	1.64	1.61	1.61	1.65	1.83	1.69	1.52	1.36	1.26	1.43	1.42	1.61	1.7	1.92	2.08
1.73	1.91	1.59	1.69	1.5	1.49	1.68	1.69	1.85	1.86	2.11	2.35	2.66	2.68	3.09	2.92	2.85	2.47	2.24	2.19	1.99	1.85	1.86	1.82	1.96	2.07	1.87	1.95	2.16	2.21	2	1.92	2.04	2.06	1.83	1.68	1.77	1.69	1.7	1.94	1.75	1.62	1.36	1.34	1.47	1.46	1.76	1.84	2.13	2.31
1.66	1.83	1.54	1.61	1.46	1.51	1.5	1.52	1.72	1.76	1.87	2.19	2.4	2.57	2.87	2.76	2.63	2.35	2.16	2.04	1.89	1.77	1.82	1.73	1.9	1.95	1.77	1.91	2.05	2.1	1.93	1.83	1.92	1.86	1.6	1.62	1.55	1.57	1.55	1.84	1.51	1.48	1.2	1.26	1.3	1.34	1.53	1.73	1.98	2.16
1.32	1.46	1.35	1.43	1.39	1.28	1.46	1.39	1.53	1.51	1.58	1.76	2.06	2.22	2.44	2.43	2.22	2	1.82	1.66	1.64	1.53	1.54	1.55	1.58	1.64	1.5	1.56	1.76	1.81	1.54	1.47	1.51	1.52	1.38	1.31	1.26	1.25	1.25	1.41	1.25	1.21	0.99	1.03	1.02	1.11	1.27	1.36	1.57	1.71
1.57	1.73	1.51	1.62	1.54	1.49	1.52	1.47	1.53	1.51	1.61	1.83	2.02	2.25	2.6	2.5	2.24	2.01	1.85	1.71	1.72	1.64	1.62	1.66	1.83	1.74	1.6	1.74	1.86	1.9	1.69	1.59	1.56	1.54	1.4	1.28	1.34	1.33	1.31	1.57	1.41	1.33	1.13	1.12	1.05	1.21	1.15	1.31	1.55	1.7
1.51	1.67	1.58	1.68	1.6	1.58	1.55	1.58	1.65	1.55	1.54	1.79	1.97	2.21	2.7	2.58	2.27	2	1.84	1.76	1.78	1.65	1.75	1.79	1.87	1.8	1.77	1.72	1.84	1.98	1.64	1.53	1.51	1.51	1.33	1.32	1.28	1.29	1.38	1.65	1.42	1.32	1.03	1.06	1.02	1.03	1.13	1.26	1.39	1.52
1.57	1.65	1.45	1.58	1.51	1.43	1.4	1.33	1.38	1.33	1.32	1.55	1.66	1.94	2.26	2.15	1.86	1.7	1.58	1.51	1.53	1.49	1.6	1.6	1.77	1.58	1.55	1.64	1.77	1.7	1.52	1.41	1.36	1.34	1.19	1.2	1.24	1.28	1.27	1.64	1.42	1.32	1.09	1.06	0.97	0.99	1	1.1	1.2	1.31
1.76	1.85	1.63	1.85	1.69	1.66	1.55	1.47	1.59	1.47	1.54	1.8	1.97	2.17	2.48	2.41	2.18	1.96	1.81	1.75	1.67	1.7	1.68	1.77	1.9	1.85	1.77	1.82	2.02	2.05	1.65	1.53	1.58	1.39	1.29	1.33	1.34	1.42	1.44	1.89	1.63	1.48	1.29	1.25	1.29	1.13	1.09	1.17	1.32	1.46
1.83	1.97	1.75	1.95	1.98	1.8	1.71	1.62	1.56	1.47	1.4	1.66	1.89	2.12	2.54	2.52	2.06	1.92	1.68	1.82	1.76	1.76	1.86	1.89	2.08	1.93	1.79	1.93	2.02	1.86	1.76	1.5	1.56	1.38	1.19	1.3	1.29	1.37	1.35	1.78	1.52	1.47	1.24	1.26	1.08	1.05	1.02	1.04	1.12	1.23
2.06	2.15	1.97	2.21	2.11	1.88	1.85	1.74	1.75	1.69	1.63	1.98	1.94	2.31	2.63	2.48	2.22	2.06	1.92	1.93	1.94	1.95	2.11	2.14	2.46	2.22	2	2.15	2.33	2.15	2.01	1.74	1.71	1.64	1.51	1.56	1.62	1.59	1.59	1.96	1.77	1.68	1.49	1.5	1.31	1.23	1.23	1.19	1.3	1.35
2.27	2.44	2.2	2.43	2.27	2.11	2.01	1.78	1.8	1.69	1.67	1.95	2.24	2.46	2.73	2.63	2.4	2.22	1.98	2.09	2.13	2.09	2.25	2.28	2.54	2.38	2.18	2.33	2.54	2.34	2.24	1.93	1.83	1.71	1.61	1.59	1.69	1.91	1.82	2.21	2.05	1.97	1.67	1.59	1.52	1.33	1.27	1.22	1.33	1.31
2.55	2.77	2.5	2.64	2.71	2.43	2.33	2.1	2.01	1.85	1.79	2.17	2.27	2.55	2.97	2.91	2.59	2.29	2.21	2.21	2.26	2.29	2.45	2.55	2.77	2.58	2.37	2.65	2.69	2.51	2.46	2.18	2.07	1.92	1.77	1.81	1.91	2.09	2.04	2.34	2.3	2.18	2.02	1.94	1.79	1.57	1.51	1.32	1.45	1.39
2.85	2.85	2.64	2.83	2.94	2.59	2.5	2.26	2.13	2.06	1.95	2.25	2.31	2.58	3.03	2.8	2.57	2.26	2.31	2.29	2.35	2.36	2.63	2.8	2.88	2.78	2.56	2.8	2.83	2.68	2.57	2.31	2.2	2.08	1.94	1.96	2.07	2.18	2.18	2.48	2.36	2.28	2.24	2.14	1.97	1.77	1.6	1.45	1.5	1.35
4.2	4.54	3.8	4.29	4.63	3.73	3.62	3.28	3.08	2.9	3.05	2.94	2.94	3.51	3.85	3.53	3.39	2.98	3	3.28	3.37	3.83	3.85	4.12	4.39	4.27	3.79	4.21	4.32	4.18	3.98	3.39	3.22	2.9	2.63	2.91	3.07	3.41	3.4	3.29	3.37	3.54	3.54	3.41	2.98	2.7	2.26	2.27	1.98	1.73
4.73	4.44	4.41	4.46	4.55	4.04	3.75	3.25	3.05	2.83	2.74	2.96	3	3.43	3.85	3.67	3.49	3.17	2.96	3.09	3.32	3.63	4.04	4.2	4.56	4.26	4.13	4.28	4.48	4.44	4.23	3.85	3.18	3.19	2.85	3.33	3.6	3.89	4.08	4.22	4.47	4.05	4.18	3.63	3.29	3.08	2.59	2.18	2.07	1.82
4.43	4.45	4.3	4.32	4.59	3.78	3.89	3.47	3.23	3.16	3.23	3.34	3.1	3.94	4.09	3.77	3.54	3.37	3.68	3.45	3.56	4.05	4.05	4.25	4.76	4.57	4.41	4.53	4.91	4.55	4.64	3.96	3.99	3.65	3.29	3.65	3.92	4	4.27	4.24	3.76	3.82	3.64	3.53	3.24	3.38	3.05	3.12	2.44	2.46
3.44	3.3	3.25	3.33	3.18	2.92	2.95	2.67	2.64	2.59	2.53	2.95	2.97	3.46	4	3.66	3.31	2.85	2.88	2.97	2.87	3.16	3.17	3.29	3.65	3.58	3.34	3.43	3.68	3.56	3.59	3.17	3.17	2.94	2.71	2.74	3.19	3.06	3.3	3.43	3.16	3.05	2.84	2.74	2.59	2.43	2.35	2.04	2.12	1.98
3.22	2.99	2.85	2.9	2.89	2.62	2.46	2.39	2.16	2.19	2.05	2.42	2.53	2.76	3.17	2.89	2.83	2.56	2.4	2.37	2.53	2.67	2.74	2.91	3.13	2.92	2.82	2.94	3.2	3.04	2.91	2.75	2.65	2.56	2.25	2.4	2.71	2.78	3.01	3.21	3.08	2.86	2.79	2.57	2.36	2.05	1.94	1.66	1.8	1.75
3.23	3.22	2.89	3.07	3.08	2.88	2.71	2.52	2.25	2.14	2.31	2.47	2.64	2.98	3.39	3.25	2.74	2.61	2.46	2.61	2.75	2.8	2.89	3.08	3.35	3.26	2.94	3.16	3.25	3.12	3.02	2.69	2.57	2.37	2.18	2.33	2.48	2.65	2.69	2.88	2.78	2.74	2.59	2.46	2.19	1.94	1.85	1.77	1.76	1.6
3.23	3.18	3.09	3.22	3.34	2.84	2.9	2.57	2.39	2.33	2.16	2.5	2.68	3.17	3.4	3.29	2.93	2.67	2.7	2.78	2.76	2.97	3.16	3.28	3.53	3.31	3.24	3.28	3.42	3.2	3.28	2.65	2.6	2.52	2.2	2.41	2.48	2.66	2.68	2.88	2.71	2.65	2.49	2.46	2.2	2.05	1.9	1.72	1.82	1.71
3.16	2.93	2.76	2.92	2.76	2.37	2.46	2.29	2.2	2.1	2.06	2.51	2.74	3.2	3.45	3.42	3.04	2.81	2.43	2.67	2.64	2.75	2.8	2.81	3.16	3	2.91	3.07	3.09	2.99	3.09	2.68	2.46	2.39	2.11	2.28	2.82	2.47	2.76	2.91	2.97	2.56	2.39	2.25	2.01	1.86	1.81	1.69	1.71	1.76
2.39	2.35	2.12	2.23	2.1	1.91	1.82	1.67	1.58	1.63	1.6	2.01	2.12	2.37	2.68	2.48	2.34	2.03	1.81	1.94	1.96	2.04	2.11	2.18	2.41	2.29	2.18	2.31	2.51	2.56	2.28	2.1	1.98	2.03	1.61	1.76	1.93	2.08	2.2	2.49	2.33	2.2	1.97	1.85	1.64	1.35	1.42	1.24	1.46	1.5
1.97	1.92	1.71	1.83	1.67	1.59	1.54	1.39	1.37	1.4	1.42	1.66	1.74	2	2.33	2.2	1.95	1.77	1.67	1.67	1.59	1.64	1.66	1.75	1.96	1.82	1.74	1.91	2.06	2.01	1.84	1.81	1.72	1.62	1.38	1.46	1.54	1.74	1.7	2.14	1.97	1.86	1.63	1.44	1.34	1.22	1.25	1.16	1.26	1.33
1.63	1.7	1.42	1.54	1.4	1.26	1.27	1.2	1.18	1.21	1.24	1.47	1.53	1.77	2.08	1.92	1.78	1.51	1.38	1.42	1.37	1.39	1.55	1.51	1.68	1.56	1.45	1.62	1.77	1.78	1.64	1.52	1.45	1.47	1.27	1.25	1.41	1.51	1.52	1.85	1.67	1.53	1.33	1.24	1.17	1.07	1.12	1.04	1.24	1.24
1.69	1.75	1.42	1.5	1.36	1.24	1.26	1.18	1.21	1.25	1.31	1.6	1.73	1.9	2.25	2.12	1.88	1.71	1.47	1.57	1.4	1.42	1.48	1.51	1.65	1.58	1.45	1.63	1.8	1.84	1.58	1.53	1.56	1.52	1.31	1.25	1.42	1.47	1.5	1.86	1.67	1.46	1.29	1.22	1.11	1.11	1.1	1.09	1.32	1.37
2.25	2.18	1.75	1.78	1.6	1.47	1.59	1.43	1.53	1.63	1.7	2.05	2.16	2.33	2.65	2.52	2.32	2.06	1.85	1.9	1.69	1.75	1.83	1.75	1.91	1.92	1.89	2.05	2.12	2.26	1.99	1.99	1.83	1.89	1.61	1.62	1.7	1.86	1.87	2.18	2.03	2.03	1.58	1.47	1.41	1.32	1.42	1.48	1.67	1.78
2.3	2.25	1.89	2.04	1.75	1.82	1.79	1.65	1.71	1.85	1.93	2.18	2.27	2.59	2.84	2.7	2.55	2.27	2.28	2.11	2.05	1.96	2.09	2.16	2.27	2.23	2.17	2.35	2.31	2.36	2.27	2.09	2.02	2.04	1.9	1.96	1.88	2.05	2.08	2.33	2.11	1.98	1.75	1.72	1.64	1.45	1.64	1.62	1.82	1.95
1.89	1.88	1.45	1.45	1.29	1.24	1.25	1.33	1.35	1.55	1.61	1.87	2.01	2.1	2.27	2.1	2.01	1.77	1.62	1.67	1.46	1.56	1.52	1.43	1.66	1.74	1.56	1.65	1.92	2	1.78	1.78	1.86	1.96	1.59	1.59	1.74	1.79	1.96	2.12	1.92	1.76	1.59	1.44	1.51	1.4	1.52	1.49	1.76	1.75
2.23	2.17	1.77	1.75	1.53	1.44	1.39	1.55	1.58	1.76	1.94	2.21	2.29	2.45	2.89	2.53	2.66	2.15	2.05	1.96	1.78	1.79	1.78	1.73	2.03	2.12	2.06	2.07	2.28	2.36	2.21	2.13	2.24	2.37	1.96	1.98	2.08	2.23	2.36	2.65	2.47	2.3	2.07	1.95	1.93	1.84	1.96	1.92	2.24	2.29
3.05	2.86	2.5	2.51	2.24	2.13	2.01	2.2	2.13	2.31	2.47	2.84	2.86	3.06	3.14	2.96	2.8	2.49	2.38	2.48	2.43	2.52	2.32	2.49	2.88	3.03	2.73	3	3.32	3.23	3.25	3.05	3.33	3.23	2.9	2.76	3.1	3.16	3.37	3.76	3.46	3.27	3.01	2.81	2.79	2.53	2.76	2.47	2.86	2.83
4.41	3.9	3.81	3.8	3.3	3.55	2.88	3.54	3.44	3.44	3.74	4.21	3.91	4.12	4.32	3.74	3.8	3.24	3.23	3.42	3.18	3.72	3.42	3.61	4.15	4.59	4.33	4.25	5.08	5.11	5.17	4.89	5.04	5.23	4.55	4.53	5.5	5.15	5.38	5.8	5.45	5.03	4.9	4.45	4.66	4.41	4.75	4.02	4.54	4.24
5.58	4.6	4.52	3.87	3.74	4.02	3.09	3.87	3.61	3.99	3.94	4.33	4.38	4.74	4.81	4.28	4.26	3.76	3.56	3.75	3.63	4.21	3.8	3.94	4.1	4.75	5.04	4.87	5	5.07	5.52	5.16	5.46	5.59	4.95	5.24	5.61	5.62	6.11	6.34	6.1	5.3	5.71	5.42	5.03	5.03	5	4.21	4.46	4.24
3.97	3.65	3.39	3.39	3.09	2.83	2.65	2.88	3.19	3	3.13	3.54	3.41	3.43	3.62	3.22	3.22	2.82	2.8	2.99	2.93	3.32	3.01	3.49	3.67	3.96	3.77	3.79	4.09	4	4.25	3.71	4.14	3.9	3.65	3.59	3.78	3.7	4.04	4.5	4.14	3.76	3.9	3.62	3.44	3.44	3.55	3.27	3.51	3.44
3.17	2.82	2.63	2.48	2.45	2.23	2.11	2.28	2.13	2.21	2.35	2.71	2.85	2.87	2.96	2.77	2.78	2.34	2.51	2.51	2.25	2.62	2.39	2.56	2.67	2.78	2.93	2.86	2.97	2.92	3.06	2.86	2.93	3.13	3.09	3.16	3.02	2.88	3.13	3.55	3.24	2.93	2.95	3.15	2.64	2.96	2.69	2.8	2.74	2.75
2.63	2.54	2.09	2.09	1.99	1.89	1.83	1.88	1.8	2.04	2.17	2.46	2.51	2.66	2.85	2.63	2.53	2.31	2.06	2.21	1.98	2.11	2.07	2.05	2.36	2.41	2.28	2.39	2.71	2.79	2.55	2.57	2.51	2.76	2.37	2.18	2.58	2.56	2.78	3.08	2.94	2.67	2.38	2.16	2.26	1.99	2.31	2.04	2.51	2.49
2.2	2.18	1.76	1.8	1.63	1.57	1.63	1.58	1.63	1.7	1.75	2.07	2.25	2.38	2.71	2.44	2.25	2.02	1.86	1.89	1.76	1.77	1.83	1.77	2.03	2.06	1.89	1.99	2.19	2.21	2.09	1.93	2.04	2	1.79	1.71	1.87	1.96	2.06	2.3	2.15	1.97	1.77	1.72	1.62	1.6	1.64	1.58	1.79	1.86
1.99	2.03	1.73	1.76	1.58	1.46	1.52	1.42	1.44	1.5	1.57	1.9	1.97	2.18	2.45	2.21	2.1	1.78	1.65	1.77	1.57	1.69	1.72	1.7	1.97	1.94	1.72	1.9	2.06	2.05	1.92	1.78	1.84	1.78	1.58	1.62	1.74	1.81	1.83	2.11	1.91	1.82	1.59	1.57	1.48	1.41	1.45	1.46	1.67	1.71
1.84	1.9	1.52	1.57	1.45	1.35	1.39	1.36	1.33	1.43	1.42	1.65	1.87	2	2.26	2.1	1.99	1.71	1.56	1.54	1.53	1.48	1.54	1.51	1.66	1.67	1.73	1.65	1.84	1.85	1.7	1.58	1.61	1.56	1.4	1.43	1.46	1.59	1.6	1.86	1.7	1.61	1.4	1.35	1.29	1.2	1.29	1.27	1.47	1.48
1.87	1.83	1.63	1.7	1.55	1.49	1.41	1.4	1.32	1.39	1.37	1.62	1.71	1.94	2.25	1.97	1.82	1.64	1.45	1.5	1.52	1.49	1.63	1.63	1.79	1.76	1.61	1.75	1.96	1.93	1.71	1.61	1.53	1.53	1.4	1.46	1.51	1.61	1.6	1.86	1.7	1.58	1.46	1.39	1.33	1.23	1.22	1.19	1.36	1.35
1.75	1.83	1.62	1.63	1.53	1.39	1.41	1.37	1.36	1.37	1.36	1.61	1.75	1.95	2.26	2.09	1.83	1.67	1.55	1.52	1.55	1.53	1.61	1.59	1.7	1.64	1.58	1.7	1.85	1.8	1.67	1.55	1.56	1.53	1.32	1.36	1.46	1.54	1.58	1.93	1.73	1.62	1.4	1.35	1.25	1.2	1.16	1.16	1.28	1.32
2.07	2.11	1.93	2.06	1.92	1.73	1.77	1.62	1.65	1.62	1.56	1.95	2.01	2.26	2.59	2.3	2.14	1.97	1.8	1.91	1.89	1.9	2.01	1.95	2.29	2.17	1.96	2.14	2.39	2.33	2.08	1.96	1.88	1.82	1.61	1.57	1.77	1.86	1.9	2.15	1.97	1.84	1.67	1.64	1.52	1.37	1.41	1.36	1.49	1.51
2.27	2.34	2.12	2.3	2.12	2	1.97	1.87	1.82	1.87	1.79	2.12	2.31	2.58	2.91	2.78	2.46	2.19	2.08	2.03	2.09	2.11	2.2	2.2	2.46	2.34	2.16	2.36	2.54	2.49	2.28	2.08	2	1.93	1.72	1.91	1.88	1.97	1.99	2.38	2.07	2.07	1.8	1.74	1.66	1.52	1.56	1.42	1.59	1.59
2.73	2.71	2.54	2.65	2.61	2.41	2.42	2.22	2.09	2.11	1.92	2.4	2.47	2.8	3.16	2.95	2.64	2.46	2.33	2.38	2.43	2.52	2.59	2.65	2.87	2.75	2.57	2.72	2.97	2.85	2.73	2.4	2.37	2.21	2.01	2.05	2.28	2.26	2.27	2.51	2.28	2.3	2.04	2	1.86	1.73	1.77	1.56	1.74	1.65
3.45	3.59	3.29	3.5	3.49	3.07	3.11	2.87	2.74	2.67	2.5	3.04	3.13	3.39	3.91	3.63	3.47	3.03	2.89	3.02	3.09	3.3	3.38	3.41	3.8	3.61	3.26	3.43	3.78	3.75	3.56	3.16	3.03	3.01	2.57	2.76	3.05	2.94	3.04	3.3	3.14	2.91	2.83	2.61	2.6	2.29	2.55	2.15	2.27	2.19
4.93	5.14	4.79	5.2	5.65	4.64	4.42	3.83	3.56	3.42	3.13	3.48	3.54	4.49	4.93	4.92	3.86	3.87	3.74	3.95	4.18	4.48	4.82	5.31	5.39	4.96	4.7	5.4	5.14	5.32	4.63	4.25	3.7	3.41	3.21	3.69	3.65	4.23	3.89	3.89	3.8	4.39	3.76	3.52	3.5	3.23	3.07	2.71	2.57	2.31
3.03	2.97	2.9	3	3.01	2.72	2.78	2.53	2.4	2.45	2.38	2.79	2.82	3.22	3.73	3.51	3.17	2.91	2.71	2.74	2.83	2.86	3	3.04	3.28	3.24	2.99	3.01	3.32	3.09	3.09	2.72	2.75	2.55	2.46	2.49	2.55	2.44	2.56	2.66	2.38	2.37	2.23	2.28	2.12	2.05	2.02	1.78	2.04	1.91
2.9	2.98	2.97	3.29	3.29	2.91	3.23	2.7	2.91	2.71	2.97	3.12	3.43	3.71	4.44	4.14	3.66	3.55	3.3	3.19	3.24	3.15	3.54	3.38	3.76	3.54	3.3	3.27	3.62	3.24	3.35	2.76	2.85	2.79	2.66	2.66	2.69	2.44	2.4	2.88	2.41	2.51	2.18	2.37	2.2	2.27	2.29	2.26	2.5	2.4
2.81	2.71	2.68	2.68	2.69	2.54	2.54	2.44	2.41	2.47	2.48	2.81	2.9	3.11	3.6	3.29	3.03	2.78	2.82	2.62	2.7	2.85	2.67	2.82	2.99	2.87	2.87	2.9	3.1	3	2.94	2.71	2.62	2.62	2.43	2.38	2.62	2.34	2.43	2.69	2.24	2.38	2.11	2.2	2.07	1.9	2.04	1.91	2.19	2.1
2.94	2.84	2.74	2.88	2.73	2.56	2.64	2.41	2.43	2.38	2.4	2.75	2.9	3.14	3.62	3.38	3.26	2.83	2.8	2.74	2.78	2.81	2.9	2.86	3.24	3.22	2.83	3.05	3.25	3.2	2.92	2.69	2.57	2.47	2.44	2.46	2.43	2.42	2.45	2.57	2.28	2.36	2.26	2.16	2.14	2.11	2.08	1.94	2.01	2.22
2.3	2.32	2.15	2.2	2.06	1.91	1.95	1.84	1.87	1.88	1.91	2.27	2.39	2.62	2.98	2.76	2.54	2.3	2.21	2.17	2.15	2.17	2.24	2.26	2.53	2.48	2.29	2.36	2.61	2.61	2.35	2.16	2.16	2.12	1.89	1.86	2.05	2.09	2.11	2.3	2.07	2.06	1.78	1.75	1.61	1.62	1.65	1.58	1.74	1.75
2	1.94	1.79	1.79	1.62	1.55	1.61	1.5	1.5	1.55	1.54	1.78	1.96	2.13	2.55	2.31	2.11	1.84	1.72	1.7	1.73	1.71	1.77	1.78	2.05	1.96	1.88	1.91	2.18	2.08	1.89	1.77	1.76	1.76	1.59	1.53	1.68	1.7	1.76	2	1.83	1.77	1.54	1.52	1.39	1.43	1.43	1.36	1.54	1.58
2.09	2.05	1.9	1.93	1.82	1.64	1.68	1.59	1.53	1.62	1.66	1.95	2.03	2.22	2.58	2.25	2.07	1.96	1.81	1.84	1.86	1.85	1.91	1.93	2.13	2.09	1.98	2.09	2.26	2.24	2.06	1.89	1.84	1.82	1.7	1.66	1.76	1.89	1.89	2.07	1.89	1.88	1.59	1.53	1.49	1.52	1.45	1.45	1.61	1.63
2.64	2.45	2.36	2.27	2.21	2.03	2.1	2.07	2.02	2.06	2.16	2.44	2.6	2.7	3.18	2.75	2.64	2.34	2.29	2.28	2.21	2.33	2.26	2.38	2.59	2.54	2.48	2.48	2.86	2.75	2.62	2.44	2.38	2.39	2.18	2.17	2.33	2.33	2.42	2.66	2.39	2.31	2.15	2.09	2.03	2.04	1.95	1.97	2.12	2.19
2.35	2.37	2.12	2.11	1.95	1.75	1.79	1.81	1.83	1.95	2.02	2.36	2.47	2.63	2.97	2.6	2.55	2.3	2.11	2.13	2.08	2.15	2.15	2.22	2.45	2.39	2.24	2.38	2.66	2.62	2.35	2.28	2.26	2.33	2.02	1.95	2.11	2.21	2.3	2.66	2.33	2.27	2.02	1.84	1.87	1.82	1.83	1.84	2.02	2.05
2.5	2.36	2.23	2.21	2.07	1.88	1.98	1.98	1.96	2.15	2.25	2.58	2.71	2.77	3.12	2.76	2.71	2.44	2.28	2.3	2.24	2.31	2.2	2.21	2.52	2.58	2.35	2.42	2.77	2.73	2.67	2.55	2.58	2.64	2.27	2.15	2.46	2.53	2.56	2.89	2.64	2.6	2.29	2.14	2.2	1.99	2.21	2.03	2.34	2.33
4.29	3.93	3.66	3.72	3.68	3.25	3.25	3.22	3.3	3.39	3.48	3.8	4.09	4.18	4.17	4.15	4	3.86	3.93	3.81	3.77	3.88	3.65	3.81	4.15	4.59	4.22	4.05	4.49	4.43	4.68	4.02	4.45	4.52	4.01	3.71	4.04	4.09	4.48	4.72	4.38	4.3	4.25	3.74	3.68	3.53	3.71	3.58	3.75	3.76
4.39	4.03	3.91	3.66	3.52	3.42	3.1	3.4	3.23	3.6	3.61	4.12	4.17	3.98	4.29	4.04	4.06	3.76	3.62	3.71	3.43	4.06	3.49	3.68	3.9	4.22	3.97	3.99	4.37	4.48	4.59	4.11	4.23	4.25	4.03	3.73	4.38	4.49	4.63	4.88	4.56	4.48	4.09	4.17	4.14	3.66	3.92	3.67	3.99	3.62
5.21	4.8	4.47	4.58	4.66	4.34	4.33	3.99	3.71	4.03	4.49	4.22	4.22	4.43	4.36	4.71	4.27	4.43	4.21	3.81	4.46	4.73	4.4	4.91	4.86	4.79	5.07	4.78	4.87	4.88	5.24	4.71	5.04	4.84	4.66	4.3	4.94	5.03	5.39	5.26	4.98	4.91	5.22	4.8	4.85	4.39	4.84	4.33	4.68	4.4
6.43	5.8	6.15	6.11	5.68	5.56	5.75	5.94	5.32	6	5.99	6.13	5.8	6.12	5.7	5.59	5.47	5.64	5.82	5.91	5.58	6.26	6.39	6.43	6.67	6.81	7.14	6.41	6.72	6.42	7.77	6.39	6.62	6.55	7.77	6.7	6.55	6.84	7.2	7.18	6.54	6.55	6.61	6.39	6.48	6.59	6.17	6.32	6.54	6.13
10.86	9.59	10.4	10.43	10.49	9.66	8.97	9.55	8.4	8.5	7.78	8.05	7.75	7.93	8.02	8.89	7.2	7.94	7.79	7.48	9.01	10.12	10.6	11.13	10.7	11.12	12.88	10.21	9.8	9.44	11.48	9.46	10.33	8.73	9.48	10.66	9.56	10.73	9.82	10.27	9.71	10.3	10.24	10.23	8.79	10.02	9.12	8.43	8.22	7.2
10.98	10.02	10.77	10.05	12.93	9.52	10.09	9.69	8.8	9.67	8.71	9.98	9.32	10.48	9.64	9.02	8.85	8.37	8.48	10.4	10.57	11.16	11.55	12.34	10.34	11.48	12.84	11.28	11.15	11.2	12.68	11.68	12.22	10.87	10.8	11.26	11.45	11.88	11.05	11.26	11.53	10.86	10.27	11	9.77	10.97	10.02	10.16	8.72	8.04
14.74	13.53	14	14.18	14.9	13.24	12.36	13.08	11.3	12.14	11.5	12.73	12.06	11.29	11.31	10.95	11.72	9.71	12.06	12.11	11.92	14.58	15.77	15.61	14.05	14.8	16.92	14.07	15.4	13.88	15.12	14.25	15.49	14.53	15.99	14.3	14.87	14.58	15.86	15.79	13.61	13.75	13.45	16.53	12.7	13.59	13.71	12.37	12.45	11.81
16.38	16.25	16.06	15.24	16.88	14.55	13.11	15.45	14.05	13.76	13.29	13.97	13.66	12.43	13.34	11.41	12.83	12.91	12.76	13.24	13.16	14.54	14.39	15.34	15.2	16.33	17.08	16.08	16.12	16.64	16.64	16.95	17.02	15.95	16.58	16.69	18.62	17.7	18.52	16.31	17.31	17.06	16.78	16.34	17.47	16.22	15.84	14.95	14.4	13.18
13.52	13.38	13.15	14.3	13.25	12.09	13.26	12.04	11.45	11.41	10.89	13.31	14.07	13.19	14.19	11.89	13.29	11.45	11.9	13.62	12.91	14.51	15.37	14.05	16.42	17.16	15.51	15.44	15.98	15.61	16.17	15.77	15.95	14.3	14.11	13.05	15.44	15.21	14.58	15.75	15.08	14.77	13.27	12.84	11.87	12.23	12.71	11.59	12.46	10.62
7.09	7.43	6.13	7.05	6.94	5.51	5.77	5.98	6.21	6.05	5.63	6.3	6.28	6.36	6.87	6.73	6.4	6.32	6.11	5.98	5.75	7.75	6.63	6.58	7.43	7.96	7.13	6.94	7.77	7.53	7.65	7.13	7.39	6.8	6.58	6.86	7.21	7.18	7.13	7.64	7.2	7.28	6.7	7	6.85	6.15	6.34	5.89	6.03	6.05
3.49	3.3	3.06	3.1	3.07	2.71	2.87	2.68	2.66	2.83	2.91	3.22	3.36	3.47	3.79	3.3	3.43	3	2.96	3.06	2.88	3.12	3.07	3.13	3.46	3.46	3.22	3.39	3.7	3.76	3.56	3.29	3.32	3.31	3.02	2.92	3.25	3.28	3.33	3.58	3.26	3.31	3.09	2.91	2.83	2.62	2.78	2.59	2.92	2.9
2.48	2.37	2.21	2.29	2.12	2.01	1.95	1.93	1.88	2	2.13	2.41	2.41	2.59	3.08	2.52	2.52	2.3	2.21	2.21	2.16	2.2	2.26	2.38	2.53	2.53	2.36	2.54	2.76	2.75	2.51	2.48	2.4	2.47	2.18	2.13	2.32	2.37	2.44	2.75	2.5	2.4	2.19	2.05	2.02	1.81	1.98	1.91	2.12	2.14
2.42	2.33	2.16	2.24	2.04	1.99	1.97	1.9	1.92	2.02	2.11	2.42	2.54	2.75	2.99	2.79	2.61	2.3	2.17	2.27	2.17	2.13	2.19	2.2	2.52	2.48	2.23	2.48	2.75	2.73	2.43	2.37	2.34	2.44	2.07	2.1	2.25	2.34	2.37	2.57	2.4	2.38	2.11	1.98	1.97	1.83	2.02	1.82	2.2	2.14
2.48	2.38	2.27	2.27	2.13	2.05	2.09	1.93	1.99	2.02	2.12	2.42	2.56	2.7	3.21	2.81	2.71	2.39	2.19	2.39	2.24	2.25	2.35	2.3	2.65	2.57	2.35	2.41	2.78	2.57	2.44	2.28	2.35	2.34	2.03	1.99	2.28	2.25	2.22	2.48	2.21	2.2	2.01	1.96	1.87	1.82	1.89	1.77	2.08	2.01
2.41	2.38	2.22	2.26	2.1	2.01	2.07	1.97	1.94	2.04	2.07	2.43	2.56	2.78	3.12	2.92	2.74	2.41	2.22	2.34	2.21	2.18	2.37	2.32	2.57	2.62	2.34	2.47	2.71	2.7	2.49	2.34	2.34	2.4	2.08	2.06	2.16	2.19	2.23	2.43	2.12	2.19	1.95	1.9	1.85	1.76	1.83	1.81	2.04	2.03
2.75	2.56	2.46	2.53	2.36	2.3	2.32	2.3	2.24	2.36	2.42	2.76	2.93	3.06	3.47	3.23	3.16	2.75	2.57	2.69	2.51	2.6	2.63	2.63	2.93	2.96	2.61	2.77	2.98	2.97	2.86	2.64	2.64	2.64	2.36	2.42	2.46	2.47	2.57	2.66	2.43	2.46	2.21	2.1	2.13	2.02	2.09	2.1	2.33	2.37
5.17	4.93	4.72	5.15	5.22	4.61	4.77	5.3	5.32	5.58	5.31	5.76	5.55	5.68	6.42	6.38	5.75	5.59	5.62	5.7	5.48	5.9	5.53	5.34	6.04	6.27	5.7	5.21	5.79	5.84	6.15	5.53	5.82	5.29	5.55	5.61	5.79	5	5.58	5.05	4.31	4.83	4.59	4.33	4.43	4.32	4.92	4.37	5.23	4.34
6.31	5.61	6.09	5.91	5.83	5.66	5.59	5.7	5.44	5.71	5.54	6.01	5.91	6.12	6.56	6.44	6.07	6.06	6.06	5.68	6	6.27	6.05	6.06	6.74	6.69	6.77	6.1	6.46	6.56	6.89	6.24	5.93	6.19	6.15	5.57	6.12	5.46	6.2	5.52	4.95	5.02	4.72	5.05	4.95	4.78	5.23	4.43	5.11	4.5
5.07	4.55	4.2	4.47	4.62	4.09	3.94	3.85	3.88	3.88	3.68	4.13	4.2	4.2	4.88	4.57	4.33	4.11	4.17	4.05	4.13	4.4	4.5	4.46	5.08	4.94	4.57	4.39	4.98	4.92	4.79	4.38	4.33	4.57	3.96	4.07	4.38	4.18	4.81	4.55	4.55	4.13	4.2	3.69	3.81	3.8	3.63	3.32	3.36	2.98
3.27	3.15	2.93	3.03	3.04	2.74	2.78	2.52	2.55	2.59	2.55	2.98	2.99	3.24	3.74	3.38	3.25	2.97	2.93	2.88	2.89	3	3.13	3.14	3.33	3.21	3.04	3.14	3.42	3.38	3.28	2.99	3.03	2.93	2.65	2.59	2.89	2.9	2.92	3.04	2.79	2.83	2.74	2.51	2.54	2.27	2.42	2.29	2.43	2.38
3.54	3.35	3.16	3.21	3.17	2.94	3	2.71	2.66	2.76	2.74	3.04	3.08	3.39	3.66	3.47	3.18	3.13	2.93	3.01	3.05	3.08	3.19	3.33	3.59	3.46	3.51	3.43	3.72	3.63	3.46	3.21	3.11	3.04	2.81	2.9	3.09	3.14	3.23	3.31	3.14	3.18	2.97	2.9	2.66	2.42	2.47	2.28	2.55	2.32
4.09	3.72	3.5	3.57	3.43	3.1	3.1	3.1	2.89	3.17	3.11	3.51	3.47	3.74	4.31	3.76	3.63	3.28	3.29	3.27	3.16	3.59	3.33	3.53	3.96	3.93	3.81	3.74	4.34	4.21	3.87	3.83	3.69	3.74	3.43	3.36	3.73	3.72	4.02	4.22	3.91	3.77	3.71	3.42	3.39	2.99	3.17	2.82	3.13	3.07
4.19	3.9	3.7	3.67	3.66	3.37	3.21	3.13	2.89	3.05	3.03	3.19	3.16	3.61	3.98	3.56	3.33	3.17	3.15	3.14	3.28	3.4	3.46	3.88	3.98	3.98	3.9	3.93	4.25	4.24	3.77	3.72	3.52	3.49	3.23	3.36	3.64	3.79	3.88	4.14	3.97	3.81	3.77	3.57	3.28	3.04	2.99	2.71	2.95	2.69
4.13	4.09	3.65	3.85	3.92	3.35	3.45	3.26	3.15	3.27	3.08	3.35	3.39	3.65	4.07	3.79	3.6	3.59	3.37	3.33	3.53	3.8	3.64	3.84	4.04	3.94	3.83	4.02	4.16	4.09	4.11	3.72	3.66	3.38	3.29	3.41	3.71	3.79	3.89	3.95	3.92	3.87	3.67	3.53	3.22	3.27	2.97	2.8	2.91	2.6
4.14	3.72	3.7	3.57	3.41	3.29	3.28	3.17	2.88	3.14	2.88	3.26	3.03	3.64	3.89	3.5	3.26	3.13	3.11	3.27	3.2	3.58	3.48	3.73	3.91	3.93	3.88	3.88	4.2	4.16	3.96	3.67	3.56	3.43	3.07	3.24	3.62	3.66	3.77	3.81	3.7	3.63	3.55	3.36	3.21	3.1	2.99	2.68	2.81	2.5
3.63	3.53	3.27	3.43	3.31	3.07	3.03	2.85	2.86	2.79	2.75	3.09	3	3.4	3.81	3.41	3.13	2.96	3.06	3.05	2.98	3.19	3.25	3.37	3.79	3.55	3.33	3.46	3.98	3.77	3.48	3.22	3.32	3.19	2.89	2.95	3.35	3.29	3.47	3.6	3.54	3.39	3.16	3.06	2.9	2.75	2.72	2.63	2.59	2.39
4.57	4.13	3.86	3.86	4.17	3.96	3.55	3.61	3.22	3.46	3.35	3.83	3.67	3.91	4.37	4.05	3.88	3.59	3.58	3.54	3.47	3.86	3.85	4.07	4.53	4.37	4.45	4.3	4.79	4.64	4.41	4.17	3.91	4.11	3.69	3.68	4.03	4.05	4.74	4.48	4.51	4.1	4.04	3.61	3.87	3.22	3.53	2.9	3.21	2.87
5.08	4.77	4.59	4.55	4.91	4.43	4.43	4.27	3.95	3.85	3.94	4.14	4.29	4.64	5.19	4.88	4.61	4.26	4.29	4.34	4.35	4.71	4.59	4.78	5	5.04	4.92	4.95	5.1	4.81	4.92	4.21	4.29	3.88	4.05	4.05	3.97	4.18	4.39	4	4.09	4.03	4	3.79	3.71	3.68	3.3	3.32	3.23	3.12
4.12	4.05	3.89	4.02	4.19	3.88	3.78	3.53	3.39	3.45	3.45	3.73	3.83	4.21	5	4.51	4.13	3.79	3.74	3.74	3.8	3.96	4.22	4.43	4.46	4.46	4.15	4.24	4.49	4.17	4.04	3.63	3.63	3.51	3.32	3.38	3.52	3.51	3.43	3.61	3.54	3.45	3.34	3.28	2.99	3.02	2.81	2.69	2.87	2.69
4.91	4.75	4.79	4.88	5.34	5.17	4.8	4.77	4.36	4.36	4.25	4.65	4.52	5.23	5.84	5.33	4.9	4.77	4.98	4.84	4.96	5.06	5.04	5.16	5.39	5.37	5.34	5.14	5.4	4.94	5.11	4.26	4.52	4.28	4.41	4.16	4.11	4.07	4.21	4.05	3.87	3.71	3.73	3.93	3.7	3.57	3.62	3.44	3.83	3.35
3.71	3.67	3.6	3.85	3.67	3.43	3.33	3.26	3.27	3.2	3.38	3.65	3.88	4.03	5.05	4.51	4.34	3.74	3.59	3.6	3.6	3.77	3.83	3.84	4.36	4.29	4	3.85	4.39	3.99	3.93	3.51	3.55	3.62	3.33	3.12	3.35	3.19	3.63	3.76	3.41	3.15	3.02	2.93	2.87	2.69	2.8	2.62	2.95	2.76
5.33	5.25	5.08	5.46	5.59	4.75	5.27	4.85	4.98	4.8	4.84	5.32	5.18	5.67	6.42	6.3	5.8	5.46	5.59	5.47	5.27	5.82	5.82	5.39	6.37	6.38	5.67	5.58	6.22	5.77	6.02	5.16	5.47	4.93	4.83	4.61	4.88	4.59	4.71	4.63	4.28	4.3	4.42	4.06	4	4.05	4	3.98	4.25	3.87
7.23	7.17	7.42	7.95	8.02	7.87	7.64	7.84	7.24	7.32	7.37	7.67	7.24	7.95	8.39	8.12	8.26	8.34	8.09	7.97	8.16	8.43	8.02	8.04	8.62	8.61	8.4	8.03	7.86	8.41	8.42	7.36	7.39	7.28	6.96	6.99	7.38	6.32	6.43	7.15	5.54	6.43	5.36	5.93	5.64	6.1	5.86	5.36	6.26	5.56
5.68	5.54	5.36	5.82	5.85	5.03	5.48	5.16	4.91	5.33	5.43	6.06	6.46	6.24	7.37	7.36	7.07	6.25	5.76	5.83	5.33	5.95	5.98	5.55	6.99	6.68	6.02	5.86	6.6	6.08	6.24	5.61	5.52	5.41	5.15	4.8	5.27	4.89	5.28	5.63	5.67	4.74	4.46	4.33	4.24	3.85	4.55	4.17	4.88	5.04
3.28	3.27	3.23	3.42	3.54	3.12	3.27	3.02	3.25	3.15	3.15	3.53	3.77	4.01	4.65	4.5	4.23	3.8	3.55	3.59	3.43	3.6	3.53	3.55	3.83	3.79	3.62	3.52	3.83	3.54	3.62	3.2	3.25	3.18	3.03	3.01	2.87	2.79	2.73	2.79	2.54	2.55	2.29	2.27	2.32	2.49	2.27	2.65	2.89	3.04
2.64	2.84	2.67	2.87	2.87	2.73	2.62	2.46	2.39	2.47	2.4	2.89	3.05	3.31	3.7	3.54	3.29	3.07	2.83	2.88	2.91	2.91	2.95	3.06	3.26	3.17	2.88	3.1	3.05	2.98	2.84	2.62	2.6	2.35	2.21	2.26	2.3	2.35	2.07	2.39	2.19	2.31	2.11	2.07	1.89	1.97	2.01	1.94	2.12	2.27
2.12	2.29	2.23	2.39	2.34	2.25	2.23	2.05	2.09	2	2.03	2.25	2.53	2.79	3.08	3.02	2.67	2.54	2.38	2.24	2.4	2.22	2.53	2.5	2.67	2.49	2.33	2.41	2.52	2.31	2.12	1.93	1.92	1.84	1.66	1.67	1.63	1.78	1.69	2.07	1.7	1.79	1.49	1.63	1.42	1.55	1.46	1.6	1.67	1.8
1.85	2	1.82	1.92	1.96	1.81	1.84	1.65	1.68	1.63	1.8	1.95	2.19	2.38	2.7	2.61	2.32	2.18	2.08	1.98	2.01	1.8	2	2.05	2.14	1.98	1.98	2.02	2.04	1.86	1.88	1.59	1.63	1.68	1.5	1.49	1.52	1.5	1.49	1.78	1.5	1.52	1.25	1.37	1.17	1.35	1.33	1.41	1.55	1.72
1.85	2.06	1.9	2.07	2.06	1.95	1.95	1.75	1.8	1.65	1.65	1.99	2.23	2.47	2.77	2.77	2.45	2.27	2.15	2	2.07	1.93	2.13	2.18	2.2	2.11	2.06	2.14	2.17	2.08	1.98	1.83	1.83	1.66	1.49	1.56	1.56	1.5	1.5	1.93	1.58	1.55	1.3	1.29	1.23	1.29	1.28	1.38	1.49	1.61
1.97	2.11	2.03	2.25	2.19	2.04	2.18	1.96	2.13	2.05	2.11	2.32	2.63	2.89	3.22	3.28	2.93	2.74	2.45	2.42	2.39	2.22	2.53	2.33	2.6	2.53	2.23	2.27	2.51	2.29	2.25	1.99	1.97	1.82	1.77	2.02	1.88	1.77	1.61	1.93	1.66	1.57	1.37	1.44	1.44	1.6	1.54	1.73	1.83	1.97
1.76	1.88	1.73	1.88	1.7	1.74	1.72	1.69	1.7	1.73	1.81	2.09	2.38	2.52	2.97	2.79	2.59	2.27	2.11	2.02	1.88	1.89	1.95	1.92	2.07	2.1	1.89	1.94	2.13	2.07	1.99	1.84	1.81	1.78	1.56	1.58	1.53	1.54	1.5	1.76	1.47	1.48	1.3	1.24	1.22	1.3	1.47	1.51	1.76	1.83
1.66	1.81	1.66	1.76	1.56	1.61	1.59	1.55	1.57	1.67	1.76	1.99	2.14	2.31	2.64	2.57	2.4	2.1	2.04	1.9	1.86	1.81	1.83	1.84	1.93	1.96	1.78	1.83	2.05	1.97	1.83	1.68	1.69	1.7	1.5	1.59	1.59	1.52	1.46	1.69	1.46	1.46	1.2	1.27	1.22	1.35	1.42	1.51	1.69	1.76
1.73	1.85	1.58	1.71	1.52	1.54	1.55	1.6	1.58	1.65	1.86	2.04	2.3	2.4	2.73	2.59	2.45	2.17	2.04	1.84	1.81	1.68	1.78	1.71	1.88	1.91	1.7	1.79	2	2.04	1.89	1.76	1.79	1.83	1.6	1.54	1.6	1.58	1.59	1.78	1.51	1.49	1.26	1.24	1.31	1.36	1.54	1.58	1.89	2.02
1.7	1.79	1.52	1.67	1.52	1.49	1.56	1.52	1.53	1.66	1.79	1.96	2.1	2.24	2.61	2.43	2.3	2.06	1.93	1.79	1.79	1.65	1.67	1.72	1.83	1.81	1.76	1.75	2	1.96	1.8	1.71	1.75	1.78	1.66	1.61	1.67	1.68	1.62	1.91	1.66	1.63	1.33	1.29	1.34	1.42	1.49	1.52	1.79	1.92
1.92	2.08	1.72	1.82	1.68	1.71	1.74	1.75	1.8	1.87	2.1	2.27	2.52	2.57	2.93	2.77	2.69	2.39	2.19	2.05	2.02	1.87	1.9	1.84	2.02	2.09	1.9	1.97	2.1	2.16	2.07	1.95	2.07	2.18	1.93	1.76	1.83	1.81	1.84	2.08	1.79	1.74	1.54	1.5	1.62	1.67	1.74	1.77	2.1	2.2
1.77	1.77	1.51	1.5	1.34	1.35	1.53	1.52	1.57	1.7	1.8	2.01	2.14	2.29	2.55	2.31	2.29	2.05	1.97	1.86	1.79	1.66	1.68	1.59	1.74	1.81	1.68	1.7	1.9	1.91	1.83	1.76	1.86	1.94	1.7	1.58	1.66	1.67	1.72	1.94	1.7	1.57	1.44	1.42	1.49	1.43	1.59	1.64	1.87	1.94
1.98	2.05	1.75	1.79	1.6	1.61	1.76	1.73	1.93	2.02	2.2	2.41	2.64	2.77	3.1	2.97	2.79	2.54	2.31	2.17	2.21	2.04	2.06	1.9	2.06	2.14	1.98	1.99	2.19	2.22	2.16	2.05	2.21	2.37	2.02	1.88	1.93	1.96	2.02	2.34	2.01	1.94	1.73	1.7	1.78	1.82	1.91	1.97	2.28	2.39
2.14	2.16	1.8	1.87	1.76	1.66	1.81	1.83	2.03	2.14	2.29	2.57	2.72	2.83	3.25	2.96	2.99	2.56	2.46	2.34	2.31	2.12	2.1	1.99	2.2	2.32	2.07	2.16	2.39	2.48	2.31	2.34	2.42	2.67	2.18	2.1	2.24	2.25	2.32	2.73	2.42	2.22	2.07	1.82	2.01	1.91	2.09	2.21	2.42	2.5
2.61	2.55	2.36	2.36	2.18	2.08	2.38	2.34	2.63	2.75	2.99	3.2	3.44	3.61	4.07	3.9	3.62	3.38	3.12	3.02	2.86	2.86	2.77	2.55	2.78	2.98	2.58	2.66	2.97	3.03	2.95	2.87	3.09	3.21	2.86	2.62	2.86	2.63	2.86	3.26	2.87	2.71	2.54	2.4	2.56	2.46	2.75	2.69	3.13	3.31
2.98	2.69	2.67	2.56	2.43	2.58	2.92	2.86	3.12	3.38	3.66	4.01	4.32	4.39	4.68	4.19	4.4	3.99	3.76	3.79	3.4	3.57	3.28	2.91	3.3	3.76	3.21	2.99	3.58	3.64	3.84	3.58	4.05	3.97	3.79	3.4	3.7	3.37	3.64	3.89	3.49	3.29	3.18	2.96	3.31	3.13	3.53	3.55	3.95	4.18
3.53	3.15	3.1	3.02	2.84	2.78	2.99	2.99	2.93	3.29	3.4	3.78	3.7	4.1	4.41	4.17	4.04	3.6	3.41	3.44	3.36	3.45	3.3	3.25	3.55	3.67	3.48	3.51	3.87	4.09	3.84	3.69	3.71	3.87	3.62	3.61	3.71	3.86	3.85	4.19	3.93	3.8	3.51	3.44	3.35	3.12	3.34	3.1	3.6	3.6
2.57	2.52	2.32	2.29	2.1	2.05	2.37	2.24	2.4	2.56	2.8	2.99	3.18	3.33	3.83	3.49	3.49	3.06	2.79	2.78	2.61	2.67	2.6	2.44	2.74	2.83	2.6	2.65	2.96	2.95	2.86	2.71	2.87	3.04	2.7	2.64	2.63	2.61	2.85	3.08	2.77	2.64	2.49	2.36	2.44	2.34	2.61	2.48	2.91	2.95
2.07	2.07	1.83	1.87	1.75	1.62	1.9	1.83	1.9	2.06	2.16	2.4	2.48	2.62	3.05	2.7	2.64	2.37	2.26	2.23	2.17	2.06	2.03	2.03	2.16	2.27	2.06	2.08	2.35	2.4	2.27	2.24	2.3	2.41	2.12	2.03	2.12	2.07	2.18	2.46	2.19	2.02	1.88	1.76	1.96	1.83	2.04	2.03	2.24	2.3
1.96	2	1.76	1.74	1.67	1.69	1.79	1.7	1.85	1.92	2.14	2.37	2.51	2.61	2.97	2.71	2.7	2.38	2.19	2.17	2.04	1.94	1.91	1.91	2.03	2.19	1.95	1.97	2.21	2.25	2.15	2.02	2.19	2.26	1.98	1.89	1.96	1.88	1.95	2.2	1.91	1.84	1.67	1.61	1.68	1.67	1.87	1.9	2.17	2.27
1.88	1.92	1.69	1.69	1.55	1.47	1.66	1.59	1.7	1.74	1.88	2.09	2.21	2.33	2.79	2.48	2.4	2.09	1.98	1.96	1.92	1.8	1.85	1.77	1.9	1.96	1.83	1.87	2.11	2.09	1.97	1.86	1.95	2.02	1.82	1.71	1.87	1.78	1.85	2.04	1.75	1.69	1.58	1.54	1.52	1.5	1.65	1.79	1.91	1.97
1.86	1.97	1.75	1.74	1.63	1.64	1.73	1.71	1.82	1.85	2.04	2.27	2.42	2.54	2.83	2.65	2.59	2.32	2.12	2.09	2.01	1.87	1.89	1.84	1.95	2.12	1.88	1.88	2.16	2.16	2.08	1.89	2.07	2.18	1.87	1.76	1.73	1.76	1.81	1.93	1.72	1.66	1.54	1.54	1.52	1.69	1.74	1.77	2.09	2.15
1.83	1.89	1.72	1.74	1.6	1.57	1.66	1.66	1.72	1.81	1.93	2.11	2.31	2.41	2.82	2.55	2.48	2.17	2.1	2.01	1.96	1.88	1.96	1.91	2.05	2.07	1.91	1.92	2.12	2.07	2	1.84	1.98	1.95	1.8	1.71	1.77	1.69	1.71	1.92	1.66	1.61	1.45	1.44	1.5	1.51	1.57	1.75	1.94	1.98
2.01	2.24	2.07	2.17	1.96	1.95	2.09	2.05	2.1	2.25	2.46	2.73	2.83	2.95	3.35	3.15	3.01	2.64	2.53	2.46	2.38	2.34	2.28	2.34	2.48	2.53	2.35	2.37	2.51	2.58	2.55	2.3	2.44	2.42	2.17	2.05	2.1	2.01	2.04	2.17	1.81	1.89	1.65	1.7	1.78	1.78	1.99	2.08	2.49	2.57
2.66	3.12	2.92	3.34	3.1	2.9	3.2	3.04	3.35	3.32	3.68	3.89	3.98	4.23	4.79	4.52	4.28	3.91	3.93	3.83	3.84	3.81	3.71	3.77	3.84	3.76	3.49	3.74	3.68	3.52	3.65	3.33	3.4	3.38	3.25	3.01	3	2.77	2.51	2.85	2.56	2.28	2.3	2.47	2.53	2.63	2.86	2.94	3.59	3.7
3.75	4.54	4.07	4.75	4.45	4.07	4.82	4.2	4.59	4.73	5.11	5.21	5.55	6.08	6.57	6.41	5.99	5.58	5.55	5.41	5.51	5.62	5.5	5.68	5.6	5.06	4.89	4.91	4.94	4.66	5.13	4.22	4.57	4.34	4.34	4.11	4.04	3.76	3.34	3.76	2.97	3.11	2.86	3.25	3.36	3.38	3.55	3.98	4.63	4.4
3.77	4.43	4.78	4.83	4.51	4.79	5.91	5.32	6.34	5.83	6.34	5.95	6.93	7.45	7.78	8.05	7.24	7.91	7.13	6.53	7.16	6.21	6.55	5.58	6.3	5.98	5.47	5.16	5.48	4.82	5.66	4.54	5.11	4.57	5.23	4.98	4.3	4.04	3.78	3.63	3.06	3.36	3.34	4.04	3.99	4.91	4.27	5.64	5.37	6.39
3.09	3.29	3.5	3.45	3.63	3.72	3.82	3.49	3.73	3.89	4	4.47	4.98	5.24	5.77	5.67	5.29	4.79	4.47	4.29	4.35	4.33	4.16	4	4.09	4.23	3.89	3.81	3.9	3.83	3.98	3.59	3.81	3.76	3.78	3.61	3.52	3.04	3.09	3.03	2.54	2.64	2.67	2.99	3.21	3.61	3.37	3.26	3.97	4.02
2.36	2.39	2.42	2.42	2.41	2.35	2.55	2.38	2.56	2.66	2.79	3.05	3.17	3.37	4.03	3.71	3.53	3.16	2.93	2.89	2.79	2.77	2.82	2.67	3.03	3.01	2.72	2.66	3.14	2.97	2.83	2.74	2.85	2.95	2.69	2.41	2.57	2.43	2.57	2.68	2.46	2.26	2.11	2.11	2.33	2.21	2.46	2.37	2.82	2.84
2.2	2.18	2.14	2.2	2.1	2.05	2.21	1.99	2.13	2.28	2.38	2.68	2.81	3.02	3.46	3.23	3.06	2.69	2.49	2.56	2.41	2.34	2.35	2.35	2.53	2.6	2.24	2.38	2.64	2.51	2.47	2.26	2.5	2.51	2.18	2.08	2.18	2.17	2.23	2.36	2.12	2.03	1.84	1.79	1.91	1.93	2.04	2.07	2.4	2.39
2.44	2.49	2.36	2.44	2.27	2.2	2.37	2.24	2.32	2.48	2.44	2.92	2.98	3.2	3.64	3.4	3.26	2.91	2.71	2.78	2.67	2.62	2.62	2.58	2.93	2.88	2.54	2.77	2.96	2.98	2.72	2.61	2.77	2.81	2.38	2.37	2.45	2.4	2.37	2.56	2.21	2.3	1.98	2.04	2.16	2.09	2.28	2.26	2.56	2.49
2.3	2.2	2.14	2.13	2	2.01	2.28	2.14	2.31	2.46	2.73	2.85	3.01	3.13	3.74	3.29	3.21	2.86	2.81	2.72	2.66	2.61	2.52	2.35	2.75	2.77	2.49	2.4	2.89	2.87	2.75	2.6	2.77	2.86	2.61	2.34	2.58	2.26	2.38	2.65	2.25	2.15	2.03	1.95	2.18	2.08	2.37	2.29	2.76	2.82
2.4	2.43	2.28	2.3	2.2	2.07	2.2	2.17	2.26	2.35	2.41	2.81	2.85	3.02	3.49	3.21	3.14	2.83	2.61	2.64	2.58	2.5	2.49	2.44	2.62	2.71	2.46	2.59	2.82	2.85	2.68	2.52	2.66	2.75	2.44	2.37	2.53	2.42	2.38	2.72	2.41	2.38	2.12	2.06	2.18	2.1	2.29	2.15	2.55	2.47
2.31	2.2	2.15	2.16	1.99	2.01	2.16	2.09	2.25	2.35	2.51	2.8	2.93	3	3.6	3.09	3.12	2.71	2.58	2.59	2.56	2.38	2.39	2.28	2.53	2.7	2.4	2.4	2.82	2.82	2.58	2.48	2.65	2.79	2.5	2.34	2.45	2.36	2.46	2.82	2.38	2.26	2.17	2.05	2.17	2.14	2.29	2.24	2.61	2.66
2.52	2.34	2.23	2.19	2.08	2.04	2.12	2.13	2.21	2.37	2.42	2.86	2.83	2.96	3.51	3.04	3.03	2.6	2.48	2.62	2.4	2.46	2.44	2.33	2.59	2.7	2.3	2.5	2.79	2.86	2.6	2.58	2.72	2.9	2.46	2.34	2.64	2.54	2.63	2.95	2.6	2.53	2.28	2.15	2.34	2.18	2.41	2.31	2.6	2.5
3.2	3.01	2.91	2.89	2.61	2.6	2.84	2.76	2.9	3.16	3.29	3.59	3.68	3.76	4.13	3.72	3.83	3.48	3.29	3.37	3.23	3.23	3.09	3.14	3.34	3.52	3.33	3.28	3.63	3.6	3.56	3.42	3.58	3.7	3.52	3.27	3.25	3.33	3.35	3.67	3.26	3.24	3.06	2.96	3.17	2.76	3.2	2.97	3.45	3.46
3.46	3.35	3.17	3.03	2.86	2.75	2.97	3.02	2.97	3.36	3.32	3.97	3.8	3.86	4.39	3.95	3.92	3.57	3.46	3.6	3.44	3.69	3.32	3.42	3.65	3.96	3.5	3.65	3.87	3.98	3.99	3.73	3.97	4.08	3.58	3.48	3.83	3.83	3.88	4.2	3.92	3.82	3.56	3.23	3.61	3.11	3.5	3.34	3.7	3.55
3.72	3.34	3.35	3.42	3.05	3.15	3.53	3.35	3.41	3.71	3.85	4.14	4.27	4.48	4.82	4.39	4.4	4.11	3.77	3.98	3.88	3.84	3.96	3.84	4.01	4.25	3.86	3.78	4.17	4.15	4.3	4.09	4.26	4.3	4.12	3.85	3.95	3.95	4.11	4.71	3.96	3.92	3.62	3.69	3.72	3.68	3.71	3.63	4.05	4.26
5	4.58	4.68	4.36	4.04	3.93	4.08	4.21	3.59	4.59	4.38	4.85	4.58	5.07	4.98	4.5	4.41	3.9	4.21	4.61	4.05	4.88	4.62	4.6	5.01	5.26	5.16	4.95	5.1	5.29	5.47	5.01	5.13	5.12	5.01	4.92	5.1	5.33	5.38	5.75	5.41	4.93	5.07	5.02	5.2	4.61	4.77	4.23	5.03	4.45
3.71	3.5	3.35	3.27	3.07	2.7	2.9	2.96	2.79	3.2	3.14	3.58	3.57	3.68	3.96	3.59	3.48	3.22	3.21	3.23	3.03	3.37	3.15	3.25	3.57	3.59	3.34	3.7	3.85	3.99	3.94	3.65	3.79	3.85	3.44	3.4	3.95	3.81	4.04	4.45	4.1	3.98	3.7	3.41	3.62	3.23	3.47	3.13	3.6	3.42
3.84	3.45	3.43	3.1	2.84	2.84	2.81	3.04	2.82	3.46	3.38	3.6	3.7	3.71	3.99	3.86	3.79	3.56	3.3	3.34	2.95	3.4	2.91	3.01	3.33	3.49	3.47	3.48	3.79	3.86	3.73	3.62	3.73	4.02	3.68	3.51	3.88	3.9	4.24	4.79	4.35	3.99	3.86	3.71	3.77	3.33	3.69	3.36	3.94	3.89
3.1	2.87	2.77	2.58	2.43	2.5	2.48	2.65	2.61	2.89	3.04	3.22	3.19	3.29	3.57	3.46	3.3	3.12	3.09	2.89	2.8	2.93	2.71	2.7	2.95	3.11	3.11	3.01	3.3	3.4	3.43	3.21	3.48	3.51	3.2	3.22	3.44	3.31	3.48	4.05	3.69	3.54	3.3	3.11	3.19	3.07	3.17	3.08	3.24	3.26
5.2	4.77	4.58	4.46	4.12	3.79	3.89	4.11	3.63	4.39	4.5	5.05	5.37	5.3	5.47	5.02	5.23	4.45	4.44	4.83	4.21	4.81	4.48	4.41	5.1	5.25	5.16	4.96	5.45	5.55	6.03	5.38	5.49	5.19	5.3	5.2	5.43	5.67	5.77	6.28	5.67	5.73	5.57	5.7	5.25	4.7	4.95	4.64	5.15	4.91
5.62	4.55	4.64	3.98	3.83	4.32	3.8	4.39	3.84	4.45	4.9	4.84	4.84	4.81	5.01	4.64	4.72	4.63	4.57	4.41	4.05	4.49	3.87	4.24	4.35	4.77	5.34	5.04	5.03	5.3	5.61	5.24	5.5	5.63	5.71	5.55	5.66	5.96	5.92	6.18	5.77	5.82	5.8	5.57	5.62	5.3	5.18	5.13	5.48	5.37
4.66	4.02	4.02	3.45	3.31	3.57	3.41	3.77	3.43	4.05	4.23	4.47	4.24	4.09	4.38	4.04	4.27	4.02	4.04	3.72	3.62	3.92	3.28	3.68	3.54	3.82	4.46	4.06	4.17	4.55	4.86	4.77	4.7	5.05	5.15	4.73	5.21	5.15	5.41	5.88	5.37	5.14	5.21	5.07	5.05	4.56	5.01	4.57	5.23	5.11
5.05	4.35	3.79	3.54	3.31	3.1	3.11	3.45	3.06	3.64	3.71	3.84	3.82	4.12	4.38	3.87	3.87	3.48	3.49	3.49	3.1	3.51	3.31	3.65	3.82	3.97	4.11	4.45	4.33	4.56	4.51	4.37	4.39	4.76	4.42	4.25	4.75	4.95	5.12	6.06	5.55	5.18	5.02	4.83	4.58	4.23	4.2	4.02	4.26	4.32
3.92	3.45	3.14	3.02	2.66	2.73	2.87	3.11	3.32	3.55	3.77	4.06	4.25	4.4	4.7	4.54	4.23	3.89	3.79	3.83	3.38	3.5	3.58	2.99	3.53	4.09	3.62	3.7	4.09	4.26	4.7	4.25	4.72	4.67	4.4	4.11	4.5	4.39	4.95	5.89	5.39	4.61	4.61	4.15	4.35	3.99	4.41	4.11	4.48	4.74
2.87	2.77	2.31	2.52	2.14	2.03	2.1	2.11	2.39	2.55	2.83	3.04	3.45	3.5	3.6	3.66	3.39	3.19	2.76	2.84	2.55	2.53	2.42	2.73	2.77	2.99	2.83	2.86	3.02	3.13	3.34	2.99	3.29	3.21	3.12	2.99	3.09	3.17	3.38	3.8	3.45	3.26	3.07	2.85	2.8	2.76	2.91	2.83	3.14	3.32
2.23	2.13	1.66	1.72	1.47	1.44	1.51	1.57	1.73	1.85	2.08	2.33	2.55	2.66	2.91	2.86	2.59	2.31	2.03	2.02	1.8	1.78	1.71	1.66	1.88	1.96	1.84	1.98	2.24	2.31	2.28	2.27	2.4	2.51	2.18	1.93	2.29	2.24	2.5	2.79	2.58	2.38	2.22	2	2.08	1.9	2.12	2.07	2.42	2.48
1.77	1.76	1.33	1.37	1.14	1.06	1.21	1.19	1.33	1.43	1.58	1.88	1.96	2.13	2.42	2.17	2.12	1.8	1.65	1.57	1.39	1.45	1.4	1.34	1.57	1.6	1.5	1.65	1.88	1.86	1.66	1.7	1.78	1.79	1.61	1.53	1.64	1.75	1.84	2.09	1.94	1.76	1.59	1.44	1.5	1.46	1.53	1.53	1.78	1.84
1.6	1.63	1.2	1.19	1.02	1.03	1.05	1.04	1.12	1.29	1.38	1.58	1.73	1.87	2.14	2.09	1.88	1.67	1.43	1.42	1.28	1.27	1.31	1.21	1.41	1.43	1.29	1.46	1.63	1.73	1.53	1.53	1.57	1.51	1.36	1.28	1.46	1.56	1.63	1.83	1.71	1.6	1.39	1.26	1.31	1.2	1.32	1.32	1.51	1.56
1.59	1.64	1.27	1.29	1.15	1.09	1.05	0.99	1.14	1.18	1.34	1.57	1.66	1.83	2.26	2.04	1.96	1.66	1.5	1.39	1.34	1.24	1.31	1.27	1.49	1.42	1.28	1.53	1.66	1.78	1.5	1.49	1.51	1.57	1.33	1.23	1.39	1.51	1.59	1.8	1.66	1.59	1.35	1.21	1.21	1.08	1.26	1.22	1.49	1.64
1.68	1.73	1.35	1.4	1.26	1.13	1.09	1.05	1.1	1.22	1.38	1.62	1.79	2.01	2.36	2.15	1.97	1.72	1.5	1.55	1.36	1.26	1.42	1.41	1.64	1.55	1.35	1.63	1.84	1.88	1.57	1.56	1.51	1.53	1.25	1.19	1.34	1.51	1.55	1.87	1.68	1.62	1.33	1.28	1.15	1.03	1.17	1.17	1.46	1.58
1.83	1.8	1.52	1.62	1.43	1.23	1.31	1.17	1.2	1.27	1.38	1.7	2.07	2.28	2.51	2.61	2.22	1.92	1.82	1.71	1.57	1.48	1.66	1.63	1.92	1.78	1.57	1.78	2.08	2.1	1.88	1.72	1.69	1.54	1.25	1.35	1.54	1.66	1.76	2.19	1.91	1.79	1.52	1.46	1.27	1.19	1.16	1.1	1.47	1.51
1.52	1.63	1.31	1.54	1.42	1.2	1.19	1.04	1.05	1.07	1.09	1.31	1.42	1.7	2.04	1.92	1.7	1.43	1.26	1.3	1.27	1.23	1.45	1.47	1.56	1.54	1.31	1.52	1.71	1.71	1.41	1.35	1.34	1.35	1.04	1.03	1.23	1.3	1.44	1.82	1.6	1.46	1.21	1.13	1.07	0.98	1.04	1	1.09	1.19
1.83	1.87	1.54	1.71	1.59	1.4	1.32	1.16	1.11	1.14	1.15	1.39	1.46	1.68	2.06	1.86	1.68	1.4	1.28	1.37	1.3	1.37	1.52	1.57	1.74	1.71	1.54	1.71	1.83	1.88	1.61	1.57	1.49	1.46	1.21	1.25	1.42	1.57	1.6	1.96	1.8	1.67	1.46	1.32	1.29	1.04	1.13	0.99	1.17	1.23
2.04	2.06	1.71	1.9	1.72	1.59	1.44	1.3	1.24	1.22	1.21	1.49	1.67	1.88	2.18	2.05	1.77	1.55	1.36	1.5	1.48	1.61	1.72	1.71	1.89	1.86	1.66	1.94	2.09	2.11	1.84	1.81	1.69	1.64	1.3	1.43	1.66	1.8	1.96	2.41	2.24	1.95	1.82	1.58	1.48	1.26	1.18	1.11	1.2	1.17
2.34	2.38	2.03	2.18	2.05	1.83	1.69	1.57	1.4	1.41	1.39	1.68	1.81	2.15	2.49	2.34	2.04	1.78	1.57	1.66	1.63	1.88	1.91	2.06	2.32	2.2	1.97	2.25	2.41	2.33	2.19	1.97	1.85	1.86	1.5	1.6	1.81	2.05	2.06	2.43	2.27	2.09	1.87	1.68	1.58	1.32	1.35	1.11	1.37	1.36
3.2	3.03	2.72	2.91	2.64	2.44	2.32	2.09	1.87	1.85	1.8	2.04	2.14	2.68	2.89	2.72	2.33	2.24	2.14	2.23	2.28	2.52	2.62	2.72	3.09	3.1	2.77	2.92	3.33	3.04	3.03	2.7	2.62	2.2	2.04	2.29	2.6	2.66	2.87	3.2	3.11	2.8	2.72	2.47	2.17	1.88	1.69	1.49	1.48	1.42
4.25	4.03	3.63	3.83	3.68	3.27	3.05	2.94	2.59	2.35	2.21	2.52	2.78	2.83	3.23	3.2	2.67	2.46	2.56	2.87	2.85	3.18	3.34	3.57	3.88	3.87	3.73	3.95	4.18	4.07	3.73	3.61	3.2	3.08	2.73	3.04	3.43	3.71	3.77	4.21	3.93	3.64	3.53	3.16	2.98	2.38	2.41	1.82	1.84	1.68
3.7	3.38	3.27	3.29	3.21	2.81	2.69	2.53	2.22	2.22	1.99	2.36	2.34	2.65	3.07	2.66	2.42	2.12	2.19	2.4	2.48	2.81	2.8	3.16	3.36	3.38	3.07	3.43	3.6	3.67	3.45	3.12	2.78	2.76	2.41	2.58	3.08	3.16	3.24	3.58	3.53	3.31	3.09	2.82	2.67	2.38	2.1	1.62	1.59	1.36
3.69	3.74	3.36	3.62	3.7	3.13	2.86	2.67	2.46	2.24	2.23	2.22	2.48	2.73	3.09	2.86	2.65	2.38	2.36	2.56	2.75	2.94	3.11	3.38	3.62	3.65	3.31	3.59	3.62	3.32	3.3	3.05	2.58	2.31	2.46	2.46	2.66	2.9	2.98	3.19	3.17	3.13	3.13	2.91	2.68	2.46	1.98	1.75	1.53	1.32
3.76	3.67	3.34	3.56	3.94	3.16	3.06	2.67	2.47	2.13	1.99	2.15	2.23	2.66	2.96	2.89	2.52	2.55	2.37	2.47	2.7	2.74	3.18	3.52	3.38	3.22	3.07	3.4	3.21	3.22	3.14	2.71	2.39	2.19	2.01	2.36	2.42	2.76	2.68	3.09	3.15	2.92	3.01	2.84	2.42	2.21	1.87	1.52	1.45	1.14
4.55	4.29	4.04	4.18	4.33	4	3.73	3.45	2.98	2.77	2.33	2.59	2.89	3.21	3.73	3.68	3.37	3.19	3.16	3.27	3.48	3.62	3.82	4.2	4.05	4.1	3.94	4.09	4.04	3.77	3.87	3.23	3.08	2.61	2.66	2.96	3.1	3.42	3.34	3.62	3.64	3.55	3.73	3.66	2.89	2.89	2.14	1.93	1.58	1.19
4.85	4.7	4.8	5.07	5.19	4.41	4.44	4.18	3.94	3.05	3.23	3.2	3.37	3.52	3.59	3.61	3.33	3.48	4.06	3.63	4.07	4.12	4.67	4.88	4.57	4.57	4.63	4.55	4.54	4.46	4.49	3.86	3.34	2.88	2.97	3.53	3.39	3.71	3.1	3.59	3.3	3.63	3.36	3.8	2.97	2.94	2	1.84	1.7	1.31
2.55	2.58	2.44	2.56	2.56	2.29	2.23	1.92	1.84	1.65	1.57	1.88	2.06	2.37	2.77	2.65	2.32	2.2	2.11	2.07	2.11	2.19	2.33	2.47	2.56	2.54	2.35	2.54	2.64	2.47	2.37	2.12	1.85	1.75	1.56	1.67	1.84	2.05	2.02	2.46	2.39	2.23	2.04	1.87	1.53	1.48	1.25	1.18	1	1.07
2.07	2.15	1.85	2.06	1.95	1.81	1.75	1.52	1.54	1.37	1.38	1.6	1.77	2.12	2.47	2.38	2.03	1.88	1.74	1.73	1.77	1.75	1.81	1.92	2.14	2.04	1.9	2.03	2.23	2.08	1.82	1.61	1.51	1.39	1.27	1.33	1.5	1.56	1.64	2.01	1.86	1.74	1.56	1.44	1.27	1.11	1.01	0.89	0.92	1.09
1.7	1.87	1.63	1.86	1.81	1.64	1.58	1.4	1.39	1.33	1.24	1.5	1.72	1.95	2.36	2.29	1.96	1.82	1.63	1.64	1.65	1.62	1.74	1.82	1.91	1.81	1.61	1.8	1.93	1.84	1.6	1.47	1.37	1.29	1.08	1.17	1.25	1.32	1.39	1.86	1.68	1.54	1.25	1.18	0.99	0.93	0.84	0.85	0.9	1.05
1.51	1.61	1.4	1.55	1.54	1.42	1.44	1.21	1.27	1.18	1.23	1.45	1.6	1.84	2.13	2.1	1.83	1.68	1.49	1.52	1.48	1.36	1.49	1.53	1.64	1.59	1.39	1.56	1.7	1.63	1.41	1.28	1.23	1.25	1.04	1.01	1.22	1.12	1.29	1.63	1.4	1.23	1.07	1.01	0.88	0.86	0.86	0.95	1.02	1.14
1.39	1.57	1.34	1.57	1.53	1.35	1.42	1.23	1.28	1.27	1.28	1.5	1.65	1.89	2.21	2.14	1.9	1.77	1.55	1.57	1.52	1.41	1.61	1.59	1.66	1.62	1.39	1.59	1.7	1.76	1.41	1.29	1.25	1.23	1.05	1.03	1.07	1.12	1.17	1.49	1.29	1.17	0.97	0.92	0.83	0.84	0.86	0.93	1.11	1.28
1.34	1.55	1.38	1.6	1.48	1.37	1.44	1.32	1.44	1.38	1.44	1.7	1.89	2.12	2.41	2.4	2.1	1.95	1.68	1.68	1.61	1.49	1.63	1.61	1.71	1.67	1.46	1.59	1.73	1.74	1.47	1.32	1.33	1.32	1.17	1.09	1.13	1.1	1.19	1.47	1.24	1.14	1.06	0.85	0.88	0.9	1.02	1.12	1.32	1.44
1.17	1.38	1.21	1.35	1.31	1.24	1.32	1.2	1.35	1.32	1.4	1.58	1.78	1.95	2.23	2.16	2	1.81	1.64	1.58	1.51	1.36	1.52	1.5	1.56	1.51	1.3	1.44	1.56	1.59	1.35	1.28	1.26	1.29	1.16	1.04	1.03	1.06	1.07	1.27	1.12	0.99	0.86	0.79	0.83	0.96	1.05	1.17	1.36	1.49
1.28	1.46	1.43	1.58	1.52	1.41	1.51	1.36	1.58	1.5	1.57	1.81	2.04	2.2	2.54	2.54	2.32	2.06	1.86	1.75	1.69	1.62	1.68	1.72	1.78	1.7	1.57	1.68	1.8	1.81	1.62	1.5	1.46	1.47	1.37	1.27	1.21	1.18	1.17	1.4	1.17	1.14	0.92	0.94	1.01	1.13	1.29	1.36	1.55	1.68
1.43	1.59	1.54	1.63	1.49	1.38	1.58	1.55	1.77	1.87	1.99	2.2	2.43	2.55	2.89	2.89	2.74	2.46	2.23	2.03	1.93	1.88	1.82	1.76	1.96	1.94	1.75	1.85	2	2.07	1.85	1.74	1.78	1.8	1.68	1.6	1.57	1.4	1.41	1.56	1.3	1.31	1.12	1.12	1.25	1.41	1.64	1.8	2.06	2.22
1.33	1.45	1.34	1.38	1.25	1.34	1.32	1.38	1.59	1.7	1.82	2.1	2.23	2.44	2.61	2.64	2.46	2.2	2	1.91	1.76	1.62	1.62	1.51	1.67	1.7	1.48	1.59	1.82	1.93	1.73	1.64	1.75	1.8	1.6	1.42	1.48	1.43	1.5	1.71	1.42	1.33	1.19	1.23	1.25	1.32	1.49	1.65	1.92	2.04
1.66	1.84	1.62	1.82	1.56	1.57	1.87	1.8	2.05	2.15	2.46	2.63	2.98	3.05	3.38	3.29	3.24	2.98	2.77	2.49	2.37	2.15	2.2	2.05	2.22	2.27	2.09	2.13	2.28	2.31	2.21	2.04	2.25	2.3	2.13	1.94	1.79	1.81	1.8	2.13	1.85	1.67	1.39	1.42	1.55	1.64	1.92	2.07	2.52	2.71
1.81	1.75	1.47	1.46	1.19	1.26	1.63	1.88	2.25	2.41	2.39	2.65	2.78	3.1	3.06	3.26	3.01	2.81	2.72	2.61	2.37	2.13	1.98	1.84	2.04	2.24	2.19	2.02	2.3	2.31	2.33	2.21	2.5	2.47	2.29	2.2	2.02	2.06	2.13	2.38	2.15	2.01	1.78	1.58	1.86	1.9	2.12	2.32	2.55	2.82
2.08	2.09	1.81	1.92	1.68	1.79	2.1	2.18	2.36	2.43	2.84	2.99	3.46	3.39	3.93	3.81	3.69	3.34	3.04	2.78	2.52	2.28	2.51	2.1	2.49	2.53	2.38	2.34	2.54	2.56	2.55	2.38	2.68	2.77	2.64	2.24	2.36	2.28	2.46	2.66	2.41	2.29	2.02	1.93	2.16	2.1	2.38	2.61	2.98	3.26
2.34	2.24	2.09	2.05	1.9	1.93	2.16	2.45	2.67	2.9	3.15	3.22	3.57	3.81	4.04	4.01	4.13	3.45	3.38	2.9	3.28	2.65	2.73	2.41	2.75	3.13	2.66	2.42	2.87	2.8	3.01	2.74	3.08	3.41	3.07	2.73	2.84	2.54	3.14	3.36	2.97	2.69	2.66	2.4	2.68	2.55	3.02	3.09	3.39	3.69
[truncated: 228 more columns]

## Sheet: S8B_DATA
S8 Data. Raw data for AlphaFold2 PAE and pLDDT plots.
S8B Data. Raw data for AlphaFold2 pLDDT plots.
S11C Fig. Structural predictions of N. sing1 ALY proteins (pLDDT).
Residues	ALY48A5C5-A1	ALY77-A
0	94	91.88
1	95.12	93.94
2	97.5	97.69
3	97.5	97.94
4	97.88	98.25
5	98.5	98.75
6	97.75	98.75
7	98.19	98.88
8	96.81	98.69
9	95.44	98.75
10	93.12	98
11	92.25	97.69
12	91.19	97.5
13	90.94	95.94
14	90.12	96.19
15	88.88	95.75
16	88.88	97.25
17	91.88	98.19
18	93.44	98.25
19	94.69	98.44
20	96.19	98.31
21	97.56	98.69
22	97.69	98.44
23	97.81	98.38
24	97	98.31
25	97.38	98.38
26	98	98.56
27	96.88	97.62
28	96.69	97.19
29	95.81	95
30	97.31	98.06
31	97	98.12
32	96.5	98.31
33	94.81	97.69
34	96.94	98.62
35	98.25	98.81
36	98.38	98.69
37	98	98.19
38	97.56	97.88
39	96.5	97.19
40	96.75	97.62
41	96.88	97.31
42	98.31	98.56
43	98.5	98.62
44	98.69	98.88
45	98.56	98.94
46	96.88	98.81
47	93.06	98.62
48	86.19	98
49	78.31	96.81
50	76.69	94.56
51	79.62	95.94
52	84.19	97.62
53	85.25	97.88
54	79.44	96.56
55	83.19	96.12
56	79.38	95.38
57	80.38	93.25
58	82.31	94.06
59	81.25	96
60	86	98
61	90.56	98.19
62	93.81	98.75
63	96.88	98.81
64	97.69	98.81
65	98.56	98.94
66	98.38	98.81
67	98.69	98.81
68	98.19	98.69
69	98.12	98.44
70	97.81	98.38
71	97.44	97.88
72	96.69	98.06
73	97.44	98.38
74	96.25	97.44
75	97.56	98.31
76	98.06	98.44
77	97.69	98.31
78	95.62	97.81
79	95.75	97.31
80	97.75	98.25
81	97.81	98.5
82	98.06	98.5
83	98.31	98.69
84	98.5	98.75
85	98.5	98.75
86	98.38	98.62
87	98	98.19
88	97.81	98.38
89	96.56	97.94
90	96.62	98.12
91	95.75	97.75
92	96.06	97.44
93	96.62	97.69
94	96.56	98.19
95	97.69	98.31
96	97.75	98.12
97	97.38	98.25
98	98.44	98.62
99	98	98.38
100	98.12	98.38
101	98.31	98.62
102	98.44	98.62
103	98.38	98.38
104	98.81	98.88
105	98.88	98.81
106	98.81	98.69
107	98.81	98.81
108	98.81	98.88
109	98.81	98.88
110	98.75	98.88
111	98.75	98.94
112	98.44	98.81
113	97.38	98.81
114	95.88	98.81
115	92.12	98.62
116	91.31	98.38
117	89.69	98.38
118	85.38	97.56
119	85.25	97.38
120	85.5	98
121	82.94	98.06
122	80.69	97.69
123	85.06	97.88
124	89.12	98.19
125	92.44	98.38
126	93.69	98.62
127	96	98.88
128	97.75	98.94
129	98.62	98.94
130	98.62	98.88
131	98.56	98.88
132	98.62	98.81
133	97.25	98.38
134	96.5	97.06
135	92.06	93.12
136	91.56	92.56
137	94.94	95.62
138	96.44	97
139	97.38	97.81
140	98.31	98.69
141	97.81	98.75
142	98.44	98.94
143	97.56	98.94
144	97.69	98.94
145	95.69	98.81
146	95.88	98.69
147	94.19	98.56
148	90.25	97.94
149	90.88	96.94
150	95.69	98.56
151	97.44	98.31
152	97.94	98.5
153	97.5	98.62
154	97.38	98.75
155	98	98.94
156	97	98.88
157	96.75	98.81
158	94.88	98.56
159	95.5	98.19
160	94.75	96.69
161	95.25	95.94
162	95.75	95.06
163	92.75	90.88
164	93.62	85.81
165	94.44	83.19
166	91.62	80.19
167	92.06	83.31
168	91	84.25
169	90.56	94.38
170	91.81	97.5
171	93.19	98.5
172	94.88	98.56
173	96	98.62
174	97.62	98.69
175	97.88	98.44
176	95.94	97.06
177	92.94	96.44
178	90.19	97.56
179	86.25	98.44
180	79.62	98.12
181	72.62	97.5
182	66.69	96.88
183	59.94	97.19
184	63.16	97.56
185	67.06	97.94
186	60.53	97.94
187	64.62	97.5
188	62.78	97.81
189	73	97.62
190	80.25	97.94
191	86.5	97.31
192	88.75	94.88
193	90.88	96
194	93.19	97.94
195	95.81	98.5
196	95.94	98.75
197	96.5	98.81
198	97.44	98.75
199	97.81	98.5
200	98.25	98.75
201	98.5	98.88
202	98.56	98.88
203	98.56	98.88
204	98.31	98.88
205	98.62	98.94
206	98.81	98.88
207	98.88	98.75
208	98.81	98.31
209	98.81	97.88
210	98.88	97.75
211	98.81	98.44
212	98.69	98.75
213	98.06	98.88
214	97.88	98.94
215	97.69	98.88
216	98.44	98.94
217	98.62	98.81
218	98.81	98.25
219	98.81	94.88
220	98.88	94.12
221	98.88	98.25
222	98.75	98.5
223	98.38	98.69
224	96.31	98.75
225	94.12	98.69
226	98.06	98.75
227	98.5	98.69
228	98.56	98.38
229	98.5	97.62
230	98.5	96.56
231	98.06	95.88
232	98.25	94.06
233	97.25	95.88
234	97.69	95.44
235	96.75	96.31
236	96.94	94.81
237	95.5	95.19
238	95.75	96.38
239	95.44	95.06
240	96.25	94.69
241	93.12	97.69
242	92.62	98.5
243	91.38	98.81
244	90.25	98.94
245	92.69	98.88
246	96.25	98.88
247	98	98.75
248	98.62	98.94
249	98.75	98.81
250	98.62	98.69
251	98.62	98.44
252	98.19	98
253	97.69	96.62
254	95.94	97.69
255	92.81	98.06
256	88.06	98
257	83.19	96.38
258	79.69	96.25
259	80.44	98.31
260	81.44	98.69
261	85.56	98.88
262	80.25	98.88
263	84.62	98.94
264	92.25	98.88
265	94.38	98.88
266	96.31	98.69
267	98.06	98.38
268	98.62	98.69
269	98.75	98.38
270	98.81	98.38
271	98.62	98.25
272	98.38	97.75
273	98.62
274	98.19
275	98.25
276	98.12
277	97.56
