# Supplementary material for: Diatom heterotrophy on brown algal polysaccharides emerged through horizontal gene transfer, gene duplication, and neofunctionalization
Source: PLoS Biol. 2025 Apr 1;23(4):e3003038. doi: 10.1371/journal.pbio.3003038 (PMC11960938; doi:10.1371/journal.pbio.3003038)
Supplement: S9 Data — (XLSX) [file pbio.3003038.s035.xlsx]

## Sheet: S9A_DATA
S9 Data. Raw data for diatom cell biology experiments (Fig. 5).
S9A Data. Raw values for absorbance spectra of N. sing1 and Vibrio sp. cultures on alginate media.
Fig. 5B. Absorbance spectra of alginate culture medium from an N. sing1 culture and a Vibrio sp. culture at different time points.
Inset: Appearance of diatom culture media after 0, 24, 48 and 72 h
	(1:2 dilution)
(1) Raw data	2023-09-14					2023-09-21			(2) Normalized values (corrected to 1xESAW)
Well	B1	B2	B3	B4	B5	F8	F9		Well	NS_0	NS_24	NS_48	NS_72	VB_72
Wavel.	SSW	0h	24h	48h	72h	SSW	72h (Vibrio)		Wavel.	0h	24h	48h	72h	72h (Vibrio)
200	2.3135	2.3517	2.429	2.5992	2.6258	2.339	2.5278		200	0.0382	0.1155	0.2857	0.3123	0.1888
201	2.2829	2.3326	2.3945	2.5712	2.607	2.2968	2.4852		201	0.0497	0.1116	0.2883	0.3241	0.1884
202	2.3009	2.3306	2.3939	2.6029	2.6814	2.2914	2.498		202	0.0297	0.093	0.302	0.3805	0.2066
203	2.3299	2.3636	2.4173	2.6146	2.6748	2.333	2.5512		203	0.0337	0.0874	0.2847	0.3449	0.2182
204	2.3765	2.4075	2.4765	2.687	2.7216	2.3706	2.5814		204	0.031	0.1	0.3105	0.3451	0.2108
205	2.3868	2.4324	2.4802	2.688	2.7557	2.4019	2.6178		205	0.0456	0.0934	0.3012	0.3689	0.2159
206	2.3692	2.4262	2.4725	2.6826	2.7512	2.399	2.6058		206	0.057	0.1033	0.3134	0.382	0.2068
207	2.382	2.424	2.4952	2.6888	2.7311	2.4121	2.6184		207	0.042	0.1132	0.3068	0.3491	0.2063
208	2.3602	2.4201	2.4661	2.6781	2.7185	2.3698	2.5752		208	0.0599	0.1059	0.3179	0.3583	0.2054
209	2.3533	2.4255	2.4657	2.6722	2.7336	2.3524	2.5923		209	0.0722	0.1124	0.3189	0.3803	0.2399
210	2.3203	2.3816	2.4478	2.6544	2.7324	2.3288	2.5779		210	0.0613	0.1275	0.3341	0.4121	0.2491
211	2.297	2.3559	2.4165	2.6141	2.6396	2.3042	2.5659		211	0.0589	0.1195	0.3171	0.3426	0.2617
212	2.2698	2.3698	2.4468	2.6461	2.7009	2.2639	2.5593		212	0.1	0.177	0.3763	0.4311	0.2954
213	2.2491	2.4188	2.4126	2.681	2.7363	2.2109	2.5395		213	0.1697	0.1635	0.4319	0.4872	0.3286
214	2.1452	2.3393	2.335	2.5887	2.6175	2.1502	2.5769		214	0.1941	0.1898	0.4435	0.4723	0.4267
215	2.0566	2.2455	2.2627	2.5164	2.576	2.0575	2.5695		215	0.1889	0.2061	0.4598	0.5194	0.512
216	1.9642	2.2515	2.2483	2.6101	2.6882	1.9333	2.5156		216	0.2873	0.2841	0.6459	0.724	0.5823
217	1.8378	2.1988	2.1657	2.6268	2.7381	1.797	2.4817		217	0.361	0.3279	0.789	0.9003	0.6847
218	1.6979	2.0874	2.0225	2.5658	2.6991	1.6581	2.5167		218	0.3895	0.3246	0.8679	1.0012	0.8586
219	1.5424	1.9652	1.9254	2.5725	2.6616	1.5159	2.546		219	0.4228	0.383	1.0301	1.1192	1.0301
220	1.4065	1.8283	1.7879	2.6198	2.7525	1.3662	2.5078		220	0.4218	0.3814	1.2133	1.346	1.1416
221	1.2457	1.6507	1.6458	2.6315	2.7637	1.2178	2.5376		221	0.405	0.4001	1.3858	1.518	1.3198
222	1.0933	1.4692	1.5021	2.6012	2.7591	1.0716	2.5003		222	0.3759	0.4088	1.5079	1.6658	1.4287
223	0.9779	1.3382	1.3822	2.5954	2.8036	0.957	2.4482		223	0.3603	0.4043	1.6175	1.8257	1.4912
224	0.8612	1.1826	1.2674	2.5679	2.7792	0.8475	2.4576		224	0.3214	0.4062	1.7067	1.918	1.6101
225	0.758	1.0527	1.1542	2.576	2.82	0.7375	2.4395		225	0.2947	0.3962	1.818	2.062	1.702
226	0.6595	0.9101	1.0541	2.5714	2.852	0.6445	2.4386		226	0.2506	0.3946	1.9119	2.1925	1.7941
227	0.5683	0.7958	0.9609	2.5485	2.8438	0.5576	2.4268		227	0.2275	0.3926	1.9802	2.2755	1.8692
228	0.495	0.6944	0.8856	2.5499	2.8673	0.4847	2.4159		228	0.1994	0.3906	2.0549	2.3723	1.9312
229	0.4499	0.6323	0.8357	2.5511	2.9051	0.4381	2.4112		229	0.1824	0.3858	2.1012	2.4552	1.9731
230	0.4152	0.5855	0.7979	2.5139	2.8411	0.4084	2.392		230	0.1703	0.3827	2.0987	2.4259	1.9836
231	0.3778	0.5375	0.7581	2.5089	2.8311	0.3687	2.3729		231	0.1597	0.3803	2.1311	2.4533	2.0042
232	0.3288	0.4664	0.702	2.4511	2.776	0.3178	2.3313		232	0.1376	0.3732	2.1223	2.4472	2.0135
233	0.2842	0.4062	0.6527	2.3849	2.6956	0.2773	2.2714		233	0.122	0.3685	2.1007	2.4114	1.9941
234	0.2519	0.3578	0.6123	2.3386	2.6377	0.2419	2.2214		234	0.1059	0.3604	2.0867	2.3858	1.9795
235	0.2242	0.3207	0.5771	2.2915	2.6039	0.2154	2.1745		235	0.0965	0.3529	2.0673	2.3797	1.9591
236	0.2032	0.2908	0.5502	2.2371	2.5603	0.1952	2.1384		236	0.0876	0.347	2.0339	2.3571	1.9432
237	0.1847	0.2676	0.5243	2.1807	2.4925	0.1772	2.0827		237	0.0829	0.3396	1.996	2.3078	1.9055
238	0.1691	0.242	0.4986	2.1199	2.4452	0.1621	2.0225		238	0.0729	0.3295	1.9508	2.2761	1.8604
239	0.155	0.2239	0.4711	2.0638	2.3579	0.1473	1.955		239	0.0689	0.3161	1.9088	2.2029	1.8077
240	0.1434	0.2063	0.4448	1.9836	2.2968	0.1362	1.8819		240	0.0629	0.3014	1.8402	2.1534	1.7457
241	0.1328	0.189	0.4178	1.8904	2.223	0.1251	1.771		241	0.0562	0.285	1.7576	2.0902	1.6459
242	0.125	0.1786	0.3984	1.8052	2.1399	0.1177	1.7123		242	0.0536	0.2734	1.6802	2.0149	1.5946
243	0.1206	0.1714	0.3834	1.7456	2.0694	0.1136	1.6533		243	0.0508	0.2628	1.625	1.9488	1.5397
244	0.1157	0.1652	0.3644	1.6691	1.9912	0.1084	1.5679		244	0.0495	0.2487	1.5534	1.8755	1.4595
245	0.1106	0.1571	0.3436	1.5569	1.8636	0.1042	1.4447		245	0.0465	0.233	1.4463	1.753	1.3405
246	0.1044	0.1495	0.317	1.4199	1.7422	0.0989	1.3081		246	0.0451	0.2126	1.3155	1.6378	1.2092
247	0.1022	0.1452	0.2994	1.3463	1.6634	0.0961	1.232		247	0.043	0.1972	1.2441	1.5612	1.1359
248	0.1006	0.1416	0.2873	1.2803	1.604	0.0929	1.1649		248	0.041	0.1867	1.1797	1.5034	1.072
249	0.098	0.1392	0.2767	1.225	1.526	0.0908	1.0956		249	0.0412	0.1787	1.127	1.428	1.0048
250	0.0953	0.1355	0.2593	1.1104	1.4251	0.0883	0.9952		250	0.0402	0.164	1.0151	1.3298	0.9069
251	0.0931	0.1325	0.2398	1.0108	1.3061	0.0857	0.8726		251	0.0394	0.1467	0.9177	1.213	0.7869
252	0.0902	0.128	0.2204	0.9156	1.2143	0.0829	0.7633		252	0.0378	0.1302	0.8254	1.1241	0.6804
253	0.0887	0.1265	0.209	0.8604	1.1526	0.081	0.6902		253	0.0378	0.1203	0.7717	1.0639	0.6092
254	0.088	0.1255	0.1966	0.8045	1.0762	0.0795	0.6284		254	0.0375	0.1086	0.7165	0.9882	0.5489
255	0.0872	0.1248	0.1863	0.7365	1.0252	0.0789	0.5546		255	0.0376	0.0991	0.6493	0.938	0.4757
256	0.086	0.1223	0.1761	0.6802	0.9657	0.0779	0.4846		256	0.0363	0.0901	0.5942	0.8797	0.4067
257	0.0826	0.1213	0.167	0.6324	0.9138	0.0752	0.4159		257	0.0387	0.0844	0.5498	0.8312	0.3407
258	0.0821	0.1194	0.1558	0.5991	0.8777	0.0744	0.3667		258	0.0373	0.0737	0.517	0.7956	0.2923
259	0.0813	0.1175	0.1499	0.5694	0.841	0.0734	0.3262		259	0.0362	0.0686	0.4881	0.7597	0.2528
260	0.081	0.1175	0.1463	0.5508	0.8217	0.072	0.2999		260	0.0365	0.0653	0.4698	0.7407	0.2279
261	0.0801	0.1166	0.1428	0.5387	0.8049	0.0707	0.278		261	0.0365	0.0627	0.4586	0.7248	0.2073
262	0.0793	0.1156	0.1391	0.523	0.7867	0.0703	0.2498		262	0.0363	0.0598	0.4437	0.7074	0.1795
263	0.0792	0.1152	0.1359	0.5048	0.7655	0.0699	0.2273		263	0.036	0.0567	0.4256	0.6863	0.1574
264	0.0776	0.1131	0.1295	0.4921	0.745	0.0697	0.2048		264	0.0355	0.0519	0.4145	0.6674	0.1351
265	0.0755	0.1117	0.126	0.4817	0.7265	0.0675	0.1846		265	0.0362	0.0505	0.4062	0.651	0.1171
266	0.0751	0.1109	0.1245	0.4767	0.7147	0.067	0.171		266	0.0358	0.0494	0.4016	0.6396	0.104
267	0.0743	0.1096	0.1217	0.473	0.7013	0.0643	0.1585		267	0.0353	0.0474	0.3987	0.627	0.0942
268	0.0727	0.108	0.1184	0.469	0.6917	0.0653	0.1529		268	0.0353	0.0457	0.3963	0.619	0.0876
269	0.0718	0.107	0.1171	0.4673	0.6811	0.0645	0.1454		269	0.0352	0.0453	0.3955	0.6093	0.0809
270	0.0707	0.1056	0.1145	0.4672	0.6728	0.0637	0.1377		270	0.0349	0.0438	0.3965	0.6021	0.074
271	0.0711	0.1058	0.1142	0.4676	0.6664	0.0628	0.133		271	0.0347	0.0431	0.3965	0.5953	0.0702
272	0.069	0.1034	0.1126	0.4681	0.6555	0.0625	0.1291		272	0.0344	0.0436	0.3991	0.5865	0.0666
273	0.0682	0.1023	0.1096	0.4699	0.6489	0.0614	0.1245		273	0.0341	0.0414	0.4017	0.5807	0.0631
274	0.0672	0.1003	0.1085	0.4717	0.6423	0.0609	0.1217		274	0.0331	0.0413	0.4045	0.5751	0.0608
275	0.0668	0.0991	0.1065	0.4746	0.6329	0.0605	0.1177		275	0.0323	0.0397	0.4078	0.5661	0.0572
276	0.0653	0.0993	0.1062	0.477	0.6272	0.0595	0.1163		276	0.034	0.0409	0.4117	0.5619	0.0568
277	0.064	0.0968	0.1047	0.4787	0.6208	0.0597	0.1133		277	0.0328	0.0407	0.4147	0.5568	0.0536
278	0.0637	0.0971	0.104	0.4824	0.6153	0.0596	0.1113		278	0.0334	0.0403	0.4187	0.5516	0.0517
279	0.0636	0.0955	0.1025	0.4844	0.6102	0.0618	0.1099		279	0.0319	0.0389	0.4208	0.5466	0.0481
280	0.0633	0.0949	0.1025	0.4864	0.6055	0.0579	0.1076		280	0.0316	0.0392	0.4231	0.5422	0.0497
281	0.0641	0.095	0.1013	0.4875	0.6005	0.0591	0.1056		281	0.0309	0.0372	0.4234	0.5364	0.0465
282	0.062	0.0935	0.1013	0.4909	0.5983	0.0592	0.1048		282	0.0315	0.0393	0.4289	0.5363	0.0456
283	0.0617	0.0902	0.0972	0.4924	0.5909	0.0579	0.1016		283	0.0285	0.0355	0.4307	0.5292	0.0437
284	0.0588	0.0897	0.096	0.4943	0.587	0.0564	0.0999		284	0.0309	0.0372	0.4355	0.5282	0.0435
285	0.0598	0.0903	0.0961	0.4959	0.583	0.0563	0.0978		285	0.0305	0.0363	0.4361	0.5232	0.0415
286	0.0611	0.0889	0.0954	0.496	0.5835	0.0564	0.098		286	0.0278	0.0343	0.4349	0.5224	0.0416
287	0.0591	0.0866	0.094	0.4968	0.5783	0.055	0.0974		287	0.0275	0.0349	0.4377	0.5192	0.0424
288	0.0598	0.0886	0.0943	0.4964	0.5748	0.0571	0.0955		288	0.0288	0.0345	0.4366	0.515	0.0384
289	0.059	0.0861	0.0924	0.495	0.571	0.0573	0.0961		289	0.0271	0.0334	0.436	0.512	0.0388
290	0.0583	0.0857	0.0928	0.4936	0.5709	0.0568	0.0938		290	0.0274	0.0345	0.4353	0.5126	0.037
291	0.0596	0.0855	0.0908	0.4951	0.5707	0.0544	0.0912		291	0.0259	0.0312	0.4355	0.5111	0.0368
292	0.0585	0.0858	0.0903	0.4899	0.5683	0.0532	0.0914		292	0.0273	0.0318	0.4314	0.5098	0.0382
293	0.0585	0.0826	0.0907	0.4887	0.5673	0.0548	0.0918		293	0.0241	0.0322	0.4302	0.5088	0.037
294	0.0582	0.0853	0.0885	0.4853	0.5647	0.055	0.0893		294	0.0271	0.0303	0.4271	0.5065	0.0343
295	0.059	0.0831	0.0871	0.4824	0.5664	0.0525	0.0873		295	0.0241	0.0281	0.4234	0.5074	0.0348
296	0.0568	0.0815	0.0891	0.4757	0.5619	0.0529	0.0865		296	0.0247	0.0323	0.4189	0.5051	0.0336
297	0.0542	0.0801	0.0854	0.4701	0.5597	0.0527	0.0862		297	0.0259	0.0312	0.4159	0.5055	0.0335
298	0.0545	0.0795	0.086	0.467	0.5599	0.0516	0.0846		298	0.025	0.0315	0.4125	0.5054	0.033
299	0.0547	0.0804	0.0848	0.4597	0.5588	0.0518	0.0849		299	0.0257	0.0301	0.405	0.5041	0.0331
300	0.054	0.0804	0.0845	0.4535	0.5574	0.0539	0.084		300	0.0264	0.0305	0.3995	0.5034	0.0301
301	0.0527	0.0788	0.0838	0.445	0.5528	0.0547	0.0838		301	0.0261	0.0311	0.3923	0.5001	0.0291
302	0.0529	0.0778	0.0809	0.4347	0.5538	0.0501	0.0823		302	0.0249	0.028	0.3818	0.5009	0.0322
303	0.0536	0.0774	0.0839	0.4286	0.5486	0.05	0.0819		303	0.0238	0.0303	0.375	0.495	0.0319
304	0.0514	0.0777	0.0827	0.4176	0.5478	0.0492	0.0809		304	0.0263	0.0313	0.3662	0.4964	0.0317
305	0.0512	0.0758	0.082	0.4123	0.5458	0.049	0.081		305	0.0246	0.0308	0.3611	0.4946	0.032
306	0.0517	0.0769	0.0804	0.4036	0.5444	0.0489	0.0799		306	0.0252	0.0287	0.3519	0.4927	0.031
307	0.052	0.0739	0.0803	0.396	0.5425	0.0495	0.0794		307	0.0219	0.0283	0.344	0.4905	0.0299
308	0.0508	0.0742	0.0771	0.389	0.5394	0.0495	0.0774		308	0.0234	0.0263	0.3382	0.4886	0.0279
309	0.0488	0.0736	0.0758	0.3791	0.5349	0.0491	0.0774		309	0.0248	0.027	0.3303	0.4861	0.0283
310	0.0475	0.0724	0.077	0.3694	0.5333	0.0469	0.0762		310	0.0249	0.0295	0.3219	0.4858	0.0293
311	0.049	0.0729	0.077	0.3646	0.5312	0.0473	0.0773		311	0.0239	0.028	0.3156	0.4822	0.03
312	0.0496	0.0722	0.0748	0.3565	0.5258	0.0475	0.0762		312	0.0226	0.0252	0.3069	0.4762	0.0287
313	0.0461	0.072	0.074	0.3465	0.5232	0.0461	0.0747		313	0.0259	0.0279	0.3004	0.4771	0.0286
314	0.0472	0.071	0.0722	0.3414	0.5218	0.0453	0.0759		314	0.0238	0.025	0.2942	0.4746	0.0306
315	0.0471	0.0711	0.0726	0.3357	0.5176	0.0464	0.0756		315	0.024	0.0255	0.2886	0.4705	0.0292
316	0.0464	0.0682	0.0738	0.3325	0.5144	0.0457	0.0758		316	0.0218	0.0274	0.2861	0.468	0.0301
317	0.0464	0.0689	0.0721	0.3254	0.5125	0.0464	0.0754		317	0.0225	0.0257	0.279	0.4661	0.029
318	0.045	0.0674	0.0718	0.3207	0.5092	0.0443	0.0754		318	0.0224	0.0268	0.2757	0.4642	0.0311
319	0.0455	0.068	0.0728	0.3182	0.5048	0.0464	0.0752		319	0.0225	0.0273	0.2727	0.4593	0.0288
320	0.0453	0.0664	0.0719	0.3133	0.501	0.044	0.0743		320	0.0211	0.0266	0.268	0.4557	0.0303
321	0.044	0.0636	0.0702	0.3068	0.4963	0.0443	0.0726		321	0.0196	0.0262	0.2628	0.4523	0.0283
322	0.0431	0.0648	0.0688	0.3039	0.4917	0.0431	0.0715		322	0.0217	0.0257	0.2608	0.4486	0.0284
323	0.0428	0.0646	0.0693	0.2977	0.489	0.0441	0.0724		323	0.0218	0.0265	0.2549	0.4462	0.0283
324	0.0444	0.0615	0.0678	0.2935	0.4857	0.0437	0.0717		324	0.0171	0.0234	0.2491	0.4413	0.028
325	0.0436	0.0645	0.068	0.2911	0.4842	0.0425	0.0712		325	0.0209	0.0244	0.2475	0.4406	0.0287
326	0.0422	0.0631	0.0688	0.2893	0.4794	0.0426	0.0699		326	0.0209	0.0266	0.2471	0.4372	0.0273
327	0.0412	0.0637	0.0686	0.284	0.4707	0.0407	0.071		327	0.0225	0.0274	0.2428	0.4295	0.0303
328	0.0413	0.061	0.0654	0.2799	0.4686	0.043	0.0699		328	0.0197	0.0241	0.2386	0.4273	0.0269
329	0.0412	0.0614	0.065	0.2773	0.4627	0.0412	0.0698		329	0.0202	0.0238	0.2361	0.4215	0.0286
330	0.0414	0.06	0.0657	0.2744	0.4575	0.0413	0.0689		330	0.0186	0.0243	0.233	0.4161	0.0276
331	0.0405	0.0605	0.0654	0.267	0.449	0.0415	0.0675		331	0.02	0.0249	0.2265	0.4085	0.026
332	0.0409	0.0601	0.0629	0.2618	0.4446	0.0413	0.0666		332	0.0192	0.022	0.2209	0.4037	0.0253
333	0.0383	0.057	0.0608	0.2578	0.4389	0.041	0.0687		333	0.0187	0.0225	0.2195	0.4006	0.0277
334	0.0395	0.059	0.0623	0.2601	0.4338	0.0399	0.0673		334	0.0195	0.0228	0.2206	0.3943	0.0274
335	0.0391	0.0568	0.0618	0.2552	0.4272	0.0406	0.0668		335	0.0177	0.0227	0.2161	0.3881	0.0262
336	0.0397	0.0566	0.0607	0.249	0.4235	0.0397	0.066		336	0.0169	0.021	0.2093	0.3838	0.0263
337	0.0374	0.0551	0.0603	0.2453	0.4175	0.0395	0.0644		337	0.0177	0.0229	0.2079	0.3801	0.0249
338	0.0389	0.0551	0.0596	0.2403	0.4098	0.0383	0.0639		338	0.0162	0.0207	0.2014	0.3709	0.0256
339	0.0383	0.0542	0.0565	0.2348	0.4015	0.0383	0.0641		339	0.0159	0.0182	0.1965	0.3632	0.0258
340	0.0386	0.0542	0.059	0.2317	0.3971	0.0388	0.0632		340	0.0156	0.0204	0.1931	0.3585	0.0244
341	0.0374	0.0534	0.0586	0.2263	0.3922	0.0384	0.0617		341	0.016	0.0212	0.1889	0.3548	0.0233
342	0.0376	0.0527	0.0561	0.2228	0.3855	0.0381	0.062		342	0.0151	0.0185	0.1852	0.3479	0.0239
343	0.0373	0.0534	0.0551	0.218	0.3786	0.0384	0.0624		343	0.0161	0.0178	0.1807	0.3413	0.024
344	0.0372	0.0533	0.0548	0.2145	0.3735	0.0386	0.0621		344	0.0161	0.0176	0.1773	0.3363	0.0235
345	0.0379	0.0536	0.0562	0.2147	0.3709	0.0375	0.062		345	0.0157	0.0183	0.1768	0.333	0.0245
346	0.0364	0.0517	0.056	0.2081	0.3655	0.039	0.0621		346	0.0153	0.0196	0.1717	0.3291	0.0231
347	0.0363	0.0514	0.0544	0.2055	0.3601	0.0375	0.0601		347	0.0151	0.0181	0.1692	0.3238	0.0226
348	0.0371	0.0504	0.0533	0.2021	0.3521	0.0372	0.0598		348	0.0133	0.0162	0.165	0.315	0.0226
349	0.0359	0.0499	0.053	0.1963	0.3469	0.0357	0.058		349	0.014	0.0171	0.1604	0.311	0.0223
350	0.0372	0.0493	0.0522	0.1933	0.344	0.0366	0.0564		350	0.0121	0.015	0.1561	0.3068	0.0198
351	0.0347	0.0504	0.0515	0.1927	0.3396	0.0361	0.0568		351	0.0157	0.0168	0.158	0.3049	0.0207
352	0.0355	0.0493	0.0518	0.1904	0.3339	0.037	0.0566		352	0.0138	0.0163	0.1549	0.2984	0.0196
353	0.0354	0.0485	0.0496	0.1866	0.331	0.036	0.0562		353	0.0131	0.0142	0.1512	0.2956	0.0202
354	0.0336	0.0485	0.052	0.1851	0.3284	0.0361	0.0568		354	0.0149	0.0184	0.1515	0.2948	0.0207
355	0.0352	0.0472	0.0513	0.1812	0.3236	0.036	0.0548		355	0.012	0.0161	0.146	0.2884	0.0188
356	0.0359	0.0467	0.0499	0.1806	0.3194	0.0356	0.0557		356	0.0108	0.014	0.1447	0.2835	0.0201
357	0.035	0.0472	0.0487	0.178	0.3145	0.0341	0.0522		357	0.0122	0.0137	0.143	0.2795	0.0181
358	0.0359	0.0487	0.0486	0.1774	0.3127	0.0365	0.0524		358	0.0128	0.0127	0.1415	0.2768	0.0159
359	0.0352	0.045	0.0481	0.175	0.3121	0.0358	0.0529		359	0.0098	0.0129	0.1398	0.2769	0.0171
360	0.0348	0.0473	0.0488	0.17	0.3076	0.0362	0.0529		360	0.0125	0.014	0.1352	0.2728	0.0167
361	0.0328	0.0461	0.0468	0.1688	0.306	0.0338	0.0532		361	0.0133	0.014	0.136	0.2732	0.0194
362	0.0341	0.0472	0.0466	0.1692	0.3035	0.0345	0.0514		362	0.0131	0.0125	0.1351	0.2694	0.0169
363	0.0333	0.0446	0.0488	0.1681	0.2998	0.0359	0.0522		363	0.0113	0.0155	0.1348	0.2665	0.0163
364	0.0359	0.0472	0.0492	0.1664	0.2984	0.0369	0.0526		364	0.0113	0.0133	0.1305	0.2625	0.0157
365	0.0338	0.0439	0.0499	0.1649	0.2929	0.0366	0.0511		365	0.0101	0.0161	0.1311	0.2591	0.0145
366	0.0348	0.0434	0.0476	0.1644	0.2898	0.0369	0.0511		366	0.0086	0.0128	0.1296	0.255	0.0142
367	0.036	0.0452	0.0469	0.1618	0.2867	0.0356	0.0508		367	0.0092	0.0109	0.1258	0.2507	0.0152
368	0.0348	0.0434	0.044	0.1601	0.2855	0.0364	0.0497		368	0.0086	0.0092	0.1253	0.2507	0.0133
369	0.033	0.0427	0.0429	0.1583	0.2817	0.035	0.0499		369	0.0097	0.0099	0.1253	0.2487	0.0149
370	0.0337	0.0416	0.0447	0.1594	0.2769	0.0354	0.0498		370	0.0079	0.011	0.1257	0.2432	0.0144
371	0.033	0.042	0.0434	0.157	0.2747	0.035	0.0478		371	0.009	0.0104	0.124	0.2417	0.0128
372	0.0329	0.0425	0.0434	0.1554	0.2709	0.0349	0.0475		372	0.0096	0.0105	0.1225	0.238	0.0126
373	0.0332	0.042	0.0425	0.155	0.2692	0.0345	0.048		373	0.0088	0.0093	0.1218	0.236	0.0135
374	0.0336	0.0418	0.0436	0.1552	0.264	0.0355	0.0478		374	0.0082	0.01	0.1216	0.2304	0.0123
375	0.0328	0.0418	0.0433	0.1544	0.2614	0.036	0.0467		375	0.009	0.0105	0.1216	0.2286	0.0107
376	0.0307	0.0389	0.0409	0.1532	0.2576	0.0324	0.0462		376	0.0082	0.0102	0.1225	0.2269	0.0138
377	0.0312	0.0396	0.0414	0.1494	0.2563	0.0328	0.0468		377	0.0084	0.0102	0.1182	0.2251	0.014
378	0.0324	0.0406	0.041	0.1494	0.2545	0.0343	0.0458		378	0.0082	0.0086	0.117	0.2221	0.0115
379	0.0319	0.0403	0.0418	0.1491	0.254	0.0334	0.0448		379	0.0084	0.0099	0.1172	0.2221	0.0114
380	0.031	0.0381	0.0403	0.1477	0.2473	0.0344	0.0453		380	0.0071	0.0093	0.1167	0.2163	0.0109
381	0.032	0.0394	0.0398	0.1465	0.2461	0.0336	0.0459		381	0.0074	0.0078	0.1145	0.2141	0.0123
382	0.0304	0.0369	0.0396	0.1454	0.2421	0.0336	0.0465		382	0.0065	0.0092	0.115	0.2117	0.0129
383	0.0315	0.038	0.0408	0.147	0.2413	0.033	0.0446		383	0.0065	0.0093	0.1155	0.2098	0.0116
384	0.031	0.0384	0.0398	0.1462	0.2391	0.0341	0.0426		384	0.0074	0.0088	0.1152	0.2081	0.0085
385	0.0311	0.0368	0.0402	0.1433	0.2366	0.0337	0.0431		385	0.0057	0.0091	0.1122	0.2055	0.0094
386	0.0327	0.0365	0.0402	0.1433	0.2345	0.0347	0.0433		386	0.0038	0.0075	0.1106	0.2018	0.0086
387	0.0304	0.0387	0.0388	0.1441	0.233	0.0334	0.0438		387	0.0083	0.0084	0.1137	0.2026	0.0104
388	0.0311	0.0375	0.0388	0.1428	0.2322	0.0327	0.043		388	0.0064	0.0077	0.1117	0.2011	0.0103
389	0.0293	0.0374	0.0375	0.1397	0.227	0.0351	0.0426		389	0.0081	0.0082	0.1104	0.1977	0.0075
390	0.0308	0.036	0.0374	0.1411	0.2255	0.0326	0.0414		390	0.0052	0.0066	0.1103	0.1947	0.0088
391	0.0322	0.0368	0.0389	0.1396	0.2245	0.0329	0.0418		391	0.0046	0.0067	0.1074	0.1923	0.0089
392	0.0314	0.0359	0.0381	0.1394	0.2242	0.0331	0.0429		392	0.0045	0.0067	0.108	0.1928	0.0098
393	0.0308	0.0355	0.0377	0.138	0.2199	0.0328	0.0416		393	0.0047	0.0069	0.1072	0.1891	0.0088
394	0.0309	0.0361	0.0374	0.1383	0.2172	0.0328	0.042		394	0.0052	0.0065	0.1074	0.1863	0.0092
395	0.0309	0.0343	0.0371	0.137	0.2161	0.0324	0.0414		395	0.0034	0.0062	0.1061	0.1852	0.009
396	0.0317	0.0355	0.0364	0.1366	0.215	0.0326	0.0409		396	0.0038	0.0047	0.1049	0.1833	0.0083
397	0.031	0.0352	0.0368	0.1361	0.2134	0.0327	0.0403		397	0.0042	0.0058	0.1051	0.1824	0.0076
398	0.0332	0.0376	0.0395	0.1367	0.213	0.0321	0.0409		398	0.0044	0.0063	0.1035	0.1798	0.0088
399	0.0332	0.0365	0.0375	0.1348	0.2098	0.0328	0.0411		399	0.0033	0.0043	0.1016	0.1766	0.0083
400	0.0301	0.0355	0.037	0.1348	0.2078	0.0326	0.041		400	0.0054	0.0069	0.1047	0.1777	0.0084
401	0.0317	0.0353	0.0365	0.1343	0.2059	0.0324	0.0412		401	0.0036	0.0048	0.1026	0.1742	0.0088
402	0.0304	0.0356	0.0369	0.132	0.205	0.0337	0.0405		402	0.0052	0.0065	0.1016	0.1746	0.0068
403	0.0313	0.0349	0.0363	0.1301	0.202	0.0327	0.0402		403	0.0036	0.005	0.0988	0.1707	0.0075
404	0.0304	0.0339	0.038	0.1306	0.2006	0.0317	0.0412		404	0.0035	0.0076	0.1002	0.1702	0.0095
405	0.0307	0.0338	0.0364	0.1279	0.2001	0.0322	0.0401		405	0.0031	0.0057	0.0972	0.1694	0.0079
406	0.0321	0.0353	0.0371	0.128	0.1997	0.0322	0.0405		406	0.0032	0.005	0.0959	0.1676	0.0083
407	0.0312	0.0358	0.0379	0.1285	0.1959	0.0337	0.0411		407	0.0046	0.0067	0.0973	0.1647	0.0074
408	0.0307	0.0358	0.0364	0.1257	0.1952	0.0323	0.0406		408	0.0051	0.0057	0.095	0.1645	0.0083
409	0.0299	0.0344	0.0355	0.1227	0.1918	0.0317	0.0402		409	0.0045	0.0056	0.0928	0.1619	0.0085
410	0.0313	0.0347	0.0372	0.124	0.1907	0.0327	0.0391		410	0.0034	0.0059	0.0927	0.1594	0.0064
411	0.0324	0.0349	0.037	0.1236	0.1894	0.0323	0.0405		411	0.0025	0.0046	0.0912	0.157	0.0082
412	0.0301	0.0332	0.0355	0.121	0.1867	0.0312	0.0397		412	0.0031	0.0054	0.0909	0.1566	0.0085
413	0.0307	0.0331	0.0353	0.1196	0.1855	0.0321	0.0389		413	0.0024	0.0046	0.0889	0.1548	0.0068
414	0.0297	0.0335	0.0347	0.1191	0.1822	0.0323	0.039		414	0.0038	0.005	0.0894	0.1525	0.0067
415	0.0298	0.0334	0.0357	0.1154	0.1797	0.0326	0.0396		415	0.0036	0.0059	0.0856	0.1499	0.007
416	0.0295	0.0322	0.0329	0.1141	0.1763	0.0314	0.0388		416	0.0027	0.0034	0.0846	0.1468	0.0074
417	0.0303	0.0329	0.0341	0.1144	0.1754	0.0315	0.038		417	0.0026	0.0038	0.0841	0.1451	0.0065
418	0.0303	0.0336	0.0346	0.1139	0.1735	0.0316	0.0391		418	0.0033	0.0043	0.0836	0.1432	0.0075
419	0.0301	0.0321	0.0343	0.1116	0.1697	0.0318	0.038		419	0.002	0.0042	0.0815	0.1396	0.0062
420	0.0306	0.0324	0.0339	0.1095	0.1702	0.0318	0.0376		420	0.0018	0.0033	0.0789	0.1396	0.0058
421	0.0297	0.0323	0.0345	0.1098	0.1677	0.0327	0.0398		421	0.0026	0.0048	0.0801	0.138	0.0071
422	0.0299	0.0327	0.0339	0.1084	0.1659	0.0319	0.0385		422	0.0028	0.004	0.0785	0.136	0.0066
423	0.0298	0.0314	0.0336	0.1078	0.1642	0.0324	0.039		423	0.0016	0.0038	0.078	0.1344	0.0066
424	0.0286	0.0314	0.0343	0.1058	0.1637	0.0313	0.0365		424	0.0028	0.0057	0.0772	0.1351	0.0052
425	0.0285	0.0321	0.0342	0.1051	0.1633	0.0317	0.038		425	0.0036	0.0057	0.0766	0.1348	0.0063
426	0.0297	0.033	0.0343	0.1047	0.1588	0.0327	0.0386		426	0.0033	0.0046	0.075	0.1291	0.0059
427	0.029	0.0322	0.0335	0.1034	0.1592	0.0312	0.0376		427	0.0032	0.0045	0.0744	0.1302	0.0064
428	0.0289	0.0312	0.0321	0.1003	0.1551	0.0319	0.0377		428	0.0023	0.0032	0.0714	0.1262	0.0058
429	0.0296	0.0329	0.0325	0.1013	0.1535	0.0317	0.0372		429	0.0033	0.0029	0.0717	0.1239	0.0055
430	0.0286	0.0317	0.0331	0.0998	0.1522	0.0316	0.0378		430	0.0031	0.0045	0.0712	0.1236	0.0062
431	0.0296	0.0318	0.034	0.0988	0.1497	0.0316	0.037		431	0.0022	0.0044	0.0692	0.1201	0.0054
432	0.0296	0.0316	0.033	0.0979	0.1478	0.0323	0.0367		432	0.002	0.0034	0.0683	0.1182	0.0044
433	0.0302	0.0316	0.0321	0.0977	0.1467	0.0321	0.0368		433	0.0014	0.0019	0.0675	0.1165	0.0047
434	0.0291	0.0304	0.0319	0.0953	0.144	0.0317	0.0378		434	0.0013	0.0028	0.0662	0.1149	0.0061
435	0.0294	0.0313	0.0309	0.0945	0.1416	0.0322	0.0366		435	0.0019	0.0015	0.0651	0.1122	0.0044
436	0.0293	0.0309	0.032	0.0944	0.1401	0.0317	0.0374		436	0.0016	0.0027	0.0651	0.1108	0.0057
437	0.0274	0.032	0.0323	0.0911	0.1376	0.0312	0.0375		437	0.0046	0.0049	0.0637	0.1102	0.0063
438	0.0283	0.032	0.0312	0.0909	0.1364	0.0314	0.0371		438	0.0037	0.0029	0.0626	0.1081	0.0057
439	0.0281	0.0305	0.0319	0.0907	0.1341	0.0315	0.0358		439	0.0024	0.0038	0.0626	0.106	0.0043
440	0.0297	0.0316	0.0325	0.0906	0.1318	0.0317	0.0369		440	0.0019	0.0028	0.0609	0.1021	0.0052
441	0.0289	0.031	0.0318	0.0878	0.1299	0.0319	0.0369		441	0.0021	0.0029	0.0589	0.101	0.005
442	0.0287	0.0309	0.0301	0.089	0.1298	0.0315	0.0368		442	0.0022	0.0014	0.0603	0.1011	0.0053
443	0.0299	0.0301	0.0322	0.0874	0.1277	0.0315	0.0361		443	0.0002	0.0023	0.0575	0.0978	0.0046
444	0.0298	0.0319	0.0325	0.0875	0.1268	0.0311	0.0365		444	0.0021	0.0027	0.0577	0.097	0.0054
445	0.0291	0.0313	0.0332	0.0865	0.1235	0.0315	0.037		445	0.0022	0.0041	0.0574	0.0944	0.0055
446	0.0284	0.0305	0.0323	0.0844	0.1227	0.0313	0.0366		446	0.0021	0.0039	0.056	0.0943	0.0053
447	0.0282	0.03	0.0325	0.0837	0.1207	0.031	0.0366		447	0.0018	0.0043	0.0555	0.0925	0.0056
448	0.0288	0.0323	0.032	0.0844	0.119	0.0318	0.0363		448	0.0035	0.0032	0.0556	0.0902	0.0045
449	0.0289	0.0329	0.0319	0.083	0.1181	0.0317	0.0363		449	0.004	0.003	0.0541	0.0892	0.0046
450	0.0296	0.0308	0.0315	0.0823	0.1172	0.0318	0.0361		450	0.0012	0.0019	0.0527	0.0876	0.0043
451	0.0294	0.0309	0.0308	0.0809	0.1148	0.0311	0.0363		451	0.0015	0.0014	0.0515	0.0854	0.0052
452	0.0287	0.0299	0.0313	0.0801	0.1132	0.0303	0.0357		452	0.0012	0.0026	0.0514	0.0845	0.0054
453	0.029	0.0318	0.0316	0.0798	0.1121	0.0313	0.0359		453	0.0028	0.0026	0.0508	0.0831	0.0046
454	0.0287	0.0312	0.0304	0.0777	0.1097	0.0309	0.0348		454	0.0025	0.0017	0.049	0.081	0.0039
455	0.0286	0.0299	0.0305	0.0785	0.1087	0.0305	0.0354		455	0.0013	0.0019	0.0499	0.0801	0.0049
456	0.0287	0.0309	0.0316	0.0769	0.1063	0.0308	0.0354		456	0.0022	0.0029	0.0482	0.0776	0.0046
457	0.0284	0.0311	0.0305	0.0771	0.105	0.0307	0.0339		457	0.0027	0.0021	0.0487	0.0766	0.0032
458	0.0281	0.0305	0.0303	0.0741	0.1043	0.0307	0.0353		458	0.0024	0.0022	0.046	0.0762	0.0046
459	0.0294	0.0305	0.0304	0.0738	0.1022	0.0308	0.0353		459	0.0011	0.001	0.0444	0.0728	0.0045
460	0.0298	0.031	0.0306	0.0742	0.1018	0.0312	0.0361		460	0.0012	0.0008	0.0444	0.072	0.0049
461	0.0283	0.0297	0.0294	0.0733	0.1001	0.0311	0.0365		461	0.0014	0.0011	0.045	0.0718	0.0054
462	0.0284	0.0303	0.0304	0.0723	0.0991	0.031	0.0352		462	0.0019	0.002	0.0439	0.0707	0.0042
463	0.0282	0.0301	0.0297	0.0712	0.0974	0.0308	0.0353		463	0.0019	0.0015	0.043	0.0692	0.0045
464	0.0287	0.0307	0.0306	0.0715	0.0967	0.0311	0.0352		464	0.002	0.0019	0.0428	0.068	0.0041
465	0.0287	0.0303	0.0302	0.0699	0.0952	0.0306	0.0352		465	0.0016	0.0015	0.0412	0.0665	0.0046
466	0.0287	0.0294	0.0299	0.0701	0.094	0.0312	0.0356		466	0.0007	0.0012	0.0414	0.0653	0.0044
467	0.0287	0.0307	0.0304	0.0698	0.0921	0.0309	0.0349		467	0.002	0.0017	0.0411	0.0634	0.004
468	0.0286	0.0302	0.0313	0.0685	0.0919	0.0304	0.0356		468	0.0016	0.0027	0.0399	0.0633	0.0052
469	0.0289	0.0299	0.0304	0.0672	0.0903	0.0307	0.0348		469	0.001	0.0015	0.0383	0.0614	0.0041
470	0.0284	0.03	0.0289	0.067	0.088	0.0311	0.0356		470	0.0016	0.0005	0.0386	0.0596	0.0045
471	0.0286	0.0302	0.0299	0.066	0.0879	0.0303	0.0346		471	0.0016	0.0013	0.0374	0.0593	0.0043
472	0.0286	0.0296	0.0306	0.0661	0.0875	0.031	0.0354		472	0.001	0.002	0.0375	0.0589	0.0044
473	0.0283	0.0305	0.0308	0.0655	0.0871	0.0307	0.0345		473	0.0022	0.0025	0.0372	0.0588	0.0038
474	0.0286	0.0296	0.0295	0.0646	0.085	0.0306	0.0352		474	0.001	0.0009	0.036	0.0564	0.0046
475	0.0283	0.0292	0.0304	0.0639	0.0838	0.0304	0.035		475	0.0009	0.0021	0.0356	0.0555	0.0046
476	0.0285	0.0304	0.0312	0.0643	0.083	0.0309	0.035		476	0.0019	0.0027	0.0358	0.0545	0.0041
477	0.0288	0.0295	0.0296	0.0628	0.0823	0.0306	0.0347		477	0.0007	0.0008	0.034	0.0535	0.0041
478	0.0287	0.0297	0.0293	0.0621	0.082	0.0301	0.0344		478	0.001	0.0006	0.0334	0.0533	0.0043
479	0.0277	0.029	0.0287	0.0608	0.0793	0.0308	0.0347		479	0.0013	0.001	0.0331	0.0516	0.0039
480	0.0276	0.0294	0.0307	0.0614	0.0796	0.0305	0.0338		480	0.0018	0.0031	0.0338	0.052	0.0033
481	0.0283	0.0296	0.0301	0.0597	0.0781	0.0303	0.0342		481	0.0013	0.0018	0.0314	0.0498	0.0039
482	0.0281	0.0293	0.0301	0.0601	0.0771	0.0303	0.0344		482	0.0012	0.002	0.032	0.049	0.0041
483	0.0285	0.03	0.0301	0.0594	0.0743	0.0302	0.0345		483	0.0015	0.0016	0.0309	0.0458	0.0043
484	0.0284	0.0293	0.0303	0.0601	0.0756	0.0305	0.035		484	0.0009	0.0019	0.0317	0.0472	0.0045
485	0.0287	0.0291	0.0292	0.0594	0.075	0.0303	0.0348		485	0.0004	0.0005	0.0307	0.0463	0.0045
486	0.0286	0.0289	0.0299	0.0578	0.0741	0.0308	0.035		486	0.0003	0.0013	0.0292	0.0455	0.0042
487	0.0288	0.029	0.0299	0.0584	0.0748	0.0303	0.0346		487	0.0002	0.0011	0.0296	0.046	0.0043
488	0.028	0.0293	0.0289	0.0575	0.0725	0.0307	0.0345		488	0.0013	0.0009	0.0295	0.0445	0.0038
489	0.0282	0.0298	0.0291	0.0574	0.0728	0.0303	0.0345		489	0.0016	0.0009	0.0292	0.0446	0.0042
490	0.0287	0.0296	0.0298	0.0575	0.0719	0.0303	0.0343		490	0.0009	0.0011	0.0288	0.0432	0.004
491	0.0283	0.0282	0.0289	0.056	0.0697	0.0308	0.0348		491	-0.0001	0.0006	0.0277	0.0414	0.004
492	0.028	0.0289	0.03	0.0563	0.0714	0.0306	0.0348		492	0.0009	0.002	0.0283	0.0434	0.0042
493	0.0279	0.0285	0.0292	0.0557	0.07	0.0303	0.0337		493	0.0006	0.0013	0.0278	0.0421	0.0034
494	0.0281	0.0295	0.029	0.0558	0.0691	0.0307	0.0344		494	0.0014	0.0009	0.0277	0.041	0.0037
495	0.0285	0.0292	0.0292	0.0557	0.0683	0.031	0.0352		495	0.0007	0.0007	0.0272	0.0398	0.0042
496	0.0284	0.0292	0.0292	0.0548	0.0687	0.0303	0.0345		496	0.0008	0.0008	0.0264	0.0403	0.0042
497	0.0279	0.0291	0.0289	0.0535	0.0685	0.0297	0.0341		497	0.0012	0.001	0.0256	0.0406	0.0044
498	0.0271	0.0281	0.0284	0.0534	0.0667	0.0303	0.0345		498	0.001	0.0013	0.0263	0.0396	0.0042
499	0.0283	0.0288	0.0291	0.0532	0.0662	0.0304	0.0342		499	0.0005	0.0008	0.0249	0.0379	0.0038
500	0.029	0.0293	0.0304	0.0543	0.067	0.0301	0.034		500	0.0003	0.0014	0.0253	0.038	0.0039

## Sheet: S9B_DATA
S9 Data. Raw data for diatom cell biology experiments (Fig. 5).
S9B Data. Raw data for N. sing1 vacuole quantification.
Fig. 5D. Quantification of vacuole size and number in cells grown on 0.5 % alginate or 0.5 % dextrose.
0.5% ALGINATE CULTURE						0.5% DEXTROSE CULTURE						SUMMARY
Image	Dots (Fiji)	Area (mm2)				Image	Dots (Fiji)	Area (mm2)					Vacuole count	Area (mm2)
Image_51	1	5.623				Image_130	1	0.241				Alginate
	2	12.933					2	0.921				Image_51	27	55.485
	3	0.773					3	1.42				Image_55	13	41.556
	4	3.181					4	0.063				Image_15	11	35.853
	5	0.511					5	0.085				Image_9	56	67.625
	6	10.326				Image_124	1	0.701				Image_17	12	32.338
	7	0.025					2	0.03				Image_53	32	49.669
	8	9.088										Image_75	19	51.127
	9	0.004										Image_89	34	49.388
	10	4.736										Image_93	24	45.245
	11	6.114				Image_126	1	0.249				Image_109	17	47.607
	12	2.167					2	0.57				Dextrose
	13	0.004										Image_130	6	2.73
Image_55	1	4.204										Image_124	2	0.731
	2	14.568										Image_126	2	0.819
	3	0.194				Image_132	1	0.887				Image_132	1	0.887
	4	3.046										Image_140	5	2.129
	5	5.564										Image_142	4	2.104
	6	13.148										Image_144	1	0.655
	7	0.832										Image_150	4	1.538
Image_15	1	11.978				Image_140	1	0.042				Image_78	1	1.462
	2	9.092					2	0.101				Image_30	1	0.27
	3	1.61					3	0.101
	4	5.454					4	1.686				SUMMARY STATISTICS
	5	0.41					5	0.199				MEAN	Vacuole Count	Area (mm2)
	6	7.309				Image_142	1	0.444				Alginate	24.5	47.5893
Image_9	1	0.697					2	0.325				Dextrose	2.7	1.3325
	2	11.264					3	0.963				STDEV	Vacuole Count	Area (mm2)
	3	24.691					4	0.372				Alginate	13.7538	9.97824
	4	0.042										Dextrose	1.88856	0.79257
	5	0.152				Image_144	1	0.655
	6	0.017
	7	11.365
	8	0.237
	9	10.085
	10	0.182				Image_150	1	0.49
	11	0.004					2	0.051
	12	0.017					3	0.389
	13	2.235					4	0.608
	14	0.008
	15	3.743				Image_78	1	1.462
	16	0.004
	17	0.055
	18	0.33
	19	0.156
	20	2.341				Image_30	1	0.27
Image_17	1	1.035										Vacuole count
	2	6.561										Alginate	Dextrose
	3	5.197										27	6
	4	0.355										13	2
	5	9.574										11	2
	6	9.595										56	1
	7	0.021										12	5
Image_53	1	3.612										32	4
	2	26.313										19	1
	3	1.893										34	4
	4	0.241										24	1
	5	0.473										17	1
	6	0.131
	7	8.239										Area
	8	2.738										Alginate	Dextrose
	9	0.004										55.485	2.73
	10	2.979										41.556	0.731
	11	0.046										35.853	0.819
	12	0.017										67.625	0.887
	13	2.058										32.338	2.129
	14	0.004										49.669	2.104
	15	0.541										51.127	0.655
	16	0.372										49.388	1.538
	17	0.008										45.245	1.462
Image_75	1	17.023										47.607	0.27
	2	0.004
	3	0.004
	4	0.008
	5	8.687
	6	13.14
	7	10.377
	8	0.883
	9	0.773
	10	0.228
Image_89	1	6.342
	2	2.89
	3	3.933
	4	8.911
	5	8.374
	6	8.78
	7	7.88
	8	1.28
	9	0.11
	10	0.051
	11	0.199
	12	0.566
	13	0.072
Image_93	1	7.275
	2	0.046
	3	15.193
	4	8.991
	5	0.676
	6	4.01
	7	4.525
	8	1.369
	9	1.039
	10	1.783
	11	0.338
Image_109	1	0.735
	2	0.363
	3	0.072
	4	0.275
	5	0.406
	6	2.56
	7	8.243
	8	2.649
	9	7.33
	10	1.069
	11	4.052
	12	2.231
	13	9.815
	14	3.79
	15	2.222
	16	1.791
	17	0.004

## Sheet: S9C_DATA
S9 Data. Raw data for diatom cell biology experiments (Fig. 5).
S9C Data. Raw data for emission spectra of medium and N. sing1 vacuoles.
Fig. 5E. Emission spectra of medium and N. sing1 vacuoles.
(1) Raw data														(2) Normalized values (to highest reading)
N. sing1 culture media (alginate)														N. sing1 culture media (alginate)														SUMMARY STATISTICS
Axis [nm]	Spectrum/ROI.01	Spectrum/ROI.02	Spectrum/ROI.03	Spectrum/ROI.01	Spectrum/ROI.02	Spectrum/ROI.03	Spectrum/ROI.04	Spectrum/ROI.05	Spectrum/ROI.01	Spectrum/ROI.02	Spectrum/ROI.03	Spectrum/ROI.04		Axis [nm]	Spectrum/ROI.01	Spectrum/ROI.02	Spectrum/ROI.03	Spectrum/ROI.01	Spectrum/ROI.02	Spectrum/ROI.03	Spectrum/ROI.04	Spectrum/ROI.05	Spectrum/ROI.01	Spectrum/ROI.02	Spectrum/ROI.03	Spectrum/ROI.04		MEAN	Media	Vacuole
410	5.5641	5.1	4.4375	5.03333	5.11111	5.96552	5.7619	5.48	5.80645	4.53333	3	7.55556		410	0.250867	0.224012	0.201133	0.216023	0.233108	0.266975	0.250518	0.228333	0.262966	0.179894	0.114754	0.328502		410	0.229757	0.0779607
430	18	16.7333	15.4375	16.9333	13.8148	16.9655	15.7143	15.72	16.4032	18.2	16.5714	18.3333		430	0.811561	0.734993	0.699717	0.726753	0.630068	0.759259	0.68323	0.655	0.742878	0.722222	0.63388	0.797101		430	0.716388	0.367671
450	21.7436	21.8333	20.25	23.3	19.963	20.6552	19.619	23.6	21.8387	19.6	22.4286	21.3333		450	0.980347	0.959004	0.917847	1	0.910473	0.924383	0.853002	0.983333	0.989043	0.777778	0.857923	0.927536		450	0.923389	0.774191
470	22.1795	22.7667	21.25	21.2333	21.8519	17.069	23	24	22.0806	25.2	26.1429	23		470	1	1	0.963173	0.911302	0.996622	0.763889	1	1	1	1	1	1		470	0.969582	0.996859
490	21.6923	22.5	21.5	21.8	21.9259	22.3448	20.0238	19.84	21.9516	24.0667	24.1429	21.2222		490	0.978035	0.988287	0.974504	0.935622	1	1	0.8706	0.826667	0.994156	0.955026	0.923497	0.922705		490	0.947425	0.901823
510	20.1282	18.4333	22.0625	17.3667	17.4815	19.5862	17.3095	19.48	19.8226	21.6	23	17.7778		510	0.907514	0.809663	1	0.745351	0.797297	0.876543	0.752588	0.811667	0.897736	0.857143	0.879781	0.772947		510	0.842353	0.766275
530	17.1026	16.1667	16.0625	15.6333	17.8889	14.7586	17.1667	19.56	16.2419	16.6667	18.2857	17.7778		530	0.771098	0.710102	0.728045	0.670959	0.815878	0.660494	0.746377	0.815	0.735573	0.661376	0.699454	0.772947		530	0.732275	0.586805
550	14.6154	16.3333	13.9375	13.7	15.1852	11.931	15.119	15.64	13.3387	14.2	17.7143	16.1111		550	0.65896	0.717423	0.631728	0.587983	0.692568	0.533951	0.65735	0.651667	0.604091	0.563492	0.677596	0.700483		550	0.639774	0.434948
570	10.2308	12.5	11.3125	11.0667	11.963	11.7586	13.1429	11.52	11.8226	10.1333	8.57143	12.4444		570	0.461272	0.549048	0.512748	0.474964	0.545608	0.526235	0.571429	0.48	0.535427	0.402116	0.327869	0.541063		570	0.493982	0.289299
590	8.33333	10.3	7.375	8.6	9.07407	8	7.78571	8.32	7.80645	9.13333	6.85714	6.66667		590	0.375723	0.452416	0.334278	0.369099	0.413851	0.358025	0.338509	0.346667	0.353543	0.362434	0.262295	0.289855		590	0.354724	0.174133
610	6	6	6.8125	6.16667	5.62963	5.37931	6.42857	5.6	5.06452	4.8	4.71429	6.44444		610	0.27052	0.263543	0.308782	0.264664	0.256757	0.240741	0.279503	0.233333	0.229364	0.190476	0.180328	0.280193		610	0.24985	0.108508
630	4	4.13333	2.5625	3.73333	3.85185	2.82759	3.52381	4.28	3.83871	3.8	3.57143	4.11111		630	0.180347	0.181552	0.116147	0.160229	0.175676	0.126543	0.153209	0.178333	0.17385	0.150794	0.136612	0.178744		630	0.159336	0.0584249
650	2.64103	1.9	2	2.23333	3.48148	2.48276	2.69048	2.24	2.22581	1.53333	1.85714	1		650	0.119075	0.0834553	0.0906516	0.0958512	0.158784	0.111111	0.116977	0.0933333	0.100804	0.0608466	0.0710383	0.0434783		650	0.0954504	0.028229
670	1.46154	1.36667	1.125	1.33333	1.33333	1.17241	1	0.84	1.01613	2	0.571429	0.555556		670	0.065896	0.0600293	0.0509915	0.0572246	0.0608108	0.0524691	0.0434783	0.035	0.046019	0.0793651	0.0218579	0.0241546		670	0.0497747	0.0148292
690	0.74359	1.03333	1.1875	0.933333	0.925926	0.413793	1	0.92	0.758065	0.533333	0.285714	0.666667		690	0.033526	0.045388	0.0538244	0.0400572	0.0422297	0.0185185	0.0434783	0.0383333	0.0343316	0.021164	0.010929	0.0289855		690	0.0342305	0.00560922
710	0.538462	0.4	0	0.433333	0.148148	0.0689655	0.309524	0.08	0.322581	0.133333	0.714286	0.222222		710	0.0242775	0.0175695	0	0.018598	0.00675676	0.00308642	0.0134576	0.00333333	0.0146092	0.00529101	0.0273224	0.00966184		710	0.011997	0.00223724
														Highest reading	22.1795	22.7667	22.0625	23.3	21.9259	22.3448	23	24	22.0806	25.2	26.1429	23		STDEV	Media	Vacuole
																												410	0.0521201	0.0169154
N. sing1 vacuole (alginate media)														N. sing1 vacuole (alginate media)														430	0.0587788	0.0900029
Axis [nm]	Spectrum/ROI.01	Spectrum/ROI.02	Spectrum/ROI.03	Spectrum/ROI.01	Spectrum/ROI.02	Spectrum/ROI.03	Spectrum/ROI.04	Spectrum/ROI.05	Spectrum/ROI.01	Spectrum/ROI.02	Spectrum/ROI.03	Spectrum/ROI.04		Axis [nm]	Spectrum/ROI.01	Spectrum/ROI.02	Spectrum/ROI.03	Spectrum/ROI.01	Spectrum/ROI.02	Spectrum/ROI.03	Spectrum/ROI.04	Spectrum/ROI.05	Spectrum/ROI.01	Spectrum/ROI.02	Spectrum/ROI.03	Spectrum/ROI.04		450	0.0667043	0.0432626
410	2.16875	3.125	2.14493	2.59843	4.33945	4.09565	2.53448	4.58182	1.75984	4.38333	2.8	3.10811		410	0.100144	0.0985545	0.0845231	0.0804486	0.0765496	0.0789474	0.0621827	0.0993103	0.0513616	0.0789316	0.0505719	0.0740026		470	0.0699873	0.010881
430	10.95	15.1	11.2029	11.4646	20.3303	19.6348	13.1264	19.3909	8.73228	20.8833	10.1333	14.2973		430	0.505628	0.476216	0.441462	0.354949	0.358634	0.378478	0.322053	0.420296	0.254855	0.37605	0.183022	0.340412		490	0.0547036	0.096042
450	18.1438	26.1	19.7971	24.4252	46.4128	40.6696	31.9368	36.0091	23.5472	42.2667	39.4667	32.1351		450	0.837807	0.823127	0.780126	0.756216	0.818741	0.783942	0.783559	0.780493	0.687234	0.761104	0.712824	0.765122		510	0.074638	0.135182
470	21.6562	31.7083	24.4203	32.2992	56.6881	51.8783	40.7586	46.1364	34.2638	55.5333	55.3667	42		470	1	1	0.962307	1	1	1	1	1	1	1	1	1		530	0.0545476	0.12501
490	20.8875	31.4583	25.3768	28.7874	55.2294	49.6609	36.6609	46.1091	29.2598	43.7333	42.8	30.6216		490	0.964502	0.992116	1	0.891273	0.974268	0.957258	0.899464	0.999409	0.853958	0.787515	0.773028	0.729086		550	0.0570398	0.112248
510	18.3	29.5917	24.8986	23.1654	40.8899	40.8	29.7356	41.6909	19.7913	29.1833	41.6667	30.3243		510	0.845022	0.933246	0.981154	0.717211	0.721314	0.786457	0.729554	0.903645	0.577617	0.52551	0.752559	0.722008		570	0.0705061	0.0741443
530	14.3875	24.2083	20.8116	16.3307	28.4954	28.2522	20.046	32.4727	16.3465	23.2167	30.4333	25.2162		530	0.664358	0.763469	0.820103	0.505607	0.50267	0.544586	0.491822	0.703842	0.477077	0.418067	0.549669	0.600386		590	0.0497777	0.0515809
550	11.4563	17.775	16.6957	11.7795	20.8807	20.1304	13.2759	25.3364	12.8819	15.85	21.8333	17.6486		550	0.529004	0.560578	0.65791	0.3647	0.368344	0.388032	0.325719	0.549163	0.375962	0.285414	0.394341	0.420206		610	0.0372814	0.0330702
570	7.79375	12.3583	10.1159	7.37008	12.945	12.2	8.43103	17.4636	8.65748	11.6667	15.1333	13.027		570	0.359885	0.38975	0.398629	0.228181	0.228354	0.235166	0.206853	0.378522	0.252671	0.210084	0.273329	0.310167		630	0.0228006	0.0190631
590	4.7375	8.35833	5.76812	4.23622	7.82569	8.32174	5.11494	11.7273	4.80315	7.46667	8.8	5.75676		590	0.218759	0.263601	0.227299	0.131156	0.138048	0.160409	0.125494	0.254187	0.140182	0.134454	0.15894	0.137066		650	0.0301098	0.00970751
610	2.73125	4.85	4.33333	2.55118	5.0367	5.06087	3.16092	6.9	2.85039	4.51667	6	3.64865		610	0.126118	0.152957	0.17076	0.0789859	0.0888493	0.0975528	0.0775522	0.149557	0.0831897	0.0813325	0.108368	0.0868726		670	0.0168805	0.00480225
630	1.55	2.93333	2.11594	1.46457	2.7156	2.50435	1.64368	3.92727	1.69685	2.41667	2.33333	2.16216		630	0.0715729	0.0925099	0.0833809	0.0453437	0.0479042	0.0482736	0.0403271	0.0851232	0.0495232	0.0435174	0.0421433	0.0514801		690	0.0124217	0.0021018
650	0.75625	1.06667	1.15942	0.716535	1.62385	1.23478	0.83908	2.00909	0.901575	1.21667	1.4	0.513514		650	0.0349206	0.0336399	0.0456882	0.0221843	0.0286454	0.0238015	0.0205866	0.0435468	0.0263128	0.0219088	0.025286	0.0122265		710	0.00876735	0.00133421
670	0.3375	0.658333	0.536232	0.433071	0.825688	0.608696	0.310345	1.07273	0.480315	0.566667	0.566667	0.648649		670	0.0155844	0.0207622	0.0211308	0.0134081	0.0145655	0.0117332	0.00761421	0.0232512	0.0140182	0.0102041	0.0102348	0.015444
690	0.1375	0.0833333	0.057971	0.173228	0.33945	0.295652	0.206897	0.481818	0.244094	0.25	0.3	0.27027		690	0.00634921	0.00262812	0.00228441	0.00536324	0.00598802	0.00569896	0.00507614	0.0104433	0.00712398	0.0045018	0.00541842	0.00643501
710	0.0625	0.0416667	0.0144928	0.110236	0.119266	0.191304	0.045977	0.209091	0.0984252	0	0.133333	0.0810811		710	0.002886	0.00131406	0.000571102	0.00341297	0.0021039	0.00368756	0.00112803	0.00453202	0.00287257	0	0.00240819	0.0019305
														Highest reading	21.6562	31.7083	25.3768	32.2992	56.6881	51.8783	40.7586	46.1364	34.2638	55.5333	55.3667	42
