# Supplementary material for: Diatom heterotrophy on brown algal polysaccharides emerged through horizontal gene transfer, gene duplication, and neofunctionalization
Source: PLoS Biol. 2025 Apr 1;23(4):e3003038. doi: 10.1371/journal.pbio.3003038 (PMC11960938; doi:10.1371/journal.pbio.3003038)
Supplement: S10 Data — (XLSX) [file pbio.3003038.s036.zip]

Archive with 5 entries (4 files):
- S10_Data/
- S10_Data/S10_Data.xlsx
- S10_Data/S10_Data.nexus
- S10_Data/S10_Data.aln
- S10_Data/S10_Data.newick
