# Supplementary material for: Diatom heterotrophy on brown algal polysaccharides emerged through horizontal gene transfer, gene duplication, and neofunctionalization
Source: PLoS Biol. 2025 Apr 1;23(4):e3003038. doi: 10.1371/journal.pbio.3003038 (PMC11960938; doi:10.1371/journal.pbio.3003038)
Supplement: S10 Data — (XLSX) [file pbio.3003038.s036.zip › S10_Data/S10_Data.xlsx]

## Sheet: S10A_DATA
S10 Data. Raw data for TARP region sequence analysis.
S10A Data. Raw values for disorder heatmap (N. sing1 CA-family ALY).
S17A Fig. Disorder heatmap for N. sing1 CA-family ALY.
0.0107	0.0088	0.0091	0.011	0.014	0.0175	0.0211	0.0243	0.0267	0.0283	0.0262	0.029	0.029	0.0295	0.034	0.0409	0.0525	0.0633	0.0809	0.0969	0.1135	0.1287	0.1374	0.1438	0.1514	0.155	0.1507	0.1437	0.1401	0.1423	0.1534	0.1761	0.1976	0.2167	0.2306	0.2433	0.2551	0.258	0.2627	0.2558	0.2457	0.2376	0.2375	0.2471	0.263	0.2699	0.2787	0.2836	0.3011	0.3192
0.0056	0.0083	0.0076	0.0059	0.0047	0.0047	0.0059	0.0081	0.0106	0.0128	0.0108	0.0067	0.0083	0.0144	0.0273	0.0402	0.0523	0.0647	0.0755	0.093	0.104	0.1152	0.1248	0.1281	0.1322	0.1404	0.1551	0.1655	0.1695	0.1699	0.1675	0.1708	0.184	0.1907	0.1934	0.1902	0.1899	0.1961	0.1968	0.2046	0.2042	0.2011	0.1975	0.198	0.2069	0.2217	0.2293	0.2415	0.2524	0.2762
0.0052	0.0058	0.0055	0.0048	0.0044	0.0043	0.0047	0.0053	0.006	0.0066	0.0058	0.0042	0.0046	0.0066	0.0111	0.0152	0.0184	0.0217	0.0251	0.0314	0.0368	0.0389	0.0405	0.0391	0.0415	0.0512	0.0693	0.0857	0.1005	0.1159	0.1266	0.1398	0.1595	0.1707	0.1743	0.1696	0.1664	0.1656	0.1648	0.1663	0.16	0.1512	0.1421	0.138	0.1434	0.1572	0.1649	0.1786	0.1904	0.2126
0.0097	0.0093	0.0077	0.0061	0.0051	0.0051	0.0058	0.0072	0.0087	0.01	0.0088	0.0082	0.0065	0.0094	0.0118	0.0185	0.0211	0.0261	0.0364	0.0379	0.0442	0.0508	0.0613	0.0699	0.0809	0.0939	0.1068	0.1187	0.12	0.116	0.1078	0.0978	0.0895	0.091	0.0876	0.0899	0.0947	0.0939	0.0963	0.0959	0.0992	0.0926	0.0863	0.0801	0.0811	0.0844	0.0937	0.096	0.1051	0.1166
0.0098	0.0097	0.008	0.0062	0.0052	0.0053	0.0064	0.0082	0.0102	0.012	0.0104	0.0095	0.0075	0.0111	0.0144	0.0228	0.0265	0.0331	0.0445	0.0487	0.0583	0.0675	0.0796	0.0885	0.0984	0.1096	0.1205	0.1299	0.1283	0.1214	0.1104	0.0992	0.0906	0.0934	0.091	0.0939	0.098	0.0972	0.0999	0.0993	0.1026	0.0959	0.0895	0.0828	0.0839	0.0869	0.0966	0.0989	0.1084	0.1199
0.031	0.0177	0.0106	0.0077	0.0076	0.0089	0.0109	0.0128	0.0142	0.0151	0.0155	0.015	0.0135	0.016	0.0168	0.0206	0.0229	0.025	0.0297	0.0371	0.05	0.0616	0.0773	0.0956	0.1095	0.1238	0.1372	0.1506	0.1553	0.1558	0.155	0.1532	0.156	0.1739	0.1878	0.1992	0.2048	0.2121	0.218	0.2159	0.2177	0.2084	0.1984	0.1906	0.1856	0.1922	0.2051	0.2117	0.2197	0.2228
0.1056	0.0807	0.0603	0.046	0.0384	0.037	0.0408	0.0482	0.0574	0.0667	0.0701	0.0721	0.0757	0.0819	0.0913	0.1021	0.1154	0.1225	0.1193	0.1222	0.125	0.1293	0.136	0.1378	0.1476	0.162	0.1776	0.1896	0.1923	0.1856	0.1776	0.1747	0.1859	0.1998	0.2177	0.2268	0.2292	0.2311	0.2242	0.2199	0.2052	0.1871	0.1721	0.1629	0.1687	0.184	0.1931	0.2028	0.2086	0.2205
0.1701	0.127	0.0941	0.0721	0.0604	0.0577	0.0617	0.0702	0.0803	0.0899	0.0916	0.0921	0.0914	0.0925	0.0978	0.1052	0.1169	0.1239	0.1214	0.1259	0.1307	0.1339	0.1409	0.143	0.1534	0.1685	0.1842	0.1963	0.199	0.1925	0.1843	0.1816	0.1929	0.2067	0.2247	0.2339	0.2362	0.2383	0.2313	0.2266	0.2117	0.1935	0.1787	0.1701	0.1755	0.1907	0.1997	0.209	0.2142	0.2258
0.1037	0.08	0.0602	0.0462	0.0387	0.0374	0.0414	0.0491	0.0586	0.0682	0.072	0.0741	0.078	0.0837	0.0928	0.1031	0.1163	0.123	0.1198	0.123	0.1265	0.1316	0.1389	0.141	0.1514	0.1662	0.1817	0.1935	0.1956	0.1884	0.18	0.1771	0.1874	0.1998	0.2167	0.2249	0.2279	0.232	0.2281	0.2279	0.2175	0.2033	0.1914	0.1849	0.1919	0.2081	0.2173	0.2264	0.2317	0.2449
0.1233	0.0787	0.0499	0.0346	0.0299	0.0332	0.0415	0.0521	0.0627	0.0713	0.0721	0.0671	0.0673	0.0714	0.0794	0.0847	0.0882	0.0943	0.0968	0.1068	0.1152	0.1234	0.1323	0.1333	0.1395	0.1503	0.1642	0.1735	0.1743	0.1673	0.1604	0.1619	0.1794	0.1936	0.2053	0.2118	0.2156	0.2206	0.2168	0.2163	0.2056	0.1913	0.1793	0.1728	0.18	0.1967	0.2059	0.2157	0.2216	0.2352
0.0074	0.0069	0.0071	0.0076	0.0083	0.0091	0.0097	0.0101	0.0102	0.0102	0.0077	0.009	0.0129	0.0168	0.0152	0.0162	0.0245	0.0316	0.0425	0.0495	0.0602	0.0738	0.0837	0.097	0.1119	0.1312	0.1449	0.1512	0.1534	0.1562	0.1693	0.1945	0.2094	0.218	0.2328	0.2494	0.2653	0.2619	0.2577	0.2428	0.2193	0.1953	0.1702	0.1584	0.1583	0.1534	0.1534	0.1549	0.1685	0.1902
0.0074	0.0069	0.0071	0.0076	0.0083	0.0091	0.0097	0.0101	0.0102	0.0102	0.0077	0.009	0.0129	0.0168	0.0152	0.0162	0.0245	0.0316	0.0425	0.0495	0.0602	0.0738	0.0837	0.097	0.1119	0.1312	0.1449	0.1512	0.1534	0.1562	0.1693	0.1945	0.2094	0.218	0.2328	0.2494	0.2653	0.2619	0.2577	0.2428	0.2193	0.1953	0.1702	0.1584	0.1583	0.1534	0.1534	0.1549	0.1685	0.1902
0.0062	0.0084	0.0089	0.0089	0.0089	0.0093	0.0102	0.0114	0.0127	0.0139	0.0138	0.0129	0.014	0.0161	0.0128	0.0091	0.0157	0.036	0.0551	0.0843	0.1106	0.1403	0.1699	0.1911	0.2101	0.225	0.2402	0.2476	0.2494	0.2509	0.2566	0.2733	0.293	0.3106	0.3257	0.3448	0.3571	0.3676	0.3539	0.3372	0.3079	0.2697	0.2324	0.1972	0.1792	0.1768	0.1732	0.176	0.1828	0.1995
0.009	0.0091	0.008	0.0072	0.0077	0.0096	0.0129	0.0169	0.021	0.0246	0.0257	0.0217	0.0235	0.028	0.0314	0.028	0.0314	0.0459	0.0557	0.0776	0.1015	0.13	0.1592	0.1794	0.195	0.2043	0.2111	0.2089	0.196	0.1748	0.1612	0.1679	0.1912	0.2088	0.2283	0.2571	0.2821	0.3108	0.3188	0.3253	0.3195	0.3037	0.2839	0.2605	0.2478	0.2477	0.2403	0.2392	0.233	0.2435
0.1254	0.0952	0.0704	0.0529	0.0432	0.0409	0.0446	0.0527	0.0629	0.0731	0.077	0.0791	0.0817	0.0863	0.0942	0.1034	0.1154	0.121	0.1169	0.1195	0.1224	0.1269	0.134	0.1356	0.1455	0.1595	0.1748	0.1864	0.1887	0.1812	0.1722	0.1694	0.1798	0.1922	0.2093	0.2176	0.2211	0.2251	0.221	0.2202	0.2091	0.1948	0.1826	0.1756	0.1824	0.1982	0.2065	0.2148	0.2196	0.2322
0.1254	0.0952	0.0704	0.0529	0.0432	0.0409	0.0446	0.0527	0.0629	0.0731	0.077	0.0791	0.0817	0.0863	0.0942	0.1034	0.1154	0.121	0.1169	0.1195	0.1224	0.1269	0.134	0.1356	0.1455	0.1595	0.1748	0.1864	0.1887	0.1812	0.1722	0.1694	0.1798	0.1922	0.2093	0.2176	0.2211	0.2251	0.221	0.2202	0.2091	0.1948	0.1826	0.1756	0.1824	0.1982	0.2065	0.2148	0.2196	0.2322
0.0091	0.0085	0.0087	0.0095	0.0107	0.0123	0.014	0.0157	0.0173	0.0188	0.0167	0.0214	0.029	0.0344	0.0333	0.0403	0.0567	0.0709	0.0937	0.1149	0.1404	0.1719	0.1999	0.2298	0.2582	0.2828	0.2962	0.3017	0.2996	0.3004	0.3115	0.3292	0.3352	0.34	0.3514	0.3635	0.3772	0.3717	0.3646	0.3521	0.3331	0.313	0.2903	0.276	0.2672	0.2532	0.2429	0.2352	0.2429	0.2579
0.0097	0.0089	0.009	0.0099	0.0113	0.013	0.0148	0.0166	0.0183	0.0199	0.018	0.0228	0.0307	0.0363	0.0355	0.0426	0.0589	0.073	0.0962	0.1178	0.1438	0.1758	0.2042	0.2343	0.2631	0.2878	0.3013	0.3062	0.3034	0.3035	0.3138	0.3309	0.3365	0.3411	0.3524	0.3642	0.3781	0.3732	0.3678	0.3546	0.3353	0.3153	0.2939	0.2826	0.2749	0.2611	0.2515	0.2453	0.2563	0.2753
0.0097	0.0091	0.0092	0.01	0.0113	0.013	0.0148	0.0166	0.0184	0.02	0.018	0.0229	0.0309	0.0366	0.0359	0.043	0.0596	0.0738	0.0969	0.1183	0.144	0.1756	0.2037	0.2336	0.2623	0.2871	0.3007	0.3059	0.3032	0.3034	0.3139	0.3314	0.3369	0.3411	0.3521	0.3638	0.3773	0.3723	0.3669	0.3535	0.334	0.3137	0.292	0.2808	0.2736	0.2599	0.2501	0.2438	0.2549	0.2741
0.0097	0.0089	0.009	0.0099	0.0113	0.013	0.0148	0.0166	0.0183	0.0199	0.018	0.0228	0.0307	0.0363	0.0355	0.0426	0.0589	0.073	0.0962	0.1178	0.144	0.1756	0.204	0.2343	0.263	0.2878	0.3016	0.3068	0.3044	0.3045	0.3147	0.3319	0.3375	0.3421	0.3534	0.3649	0.3787	0.3738	0.3686	0.355	0.3353	0.3155	0.2938	0.2825	0.275	0.2616	0.2526	0.2469	0.2587	0.2779
0.0097	0.0089	0.009	0.0099	0.0113	0.013	0.0148	0.0166	0.0183	0.0199	0.018	0.0228	0.0307	0.0363	0.0355	0.0426	0.0589	0.073	0.0962	0.1178	0.1438	0.1758	0.2042	0.2343	0.2631	0.2878	0.3013	0.3062	0.3034	0.3035	0.3138	0.3309	0.3365	0.3411	0.3524	0.3642	0.3781	0.3732	0.3678	0.3546	0.3353	0.3153	0.2939	0.2826	0.2749	0.2611	0.2515	0.2453	0.2563	0.2753
0.0097	0.0091	0.0092	0.01	0.0113	0.013	0.0148	0.0166	0.0184	0.02	0.018	0.0229	0.0309	0.0366	0.0359	0.0431	0.0595	0.0736	0.0967	0.1183	0.1444	0.1759	0.2041	0.2341	0.263	0.2879	0.3017	0.3069	0.3042	0.3041	0.3142	0.3313	0.3369	0.3415	0.3528	0.3646	0.3785	0.3738	0.3686	0.3551	0.3357	0.3157	0.2938	0.2822	0.2747	0.261	0.2516	0.2454	0.2568	0.276
0.0033	0.0041	0.0043	0.0045	0.0049	0.0055	0.0064	0.0074	0.0083	0.0089	0.0084	0.0096	0.0098	0.009	0.0017	0.0023	0.016	0.0288	0.0541	0.0786	0.1113	0.1462	0.1734	0.1978	0.2177	0.2331	0.2369	0.233	0.2276	0.2268	0.2383	0.2613	0.2817	0.3031	0.3281	0.3449	0.3574	0.3444	0.3278	0.2994	0.2605	0.2185	0.185	0.1672	0.161	0.1531	0.1487	0.143	0.1422	0.1425
0.0068	0.0073	0.0073	0.007	0.0068	0.0069	0.0071	0.0075	0.008	0.0084	0.0081	0.008	0.009	0.0106	0.0106	0.0059	0.0057	0.0132	0.02	0.0339	0.046	0.0585	0.073	0.086	0.1041	0.1265	0.1559	0.1829	0.2035	0.2225	0.2409	0.2678	0.3005	0.3275	0.3477	0.3689	0.3868	0.4027	0.3959	0.3813	0.3509	0.3071	0.2634	0.2292	0.2132	0.2111	0.2044	0.1991	0.191	0.1866
0.0813	0.0536	0.0346	0.024	0.0208	0.0235	0.0301	0.0387	0.0474	0.0544	0.0539	0.0484	0.0487	0.053	0.0624	0.0696	0.0755	0.0836	0.0881	0.0998	0.1086	0.1175	0.1267	0.1282	0.1343	0.1446	0.1595	0.1691	0.1702	0.1636	0.1571	0.1585	0.176	0.1901	0.2016	0.2084	0.2127	0.218	0.2145	0.2138	0.2025	0.1878	0.1758	0.1689	0.1754	0.1918	0.2007	0.2105	0.2168	0.2304
0.0097	0.0089	0.009	0.0099	0.0113	0.013	0.0148	0.0166	0.0183	0.0199	0.018	0.0228	0.0307	0.0363	0.0355	0.0426	0.0589	0.073	0.0962	0.1178	0.144	0.1756	0.204	0.2343	0.263	0.2878	0.3016	0.3068	0.3044	0.3045	0.3147	0.3319	0.3375	0.3421	0.3534	0.3649	0.3787	0.3738	0.3686	0.355	0.3353	0.3155	0.2938	0.2825	0.275	0.2616	0.2526	0.2469	0.2587	0.2779
0.0097	0.0089	0.009	0.0099	0.0113	0.013	0.0148	0.0166	0.0183	0.0199	0.018	0.0228	0.0307	0.0363	0.0355	0.0426	0.0589	0.073	0.0962	0.1178	0.144	0.1756	0.204	0.2343	0.263	0.2878	0.3016	0.3068	0.3044	0.3045	0.3147	0.3319	0.3375	0.3421	0.3534	0.3649	0.3787	0.3738	0.3686	0.355	0.3353	0.3155	0.2938	0.2825	0.275	0.2616	0.2526	0.2469	0.2587	0.2779
0.0097	0.0089	0.009	0.0099	0.0113	0.013	0.0148	0.0166	0.0183	0.0199	0.018	0.0228	0.0307	0.0363	0.0355	0.0426	0.0589	0.073	0.0962	0.1178	0.144	0.1756	0.204	0.2343	0.263	0.2878	0.3016	0.3068	0.3044	0.3045	0.3147	0.3319	0.3375	0.3421	0.3534	0.3649	0.3787	0.3738	0.3686	0.355	0.3353	0.3155	0.2938	0.2825	0.275	0.2616	0.2526	0.2469	0.2587	0.2779
0.0097	0.0089	0.009	0.0099	0.0113	0.013	0.0148	0.0166	0.0183	0.0199	0.018	0.0228	0.0307	0.0363	0.0355	0.0426	0.0589	0.073	0.0962	0.1178	0.144	0.1756	0.204	0.2343	0.263	0.2878	0.3016	0.3068	0.3044	0.3045	0.3147	0.3319	0.3375	0.3421	0.3534	0.3649	0.3787	0.3738	0.3686	0.355	0.3353	0.3155	0.2938	0.2825	0.275	0.2616	0.2526	0.2469	0.2587	0.2779
0.0095	0.0087	0.0088	0.0098	0.0113	0.013	0.0149	0.0166	0.0183	0.0199	0.0179	0.0229	0.0311	0.037	0.0366	0.0443	0.0615	0.0765	0.1004	0.1224	0.1485	0.1798	0.2074	0.2368	0.2647	0.2885	0.3016	0.3064	0.3037	0.3043	0.3154	0.3328	0.3384	0.3425	0.3534	0.3645	0.3777	0.3727	0.3665	0.3544	0.3358	0.3159	0.2938	0.2798	0.2716	0.2573	0.2474	0.2399	0.2483	0.2646
0.0085	0.0097	0.0098	0.01	0.011	0.0129	0.0156	0.0188	0.0219	0.0244	0.0232	0.0244	0.0268	0.0243	0.0199	0.0245	0.0321	0.0369	0.0533	0.0705	0.0904	0.1128	0.1287	0.1433	0.1548	0.1654	0.1683	0.1643	0.157	0.1503	0.1552	0.1707	0.1836	0.1992	0.2163	0.2324	0.2534	0.2569	0.2581	0.2509	0.2355	0.2173	0.1973	0.1876	0.1875	0.1824	0.1818	0.1807	0.1882	0.2022
0.0087	0.0103	0.0104	0.0105	0.0114	0.0133	0.0162	0.0195	0.0228	0.0255	0.0243	0.0256	0.0285	0.0257	0.0208	0.0252	0.033	0.0384	0.0563	0.0752	0.0973	0.1219	0.1397	0.1566	0.1698	0.182	0.1858	0.1818	0.174	0.1673	0.1726	0.1881	0.2011	0.2168	0.234	0.2503	0.2715	0.2739	0.2734	0.2632	0.2441	0.2223	0.1985	0.1859	0.1836	0.1766	0.1753	0.1745	0.1821	0.1965
0.0055	0.0045	0.0039	0.0039	0.0042	0.0049	0.0057	0.0066	0.0074	0.008	0.0085	0.0087	0.0073	0.0081	0.0109	0.0112	0.0028	0.0015	0.0123	0.0319	0.0635	0.0932	0.126	0.157	0.1769	0.1918	0.2004	0.207	0.2044	0.1931	0.1812	0.1774	0.1938	0.2233	0.2499	0.2729	0.2966	0.3186	0.3356	0.327	0.3114	0.2821	0.2414	0.1962	0.1595	0.1416	0.1365	0.1299	0.1261	0.1192
0.0095	0.0087	0.0088	0.0098	0.0113	0.013	0.0149	0.0166	0.0183	0.0199	0.0179	0.0229	0.0311	0.037	0.0366	0.0443	0.0615	0.0765	0.1004	0.1224	0.1485	0.1798	0.2074	0.2368	0.2647	0.2885	0.3016	0.3064	0.3037	0.3043	0.3154	0.3328	0.3384	0.3425	0.3534	0.3645	0.3777	0.3727	0.3665	0.3544	0.3358	0.3159	0.2938	0.2798	0.2716	0.2573	0.2474	0.2399	0.2483	0.2646
0.0097	0.0089	0.009	0.0099	0.0113	0.013	0.0148	0.0166	0.0183	0.0199	0.018	0.0228	0.0307	0.0363	0.0355	0.0426	0.0589	0.073	0.0962	0.1178	0.1438	0.1758	0.2042	0.2343	0.2631	0.2878	0.3013	0.3062	0.3034	0.3035	0.3138	0.3309	0.3365	0.3411	0.3524	0.3642	0.3781	0.3732	0.3678	0.3546	0.3353	0.3153	0.2939	0.2826	0.2749	0.2611	0.2515	0.2453	0.2563	0.2753
0.0026	0.0034	0.0036	0.0036	0.0037	0.0039	0.0043	0.0048	0.0053	0.0057	0.0059	0.0065	0.0076	0.0073	0.0004	-0.0011	0.0087	0.0173	0.0326	0.0457	0.0689	0.098	0.1249	0.1544	0.1839	0.2128	0.2313	0.2412	0.2476	0.2525	0.2673	0.2895	0.308	0.3252	0.3498	0.3704	0.3837	0.3706	0.3536	0.3212	0.2774	0.2292	0.19	0.1686	0.1608	0.1526	0.1497	0.1464	0.1491	0.1526
0.0062	0.0084	0.0089	0.0089	0.0089	0.0093	0.0102	0.0114	0.0127	0.0139	0.0138	0.0129	0.014	0.0161	0.0128	0.0091	0.0157	0.036	0.0551	0.0843	0.1106	0.1403	0.1699	0.1911	0.2101	0.225	0.2402	0.2476	0.2494	0.2509	0.2566	0.2733	0.293	0.3106	0.3257	0.3448	0.3571	0.3676	0.3539	0.3372	0.3079	0.2697	0.2324	0.1972	0.1792	0.1768	0.1732	0.176	0.1828	0.1995
0.0074	0.0069	0.0071	0.0076	0.0083	0.0091	0.0097	0.0101	0.0102	0.0102	0.0077	0.009	0.0129	0.0168	0.0152	0.0162	0.0245	0.0316	0.0425	0.0495	0.0602	0.0738	0.0837	0.097	0.1119	0.1312	0.1449	0.1512	0.1534	0.1562	0.1693	0.1945	0.2094	0.218	0.2328	0.2494	0.2653	0.2619	0.2577	0.2428	0.2193	0.1953	0.1702	0.1584	0.1583	0.1534	0.1534	0.1549	0.1685	0.1902
0.0074	0.0069	0.0071	0.0076	0.0083	0.0091	0.0097	0.0101	0.0102	0.0102	0.0077	0.009	0.0129	0.0168	0.0152	0.0162	0.0245	0.0316	0.0425	0.0495	0.0602	0.0738	0.0837	0.097	0.1119	0.1312	0.1449	0.1512	0.1534	0.1562	0.1693	0.1945	0.2094	0.218	0.2328	0.2494	0.2653	0.2619	0.2577	0.2428	0.2193	0.1953	0.1702	0.1584	0.1583	0.1534	0.1534	0.1549	0.1685	0.1902
0.0074	0.0069	0.0071	0.0076	0.0083	0.0091	0.0097	0.0101	0.0102	0.0102	0.0077	0.009	0.0129	0.0168	0.0152	0.0162	0.0245	0.0316	0.0425	0.0495	0.0602	0.0738	0.0837	0.097	0.1119	0.1312	0.1449	0.1512	0.1534	0.1562	0.1693	0.1945	0.2094	0.218	0.2328	0.2494	0.2653	0.2619	0.2577	0.2428	0.2193	0.1953	0.1702	0.1584	0.1583	0.1534	0.1534	0.1549	0.1685	0.1902
0.0067	0.0063	0.0058	0.0055	0.0055	0.0059	0.0065	0.0073	0.008	0.0086	0.0088	0.0085	0.0092	0.0101	0.011	0.0044	0.003	0.0114	0.0184	0.0358	0.0529	0.0768	0.1043	0.1267	0.1486	0.1678	0.1874	0.1992	0.2011	0.2003	0.2005	0.2139	0.2392	0.2622	0.2844	0.3095	0.3271	0.3413	0.3304	0.3139	0.2858	0.2482	0.2068	0.1733	0.1582	0.1574	0.1531	0.1521	0.1481	0.1491
0.0075	0.0103	0.0109	0.0108	0.0107	0.0112	0.0122	0.0138	0.0155	0.0169	0.0167	0.0148	0.0164	0.0194	0.0174	0.0148	0.0228	0.0445	0.0652	0.0954	0.1226	0.1526	0.1821	0.2031	0.2218	0.2364	0.2515	0.2593	0.2607	0.2612	0.2666	0.2834	0.3031	0.3205	0.3355	0.3545	0.3668	0.3772	0.363	0.3456	0.3157	0.277	0.2391	0.203	0.1842	0.1813	0.1771	0.1802	0.1868	0.2043
0.0061	0.0085	0.009	0.0089	0.0089	0.0093	0.0102	0.0116	0.013	0.0142	0.014	0.0131	0.0144	0.0165	0.0132	0.0094	0.0162	0.037	0.0568	0.0869	0.1141	0.1446	0.1751	0.1974	0.2167	0.232	0.2471	0.2541	0.255	0.2562	0.2617	0.2784	0.2979	0.3156	0.331	0.3506	0.3634	0.3742	0.3602	0.343	0.313	0.2745	0.2365	0.2006	0.1819	0.1791	0.1749	0.178	0.1848	0.2019
0.0061	0.0085	0.009	0.0089	0.0089	0.0093	0.0102	0.0116	0.013	0.0142	0.014	0.0131	0.0144	0.0165	0.0132	0.0094	0.0162	0.037	0.0568	0.0869	0.1141	0.1446	0.1751	0.1974	0.2167	0.232	0.2471	0.2541	0.255	0.2562	0.2617	0.2784	0.2979	0.3156	0.331	0.3506	0.3634	0.3742	0.3602	0.343	0.313	0.2745	0.2365	0.2006	0.1819	0.1791	0.1749	0.178	0.1848	0.2019
0.0075	0.0103	0.0109	0.0108	0.0107	0.0112	0.0122	0.0138	0.0155	0.0169	0.0167	0.0148	0.0164	0.0194	0.0174	0.0148	0.0228	0.0445	0.0652	0.0954	0.1226	0.1526	0.1821	0.2031	0.2218	0.2364	0.2515	0.2593	0.2607	0.2612	0.2666	0.2834	0.3031	0.3205	0.3355	0.3545	0.3668	0.3772	0.363	0.3456	0.3157	0.277	0.2391	0.203	0.1842	0.1813	0.1771	0.1802	0.1868	0.2043
0.0075	0.0103	0.0109	0.0108	0.0107	0.0112	0.0122	0.0138	0.0155	0.0169	0.0167	0.0148	0.0164	0.0194	0.0174	0.0148	0.0228	0.0445	0.0652	0.0954	0.1226	0.1526	0.1821	0.2031	0.2218	0.2364	0.2515	0.2593	0.2607	0.2612	0.2666	0.2834	0.3031	0.3205	0.3355	0.3545	0.3668	0.3772	0.363	0.3456	0.3157	0.277	0.2391	0.203	0.1842	0.1813	0.1771	0.1802	0.1868	0.2043
0.0075	0.0103	0.0109	0.0108	0.0107	0.0112	0.0122	0.0138	0.0155	0.0169	0.0167	0.0148	0.0164	0.0194	0.0174	0.0148	0.0228	0.0445	0.0652	0.0954	0.1226	0.1526	0.1821	0.2031	0.2218	0.2364	0.2515	0.2593	0.2607	0.2612	0.2666	0.2834	0.3031	0.3205	0.3355	0.3545	0.3668	0.3772	0.363	0.3456	0.3157	0.277	0.2391	0.203	0.1842	0.1813	0.1771	0.1802	0.1868	0.2043
0.0079	0.0083	0.0073	0.0066	0.0069	0.0085	0.0112	0.0147	0.0183	0.0214	0.0223	0.0186	0.0201	0.0242	0.0274	0.0239	0.0263	0.0398	0.0486	0.0691	0.0914	0.1188	0.147	0.1665	0.1817	0.1907	0.1976	0.1957	0.1835	0.1628	0.1491	0.1554	0.1787	0.1959	0.2152	0.2442	0.27	0.2992	0.3077	0.315	0.31	0.2944	0.2747	0.2506	0.2371	0.2367	0.2289	0.2272	0.2207	0.2313
0.009	0.0091	0.0079	0.0072	0.0077	0.0097	0.0129	0.0169	0.021	0.0246	0.0256	0.0216	0.0233	0.0278	0.0315	0.0281	0.0312	0.0455	0.0552	0.0771	0.1008	0.129	0.1578	0.1777	0.193	0.202	0.2084	0.2062	0.1933	0.1723	0.1584	0.1646	0.1877	0.2048	0.2237	0.2521	0.2771	0.3054	0.3137	0.3206	0.3157	0.3004	0.2812	0.2581	0.2453	0.2454	0.2381	0.237	0.2307	0.2408
0.0061	0.0065	0.0065	0.0064	0.0063	0.0063	0.0066	0.0069	0.0075	0.0081	0.0088	0.0089	0.0102	0.0116	0.0123	0.0096	0.0093	0.0134	0.0161	0.0225	0.0268	0.0348	0.0452	0.0541	0.0647	0.0752	0.0877	0.0967	0.0989	0.0979	0.097	0.1053	0.1254	0.1402	0.1516	0.1671	0.1834	0.1994	0.1995	0.1979	0.1859	0.1676	0.1477	0.128	0.1192	0.1233	0.121	0.1253	0.1256	0.1371
0.0097	0.0098	0.0085	0.0076	0.0081	0.0102	0.0138	0.0183	0.0229	0.0269	0.028	0.0239	0.0256	0.0302	0.0338	0.0306	0.0338	0.0486	0.059	0.0819	0.1069	0.1367	0.1671	0.188	0.204	0.2135	0.2207	0.2196	0.206	0.1831	0.168	0.1738	0.1979	0.2164	0.2375	0.2688	0.2967	0.3276	0.3373	0.3454	0.3402	0.3232	0.3016	0.2764	0.2622	0.2625	0.2547	0.2531	0.246	0.2566
0.0086	0.0099	0.01	0.0102	0.0111	0.013	0.0158	0.019	0.0221	0.0247	0.0235	0.0247	0.0269	0.0246	0.0202	0.0247	0.0321	0.0368	0.0529	0.0702	0.0899	0.1121	0.128	0.1431	0.1551	0.1663	0.1696	0.1655	0.158	0.151	0.1555	0.171	0.184	0.1996	0.2165	0.2327	0.2538	0.2571	0.2577	0.2493	0.2325	0.2136	0.1921	0.1808	0.1797	0.1737	0.173	0.1726	0.1811	0.1969
0.0097	0.0098	0.0085	0.0076	0.0081	0.0102	0.0138	0.0183	0.0229	0.0269	0.028	0.0239	0.0256	0.0302	0.0338	0.0306	0.0338	0.0486	0.059	0.0819	0.1069	0.1367	0.1671	0.188	0.204	0.2135	0.2207	0.2196	0.206	0.1831	0.168	0.1738	0.1979	0.2164	0.2375	0.2688	0.2967	0.3276	0.3373	0.3454	0.3402	0.3232	0.3016	0.2764	0.2622	0.2625	0.2547	0.2531	0.246	0.2566
0.0097	0.0098	0.0085	0.0076	0.0081	0.0102	0.0138	0.0183	0.0229	0.0269	0.028	0.0239	0.0256	0.0302	0.0338	0.0306	0.0338	0.0486	0.059	0.0819	0.1069	0.1367	0.1671	0.188	0.204	0.2135	0.2207	0.2196	0.206	0.1831	0.168	0.1738	0.1979	0.2164	0.2375	0.2688	0.2967	0.3276	0.3373	0.3454	0.3402	0.3232	0.3016	0.2764	0.2622	0.2625	0.2547	0.2531	0.246	0.2566
0.0093	0.0094	0.0082	0.0071	0.0072	0.0087	0.0114	0.015	0.0187	0.022	0.0229	0.0193	0.0209	0.0248	0.0282	0.0245	0.0277	0.0399	0.0465	0.0655	0.0875	0.1157	0.1461	0.1687	0.1876	0.2008	0.2121	0.214	0.2033	0.1827	0.1675	0.1723	0.1949	0.2128	0.2353	0.2669	0.2951	0.3262	0.3361	0.3438	0.338	0.3208	0.2988	0.273	0.2589	0.2587	0.2509	0.249	0.2414	0.2521
0.0156	0.0128	0.0109	0.0099	0.0098	0.0104	0.0115	0.0128	0.014	0.015	0.0148	0.0129	0.0135	0.0157	0.017	0.0134	0.0129	0.0198	0.0256	0.0368	0.0458	0.0575	0.0709	0.0819	0.0909	0.0988	0.1099	0.1162	0.1191	0.1209	0.1266	0.1462	0.177	0.1977	0.2128	0.2313	0.2505	0.2718	0.2726	0.2733	0.2648	0.2531	0.239	0.2244	0.22	0.229	0.2315	0.2363	0.2407	0.257
0.0141	0.0106	0.0082	0.0068	0.0063	0.0065	0.0071	0.0079	0.0087	0.0093	0.0093	0.0085	0.0087	0.0099	0.0107	0.0101	0.0083	0.0111	0.0119	0.0182	0.0236	0.0336	0.0469	0.0592	0.0709	0.0824	0.0971	0.1069	0.112	0.1159	0.1207	0.1373	0.1657	0.1888	0.2039	0.2225	0.2415	0.2623	0.263	0.2636	0.255	0.2432	0.2293	0.2145	0.21	0.2192	0.2216	0.2265	0.231	0.2472
0.4015	0.4064	0.4094	0.4122	0.4161	0.4223	0.4316	0.4447	0.4616	0.482	0.5029	0.5326	0.5567	0.5718	0.5706	0.5635	0.5335	0.5039	0.4698	0.4362	0.3995	0.3676	0.3223	0.2899	0.2446	0.1929	0.1486	0.109	0.0777	0.057	0.0433	0.0333	0.0227	0.0204	0.0142	0.0111	0.0119	0.0171	0.0163	0.0153	0.0138	0.0141	0.0142	0.015	0.0083	0.0083	0.0202	0.0315	0.0531	0.0745
0.0093	0.0083	0.0075	0.007	0.007	0.0073	0.008	0.0088	0.0095	0.0102	0.0102	0.0089	0.0096	0.0115	0.0129	0.0103	0.0104	0.0157	0.019	0.0275	0.0341	0.0443	0.0537	0.066	0.0804	0.0934	0.1053	0.1102	0.1077	0.0995	0.0906	0.0888	0.0958	0.098	0.1003	0.1086	0.1178	0.1307	0.1319	0.1322	0.1212	0.1088	0.0962	0.0866	0.0789	0.0789	0.0729	0.0733	0.0788	0.0975
0.0067	0.006	0.006	0.0068	0.008	0.0095	0.011	0.0124	0.0135	0.0142	0.0135	0.0149	0.0146	0.0166	0.0163	0.0194	0.0308	0.04	0.0507	0.0589	0.0707	0.0838	0.0919	0.1006	0.1084	0.1184	0.123	0.1189	0.1208	0.1236	0.1311	0.1469	0.153	0.1571	0.1621	0.1652	0.1641	0.1561	0.153	0.1444	0.137	0.1333	0.135	0.1494	0.1708	0.1772	0.1884	0.1949	0.2111	0.2228
0.0357	0.0593	0.0632	0.0561	0.0446	0.0331	0.0241	0.0189	0.0173	0.0187	0.0201	0.0238	0.0223	0.0241	0.0225	0.0216	0.0216	0.0213	0.0196	0.0172	0.015	0.0128	0.011	0.0094	0.0074	0.0065	0.007	0.0067	0.0059	0.0059	0.0055	0.0052	0.0047	0.0045	0.0041	0.004	0.0043	0.0045	0.0048	0.0037	0.0045	0.0066	0.0067	0.0089	0.0087	0.0126	0.0201	0.0262	0.036	0.0481
0.0156	0.0128	0.0109	0.0099	0.0098	0.0104	0.0115	0.0128	0.014	0.015	0.0148	0.0129	0.0135	0.0157	0.017	0.0134	0.0129	0.0198	0.0256	0.0368	0.0458	0.0575	0.0709	0.0819	0.0909	0.0988	0.1099	0.1162	0.1191	0.1209	0.1266	0.1462	0.177	0.1977	0.2128	0.2313	0.2505	0.2718	0.2726	0.2733	0.2648	0.2531	0.239	0.2244	0.22	0.229	0.2315	0.2363	0.2407	0.257
0.0156	0.0128	0.0109	0.0099	0.0098	0.0104	0.0115	0.0128	0.014	0.015	0.0148	0.0129	0.0135	0.0157	0.017	0.0134	0.0129	0.0198	0.0256	0.0368	0.0458	0.0575	0.0709	0.0819	0.0909	0.0988	0.1099	0.1162	0.1191	0.1209	0.1266	0.1462	0.177	0.1977	0.2128	0.2313	0.2505	0.2718	0.2726	0.2733	0.2648	0.2531	0.239	0.2244	0.22	0.229	0.2315	0.2363	0.2407	0.257
0.0181	0.0133	0.0098	0.0077	0.0072	0.008	0.0097	0.0119	0.014	0.0157	0.0155	0.0133	0.0128	0.0155	0.0181	0.0169	0.015	0.0168	0.0243	0.0412	0.0571	0.0796	0.1064	0.1288	0.1528	0.1764	0.1998	0.2119	0.2169	0.218	0.2169	0.2273	0.2524	0.2734	0.2868	0.3014	0.3213	0.3396	0.3374	0.3341	0.3209	0.2982	0.2703	0.2469	0.2344	0.2279	0.2161	0.2075	0.196	0.193
0.0695	0.1252	0.1324	0.1131	0.0837	0.0554	0.0351	0.0259	0.0281	0.0398	0.0573	0.0724	0.0846	0.0953	0.1058	0.1177	0.124	0.1305	0.1379	0.1436	0.1357	0.132	0.1393	0.1587	0.1743	0.1912	0.2112	0.2385	0.2522	0.255	0.2527	0.2449	0.231	0.2178	0.1955	0.1745	0.1586	0.1486	0.1206	0.0935	0.0758	0.0701	0.0753	0.0795	0.1001	0.1338	0.1635	0.1924	0.2095	0.2236
[truncated: 540 more columns]

## Sheet: S10B_DATA
S10 Data. Raw data for TARP region sequence analysis.
S10B Data. TARP repeat region annotations (N. sing1 CA-family ALYs).
S17 Fig. Sequence analysis of TARP repeat sequences.
Accession	Gene name	Start Site	Adjusted Start Site	End Site	Protein Sequence
Sing2_00166-t1	ALY1	153	153	235	EIYDPASPTATSPTTPRPTARPTARPTARPTAAPASSPTTPRPTARPTARPTARPTARPTASPVSSPTSGGFNLNPNVKPSGN
Sing2_00167-t1	ALY2	181	182	260	VEIYDPASPTATSPTTPRPTARPTARPTARPTAAPASSPTTPRPTARPTARPTARPTASPVSSPTSGGFNLNPNVKPSGN
Sing2_00692-t1	ALY3	151	155	219	IKEVRLYDGGAPGSTPTPAPVSSPVSSPTPAPVSPTPAPVSPTPAPVSPTSPTSPTSYGLDPDEPPSEN
Sing2_00693-t1	ALY4	151	155	219	IKEVRLYDGGAPGSTPTPAPVSSPVSSPTPAPVSPTPAPVSPTPAPVSPTSPTSPTSYGLDPDEPPSEN
Sing2_00700-t1	ALY5	152	155	192	KEVRLYDGGAPATSPVSSPVSSPVSSPTSYNLDPDEPPSEN
Sing2_00701-t1	ALY6	152	155	192	KEVRLYDGGAPATSPVSSPVSSPVSSPTSYNLDPDEPPSEN
Sing2_00714-t1	ALY7	151	155	227	IKEVRLYDGGAPVSSPTPAPVTSPVTSPTPAPVSPTPAPVSPTPAPVTSPTPAPVAPTSPTAPTSYGLDPDEPPSEN
Sing2_00715-t1	ALY8	151	155	212	IKEVRLYDGGAPVSSPTPAPVTSPVTSPTPAPVSPTPAPVAPTSPTAPTSYSLDPDEPPSEN
Sing2_00766-t1	ALY9	151	155	192	IKEVRLYDGGAPAPSPVSSPVSSPVSSPTSYGLDPDEPPSGN
Sing2_19331-t1	ALY19	151	153	250	EVEIYDPSSPTASSPTTPRPTARPTARPTARPTTSTTPRPTARPTARPTARPTTSTTPRPTARPTARPTARPTARPTASPVSSPTSGGYNLNPKVKPSGN
Sing2_19332-t1	ALY20	151	153	233	EVEIYSPSSPVAPTTPRPTARPTAAPVASPTTPRPTARPTARPTAAPVAPTTPRPTARPTASPVASPTSGGYNLNPNVKPSGN
Sing2_07581-t1	ALY21	151	153	235	EVEIYDPSSPTASSPTTPRPTARPTAAPVASPTTPRPTARPTARPTAAPVAPTTPRPTARPTASPVASPTSGGYNLNPNVKPSGN
Sing2_07582-t1	ALY22	151	153	235	EVEIYDPSSPTASSPTTPRPTARPTAAPVASPTTPRPTARPTARPTAAPVAPTTPRPTARPTASPVASPTSGGYNLNPNVKPSGN
Sing2_07583-t1	ALY23	150	152	234	EVEIYDPSSPTASSPTTPRPTARPTAAPVASPTTPRPTARPTARPTAAPVAPTTPRPTARPTASPVSSPTSGGYNLDSSVKPSGN
Sing2_07585-t1	ALY24	151	154	231	KEVEIYSPASPVAPTTPRPTARPTASPVASPVSPTTTRPTARPTARPTASPTPRPTARPTASPVSPTSGFNLNPNVKPSGN
Sing2_07586-t1	ALY25	174	177	286	KEVEIYSPSASPSTPSPVTSLTPRPTARPTASPTPRPTTRPTAGPTPRPTVRPTASPTPRPTVRPTAGPTPRPTARPTASPTPRPTARPTASPVSSPTSGGFNLDPKVAPSGN
Sing2_19352-t1	ALY26	151	153	263	EVEIYDPSSPTASSPTTPRPTARPTAAPVSAPTTPRPTARPTARPTAAPVAPTTPRPTARPTARPTARPTARPTAAPVAPVTPRPTARPTASPVSSPTSGGYNLNPNVKPSGN
Sing2_19353-t1	ALY27	154	153	291	IYDTSSPTAASPTTPRPTARPTAAPVTAPTTPRPTARPTAGPTAAPVAPVTPRPTAAPVAPVTPRPTARPTAAPVAPVTPRPTVAPVAPVTPRPTARPTAAPVAPVTPRPTARPTASPVSSPTSGGYNLNPNVKPSGN
Sing2_19354-t1	ALY28	154	153	291	IYDTSSPTAASPTTPRPTARPTAAPVTAPTTPRPTARPTAGPTAAPVAPVTPRPTAAPVAPVTPRPTARPTAAPVAPVTPRPTVAPVAPVTPRPTARPTAAPVAPVTPRPTARPTASPVSSPTSGGYNLNPNVKPSGN
Sing2_19355-t1	ALY29	154	153	291	IYDTSSPTAASPTTPRPTARPTAAPVTAPTTPRPTARPTAGPTAAPVAPVTPRPTAAPVAPVTPRPTARPTAAPVAPVTPRPTVAPVAPVTPRPTARPTAAPVAPVTPRPTARPTASPVSSPTSGGYNLNPNVKPSGN
Sing2_19356-t1	ALY30	154	153	291	IYDTSSPTAASPTTPRPTARPTAAPVTAPTTPRPTARPTAGPTAAPVAPVTPRPTAAPVAPVTPRPTARPTAAPVAPVTPRPTVAPVAPVTPRPTARPTAAPVAPVTPRPTARPTASPVSSPTSGGYNLNPNVKPSGN
Sing2_07610-t1	ALY31	154	153	256	IYGTVLTAVTSSTPRPTARPTARPTARPTARPTASPASSTTPRPTARPTARPTARPTARPTAGPTARPTAQPTARPTARPTARPTSSSSSSYGLDSSVAPSGN
Sing2_07612-t1	ALY32	154	153	252	IYGTVLTAVTSSTPRPTARPTARPTARPTARPTASPASSTTPRPTARPTARPTARPTAGPTARPTARPTARPTARPTARPTSSSSSSYGLDSSVAPSGN
Sing2_07614-t1	ALY33	154	153	240	IYGTVLTAVTSSTPRPTARPTARPTARPTARPTASPASSTTPRPTARPTARPTAQPTARPTARPTARPTSSSSSSYGLDSSVAPSGN
Sing2_07615-t1	ALY34	153	153	240	EIYGMVLTAVTSSTPRPTARPTARPTARPTARPTASPASSTTPRPTARPTARPTAQPTARPTARPTARPTSSSSSSYGLDSSVAPSGN
Sing2_07616-t1	ALY35	155	153	236	YGTVLTAVTSSTPRPTARPTARPTARPTARPTASPASSTTPRPTARPTAQPTARPTARPTARPTSSSSSSYGLDSSVAPSGN
Sing2_07626-t1	ALY37	148	152	222	IKEVEVYSPASPVAPTTPRPTARPTASPVASPTTPRPTPRPTPRPTARPTARPTASPVSPTSGYNLNPNVKPSGN
Sing2_07627-t1	ALY38	150	152	232	EVEIYSPASPVAPTTPRPTARPTAAPVASPTTPRPTARPTARPTAAPVASTTPRPTARPTASPVSSPTSGGYNLNPNVKPSGN
Sing2_07674-t1	ALY40	150	152	252	EVEIYGTVRSPVASSPTTPRPTPRPTPRPTVSPVASSTPRPTASPVASSTPRPTASPVASSTPRPTNAPTPRPTPRPTPKPVSSPTGGGGSYDLDPDAPPCDN
Sing2_07678-t1	ALY41	149	152	228	KEVEIYGTVRSPVASSPTTPRPTPRPTPRPTSSPVSSSTPRPTNAPTPRPTPRPTPKPVSSPTGGGGSYDLDPDAPPCDN
Sing2_07683-t1	ALY42	150	152	228	EVEIYGTVRSPVASSPTTPRPTPRPTPRPTSSPVSSSTPRPTKSPTPRPTSRPTPKPVSSPTGGGGSYDLDPDAPPCDN
Sing2_07685-t1	ALY44	151	153	268	EVELYDNGSSPVSNPTPSPVSPSSPAPVSSTTPSPVTSPTPAPVTSPTPSPVTSPTSSPVASPTLSPVASPTLSPVASPTSPVSSPTPSPISPTNSPTNAPTGNGGYNLDPNVPPCDN
Sing2_07782-t1	ALY46	158	156	190	YDNGSSPVASPVSSPTSTSTSYDLDADVAPSEN
Sing2_07783-t1	ALY47	158	156	190	YDNGSSPVASPVSSPTSTSTSYDLDADVAPSEN
Sing2_09359-t1	ALY50	151	153	222	EVEIYDPSSPTASSPTTPRPTARPTARPTARPSASTTPRPTARPTARPTASPVSSPTSGGFNLNPKVKPSGN
Sing2_10715-t1	ALY51	268	271	315	KEVEIYGGAASPVSAPVPSPVSSPTPAPVSSPTGGGYGLDPDDPPSDN
Sing2_21942-t1	ALY52	153	155	328	EVEIYDNSASPVSSPVSPPSSGQLTISSASDWGGTVSGFPASNAIDGSTSWASRWVAEVINGVAVNLSYLRDRALANGGSSSAWVNVFSGSSSGTTESIEMYDITDMTARYIRVKVFSNSIGDSEQMIKEVEIYGGAASPVSAPVPSPVSSPTPAPVSSPTGGGYGLDPDDPPSDN
Sing2_11661-t1	ALY56	158	153	174	SGSSSYGLDSSVAPSEN
Sing2_11679-t1	ALY57	152	154	165	EVELYDNGSAPSDN
Sing2_11680-t1	ALY58	158	153	174	SGSSSYGLDSSVAPSEN
Sing2_11681-t1	ALY59	154	156	189	EVELYDNGGSPVASPVSSPTGGSNYGLDPDEPPSEN
Sing2_12084-t1	ALY66	151	154	219	KEVEIYGTVLSPVASSPTSPTPRPTSRPTASPVSSSTPRPTARPTARPVSSPTSSGDYGLDADAAPSEN
Sing2_12092-t1	ALY68	151	154	231	KEVEIYGTVLSPVASSPTSPTPRPTSRPTSRPTASPVSSSTPRPTSRPTARPTARPTARPVSSPTSSGDYGLDADAAPSEN
Sing2_12094-t1	ALY69	151	154	231	KEVEIYGTVLSPVASSPTSPTPRPTSRPTSRPTASPVSSSTPRPTSRPTARPTARPTARPVSSPTSSGDYGLDADAAPSEN
Sing2_12096-t1	ALY70	151	154	219	KEVEIYGTVLSPVASSPTSPTPRPTSRPTASPVSSSTPRPTARPTARPVSSPTSSGDYGLDADAAPSEN
Sing2_12099-t1	ALY73	151	154	219	KEVEIYGSVLSPVASSPTSPTPRPTSRPTASPVSSSTPRPTARPTARPVSSPTSSGDYGLDADAAPSEN
Sing2_12102-t1	ALY74	151	154	219	KEVEIYGTVLSPVASSPTSPTPRPTSRPTASPVSSSTPRPTSRPTARPVSSPTSSGDYGLDADAAPSEN
Sing2_12104-t1	ALY75	151	154	219	KEVEIYGTVLSPVASSPTSPTPRPTSRPTASPVSSSTPRPTARPTARPVSSPTSSGDYGLDADAAPSEN
Sing2_12681-t1	ALY76	151	154	219	KEVEIYGTVLSPVASSPTSPTPRPTSRPTASPVSSSTPRPTARPTARPVSSPTSSGDYGLDADAAPSEN
Sing2_12682-t1	ALY77	151	154	227	KEVEIYGTVLSPVASSPTSPTPRPTSRPTASPVSSSTPRPTSRPTARPTARPTARPVSSPTSSGDYGLDADAAPSEN
Sing2_12684-t1	ALY78	151	154	227	KEVEIYGTVLSPVASSPTSPTPRPTSRPTASPVSSSTPRPTSRPTARPTARPTARPVSSPTSSGDYGLDADAAPSEN
Sing2_12686-t1	ALY79	151	154	227	KEVEIYGTVLSPVASSPTSPTPRPTSRPTASPVSSSTPRPTSRPTARPTARPTARPVSSPTSSGDYGLDADAAPSEN
Sing2_12688-t1	ALY80	151	154	227	KEVEIYGTVLSPVASSPTSPTPRPTSRPTASPVSSSTPRPTSRPTARPTARPTARPVSSPTSSGDYGLDADAAPSEN
Sing2_12690-t1	ALY81	151	154	227	KEVEIYGTVLSPVASSPTSPTPRPTSRPTASPVSSSTPRPTSRPTARPTARPTARPVSSPTSSGDYGLDADAAPSEN
Sing2_23803-t1	ALY83	150	152	234	EVEIYDPSSPTASSPTTPRPTARPTAAPVASPTTPRPTARPTARPTAAPVAPTTPRPTARPTASPVSSPTSGGYNLDSSVKPSGN
Sing2_13014-t1	ALY84	151	153	235	EVEIYDPSSPTASSPTTPRPTARPTAAPVASPTTPRPTARPTARPTAAPVAPTTPRPTARPTASPVSSPTSGGYNLDSSVKPSGN
Sing2_13015-t1	ALY85	150	152	234	EVEIYDPSSPTASSPTTPRPTARPTAAPVASPTTPRPTARPTARPTAAPVAPTTPRPTARPTASPVSSPTSGGYNLDSSVKPSGN
Sing2_13016-t1	ALY86	151	153	235	EVEIYDPSSPTASSPTTPRPTARPTAAPVASPTTPRPTARPTARPTAAPVAPTTPRPTARPTASPVASPTSGGYNLNPNVKPSGN
Sing2_23806-t1	ALY87	151	153	233	EVEIYSPSSPVAPTTPRPTARPTAAPVASPTTPRPTARPTARPTAAPVAPTTPRPTARPTASPVASPTSGGYNLNPNVKPSGN
Sing2_13043-t1	ALY88	150	152	234	EVEIYDPSSPTASSPTTPRPTARPTAAPVASPTTPRPTARPTARPTAAPVAPTTPRPTARPTASPVSSPTSGGYNLDSSVKPSGN
Sing2_13044-t1	ALY89	151	153	235	EVEIYDPSSPTASSPTTPRPTARPTAAPVASPTTPRPTARPTARPTAAPVAPTTPRPTARPTASPVASPTSGGYNLNPNVKPSGN
Sing2_13045-t1	ALY90	151	153	235	EVEIYDPSSPTASSPTTPRPTARPTAAPVASPTTPRPTARPTARPTAAPVAPTTPRPTARPTASPVASPTSGGYNLNPNVKPSGN
Sing2_23830-t1	ALY91	150	152	234	EVEIYDPSSPTASSPTTPRPTARPTAAPVASPTTPRPTARPTARPTAAPVAPTTPRPTARPTASPVSSPTSGGYNLDSSVKPSGN
Sing2_13061-t1	ALY92	154	153	252	IYGTVLTAVTSSTPRPTARPTARPTARPTARPTASPASSTTPRPTARPTARPTARPTAGPTARPTARPTARPTARPTARPTSSSSSSYGLDSSVAPSGN
Sing2_13063-t1	ALY93	154	153	252	IYGTVLTAVTSSTPRPTARPTARPTARPTARPTASPASSTTPRPTARPTARPTARPTAGPTARPTARPTARPTARPTARPTSSSSSSYGLDSSVAPSGN
