# Supplementary material for: Diatom heterotrophy on brown algal polysaccharides emerged through horizontal gene transfer, gene duplication, and neofunctionalization
Source: PLoS Biol. 2025 Apr 1;23(4):e3003038. doi: 10.1371/journal.pbio.3003038 (PMC11960938; doi:10.1371/journal.pbio.3003038)
Supplement: S10 Data — (XLSX) [file pbio.3003038.s036.zip › S10_Data/S10_Data.nexus]

#NEXUS
Begin trees; [Treefile created Thu Jan 2 04:20:33 2025]
	Translate
		1 ALY2|00167/7-85,
		2 ALY1|00166/6-88,
		3 ALY50|09359/8-77,
		4 ALY19|19331/8-105,
		5 ALY25|07586/9-118,
		6 ALY24|07585/9-86,
		7 ALY37|07626/10-80,
		8 ALY38|07627/8-88,
		9 ALY20|19332/8-88,
		10 ALY87|23806/8-88,
		11 ALY26|19352/8-118,
		12 ALY30|19356/5-143,
		13 ALY28|19354/5-143,
		14 ALY27|19353/5-143,
		15 ALY29|19355/5-143,
		16 ALY90|13045/8-90,
		17 ALY22|07582/8-90,
		18 ALY89|13044/8-90,
		19 ALY21|07581/8-90,
		20 ALY86|13016/8-90,
		21 ALY91|23830/8-90,
		22 ALY23|07583/8-90,
		23 ALY83|23803/8-90,
		24 ALY88|13043/8-90,
		25 ALY84|13014/8-90,
		26 ALY85|13015/8-90,
		27 ALY93|13063/5-104,
		28 ALY32|07612/5-104,
		29 ALY92|13061/5-104,
		30 ALY31|07610/5-108,
		31 ALY33|07614/5-92,
		32 ALY34|07615/6-93,
		33 ALY35|07616/4-87,
		34 ALY73|12099/9-74,
		35 ALY74|12102/9-74,
		36 ALY70|12096/9-74,
		37 ALY75|12104/9-74,
		38 ALY66|12084/9-74,
		39 ALY76|12681/9-74,
		40 ALY77|12682/9-82,
		41 ALY79|12686/9-82,
		42 ALY78|12684/9-82,
		43 ALY80|12688/9-82,
		44 ALY81|12690/9-82,
		45 ALY68|12092/9-86,
		46 ALY69|12094/9-86,
		47 ALY40|07674/8-108,
		48 ALY41|07678/9-85,
		49 ALY42|07683/8-84,
		50 ALY51|10715/9-53,
		51 ALY52|21942/137-181,
		52 ALY44|07685/8-123,
		53 ALY57|11679/8-19,
		54 ALY56|11661/1-22,
		55 ALY58|11680/1-22,
		56 ALY46|07782/4-38,
		57 ALY47|07783/4-38,
		58 ALY59|11681/8-41,
		59 ALY3|00692/10-74,
		60 ALY4|00693/10-74,
		61 ALY7|00714/10-82,
		62 ALY8|00715/10-67,
		63 ALY5|00700/9-46,
		64 ALY6|00701/9-46,
		65 ALY9|00766/10-47
;
	tree Bioperl_1 = [&R] ((1:0.0000021246,2:0.0000021246,((3:0.0129168851,(4:0.0155324527,5:0.2487296949):0.0129259611[36]):0.0340343460[45],(((6:0.0683655684,7:0.0585038465):0.0000027024[26],(8:0.0000021246,((9:0.0000021246,10:0.0000021246):0.0108643281[75],((11:0.0000021246,(12:0.0000021246,(13:0.0000021246,(14:0.0000021246,15:0.0000021246):0.0000021246[21]):0.0000021246[22]):0.0485127617[100]):0.…
End;
