# Supplementary material for: Diatom heterotrophy on brown algal polysaccharides emerged through horizontal gene transfer, gene duplication, and neofunctionalization
Source: PLoS Biol. 2025 Apr 1;23(4):e3003038. doi: 10.1371/journal.pbio.3003038 (PMC11960938; doi:10.1371/journal.pbio.3003038)
Supplement: S10 Data — (XLSX) [file pbio.3003038.s036.zip › S10_Data/S10_Data.aln]

CLUSTAL

ALY2|00167/7-85     EIYDPA-SPTATSPT---TPRPTARPTARPTARP----TAAPASSP---TTPRP----TA
ALY1|00166/6-88     EIYDPA-SPTATSPT---TPRPTARPTARPTARP----TAAPASSP---TTPRP----TA
ALY50|09359/8-77    EIYDPS-SPTASSPT---TPRPTARPTARPTARP------------SASTTPRP----TA
ALY19|19331/8-105   EIYDPS-SPTASSPT---TPRPTARPTARPTARP------------TTSTTPRP----TA
ALY25|07586/9-118   EIYSPSASPSTPSPVTSLTPRPTARP------------TASP--------TPRPTTRP--
ALY24|07585/9-86    EIYSPA-SPVA--PT---TPRPTARP------------TASPVASPVSPTTTRP----TA
ALY37|07626/10-80   EVYSPA-SPVA--PT---TPRPTARP------------TASPVASP---TTPRPTPRP--
ALY38|07627/8-88    EIYSPA-SPVA--PT---TPRPTARP------------TAAPVASP---TTPRP----TA
ALY20|19332/8-88    EIYSPS-SPVA--PT---TPRPTARP------------TAAPVASP---TTPRP----TA
ALY87|23806/8-88    EIYSPS-SPVA--PT---TPRPTARP------------TAAPVASP---TTPRP----TA
ALY26|19352/8-118   EIYDPS-SPTASSPT---TPRPTARP------------TAAPVSAP---TTPRP----TA
ALY30|19356/5-143   EIYDTS-SPTAASPT---TPRPTARP------------TAAPVTAP---TTPRP----TA
ALY28|19354/5-143   EIYDTS-SPTAASPT---TPRPTARP------------TAAPVTAP---TTPRP----TA
ALY27|19353/5-143   EIYDTS-SPTAASPT---TPRPTARP------------TAAPVTAP---TTPRP----TA
ALY29|19355/5-143   EIYDTS-SPTAASPT---TPRPTARP------------TAAPVTAP---TTPRP----TA
ALY90|13045/8-90    EIYDPS-SPTASSPT---TPRPTARP------------TAAPVASP---TTPRP----TA
ALY22|07582/8-90    EIYDPS-SPTASSPT---TPRPTARP------------TAAPVASP---TTPRP----TA
ALY89|13044/8-90    EIYDPS-SPTASSPT---TPRPTARP------------TAAPVASP---TTPRP----TA
ALY21|07581/8-90    EIYDPS-SPTASSPT---TPRPTARP------------TAAPVASP---TTPRP----TA
ALY86|13016/8-90    EIYDPS-SPTASSPT---TPRPTARP------------TAAPVASP---TTPRP----TA
ALY91|23830/8-90    EIYDPS-SPTASSPT---TPRPTARP------------TAAPVASP---TTPRP----TA
ALY23|07583/8-90    EIYDPS-SPTASSPT---TPRPTARP------------TAAPVASP---TTPRP----TA
ALY83|23803/8-90    EIYDPS-SPTASSPT---TPRPTARP------------TAAPVASP---TTPRP----TA
ALY88|13043/8-90    EIYDPS-SPTASSPT---TPRPTARP------------TAAPVASP---TTPRP----TA
ALY84|13014/8-90    EIYDPS-SPTASSPT---TPRPTARP------------TAAPVASP---TTPRP----TA
ALY85|13015/8-90    EIYDPS-SPTASSPT---TPRPTARP------------TAAPVASP---TTPRP----TA
ALY93|13063/5-104   EIYGTVLTAVTSS-----TPRPTARPTARPTARPTARPTASPASS----TTPRP----TA
ALY32|07612/5-104   EIYGTVLTAVTSS-----TPRPTARPTARPTARPTARPTASPASS----TTPRP----TA
ALY92|13061/5-104   EIYGTVLTAVTSS-----TPRPTARPTARPTARPTARPTASPASS----TTPRP----TA
ALY31|07610/5-108   EIYGTVLTAVTSS-----TPRPTARPTARPTARPTARPTASPASS----TTPRP----TA
ALY33|07614/5-92    EIYGTVLTAVTSS-----TPRPTARPTARPTARPTARPTASPASS----TTPRP----TA
ALY34|07615/6-93    EIYGMVLTAVTSS-----TPRPTARPTARPTARPTARPTASPASS----TTPRP----TA
ALY35|07616/4-87    EIYGTVLTAVTSS-----TPRPTARPTARPTARPTARPTASPASS----TTPRP----TA
ALY73|12099/9-74    EIYGSVLSPVASSPTSP-TPRPTSRP------------TASPVSSS----TPRP----TA
ALY74|12102/9-74    EIYGTVLSPVASSPTSP-TPRPTSRP------------TASPVSSS----TPRP----TS
ALY70|12096/9-74    EIYGTVLSPVASSPTSP-TPRPTSRP------------TASPVSSS----TPRP----TA
ALY75|12104/9-74    EIYGTVLSPVASSPTSP-TPRPTSRP------------TASPVSSS----TPRP----TA
ALY66|12084/9-74    EIYGTVLSPVASSPTSP-TPRPTSRP------------TASPVSSS----TPRP----TA
ALY76|12681/9-74    EIYGTVLSPVASSPTSP-TPRPTSRP------------TASPVSSS----TPRP----TA
ALY77|12682/9-82    EIYGTVLSPVASSPTSP-TPRPTSRP------------TASPVSSS----TPRP----TS
ALY79|12686/9-82    EIYGTVLSPVASSPTSP-TPRPTSRP------------TASPVSSS----TPRP----TS
ALY78|12684/9-82    EIYGTVLSPVASSPTSP-TPRPTSRP------------TASPVSSS----TPRP----TS
ALY80|12688/9-82    EIYGTVLSPVASSPTSP-TPRPTSRP------------TASPVSSS----TPRP----TS
ALY81|12690/9-82    EIYGTVLSPVASSPTSP-TPRPTSRP------------TASPVSSS----TPRP----TS
ALY68|12092/9-86    EIYGTVLSPVASSPTSP-TPRPTSRPTSRP--------TASPVSSS----TPRP----TS
ALY69|12094/9-86    EIYGTVLSPVASSPTSP-TPRPTSRPTSRP--------TASPVSSS----TPRP----TS
ALY40|07674/8-106   EIYGTVRSPVASSPT---TPRPTPRPTPRP--------TVSPVASS----TPRP------
ALY41|07678/9-84    EIYGTVRSPVASSPT---TPRPTPRPTPRP--------TSSPVSSS----TPRPTNAPTP
ALY42|07683/8-83    EIYGTVRSPVASSPT---TPRPTPRPTPRP--------TSSPVSSS----TPRPTKSPTP
ALY51|10715/9-53    EIYGGAASPVSA-PVPS------------------------PVSSP--------------
ALY52|21942/137-181 EIYGGAASPVSA-PVPS------------------------PVSSP--------------
ALY44|07685/8-123   ELYDNGSSPVSN-PTPS--PVS-P-SS--PAPVS------STTPSPV--TSPTPAPVTSP
ALY57|11679/8-19    ELYDNGSA----------------------------------------------------
ALY56|11661/1-22    ELYDNS------------------------------------------------------
ALY58|11680/1-22    ELYDNS------------------------------------------------------
ALY46|07782/4-38    QLYDNGSSPVAS------------------------------------------------
ALY47|07783/4-38    QLYDNGSSPVAS------------------------------------------------
ALY59|11681/8-41    ELYDNGGSPVAS------------------------------------------------
ALY3|00692/10-74    RLYDGGA-PGS---TPTPAPVSSPVSSPTPAPVSPTPAPVSPTPAPVSPTSPT-------
ALY4|00693/10-74    RLYDGGA-PG-S--TPTPAPVSSPVSSPTPAPVSPTPAPVSPTPAPVSPTSPT-------
ALY7|00714/10-82    RLYDGGA-PV-SSPT--PAPVTSPVTSPTPAPVSPTPAPVSPTPAPVTSPTPAPVAPTSP
ALY8|00715/10-67    RLYDGGA-PV-SSPT--PAPVTSPVTSPTPAPVSPTPAPVAPT---------------SP
ALY5|00700/9-46     RLYDGGA-PATS-------PVSSPVSS---------------------------------
ALY6|00701/9-46     RLYDGGA-PATS-------PVSSPVSS---------------------------------
ALY9|00766/10-47    RLYDGGA-PAPS-------PVSSPVSS---------------------------------

ALY2|00167/7-85     RPTARPTARP--------------------------------------------------
ALY1|00166/6-88     RPTARPTARPTARP----------------------------------------------
ALY50|09359/8-77    RPTARP------------------------------------------------------
ALY19|19331/8-105   RPTARPTARP----------------------------TTST----TPRPTARPTARPTA
ALY25|07586/9-118   --TAGP----------------------------------------TPRPTVRP------
ALY24|07585/9-86    RPTARP--------------------------------TASP----TPRPTARP------
ALY37|07626/10-80   ----------------------------------------------TPRPTARPTARP--
ALY38|07627/8-88    RPTARP--------------------------------TAAPVASTTPRPTARP------
ALY20|19332/8-88    RPTARP--------------------------------TAAPVAPTTPRPTARP------
ALY87|23806/8-88    RPTARP--------------------------------TAAPVAPTTPRPTARP------
ALY26|19352/8-118   RPTARP--------------------------------TAAPVAPTTPRPTARPTARPTA
ALY30|19356/5-143   RPTAGP--------------------------------TAAPVAPVTPRP----------
ALY28|19354/5-143   RPTAGP--------------------------------TAAPVAPVTPRP----------
ALY27|19353/5-143   RPTAGP--------------------------------TAAPVAPVTPRP----------
ALY29|19355/5-143   RPTAGP--------------------------------TAAPVAPVTPRP----------
ALY90|13045/8-90    RPTARP--------------------------------TAAPVAPTTPRPTARP------
ALY22|07582/8-90    RPTARP--------------------------------TAAPVAPTTPRPTARP------
ALY89|13044/8-90    RPTARP--------------------------------TAAPVAPTTPRPTARP------
ALY21|07581/8-90    RPTARP--------------------------------TAAPVAPTTPRPTARP------
ALY86|13016/8-90    RPTARP--------------------------------TAAPVAPTTPRPTARP------
ALY91|23830/8-90    RPTARP--------------------------------TAAPVAPTTPRPTARP------
ALY23|07583/8-90    RPTARP--------------------------------TAAPVAPTTPRPTARP------
ALY83|23803/8-90    RPTARP--------------------------------TAAPVAPTTPRPTARP------
ALY88|13043/8-90    RPTARP--------------------------------TAAPVAPTTPRPTARP------
ALY84|13014/8-90    RPTARP--------------------------------TAAPVAPTTPRPTARP------
ALY85|13015/8-90    RPTARP--------------------------------TAAPVAPTTPRPTARP------
ALY93|13063/5-104   RPTARPTARP----TAGPTARPTARPTARPTARPTARP----------------------
ALY32|07612/5-104   RPTARPTARP----TAGPTARPTARPTARPTARPTARP----------------------
ALY92|13061/5-104   RPTARPTARP----TAGPTARPTARPTARPTARPTARP----------------------
ALY31|07610/5-108   RPTARPTARPTARPTAGPTARPTAQPTARPTARPTARP----------------------
ALY33|07614/5-92    RPTARP----------------TAQPTARPTARPTARP----------------------
ALY34|07615/6-93    RPTARP----------------TAQPTARPTARPTARP----------------------
ALY35|07616/4-87    RP--------------------TAQPTARPTARPTARP----------------------
ALY73|12099/9-74    RPTARP------------------------------------------------------
ALY74|12102/9-74    RPTARP------------------------------------------------------
ALY70|12096/9-74    RPTARP------------------------------------------------------
ALY75|12104/9-74    RPTARP------------------------------------------------------
ALY66|12084/9-74    RPTARP------------------------------------------------------
ALY76|12681/9-74    RPTARP------------------------------------------------------
ALY77|12682/9-82    RPTARPTARPTARP----------------------------------------------
ALY79|12686/9-82    RPTARPTARPTARP----------------------------------------------
ALY78|12684/9-82    RPTARPTARPTARP----------------------------------------------
ALY80|12688/9-82    RPTARPTARPTARP----------------------------------------------
ALY81|12690/9-82    RPTARPTARPTARP----------------------------------------------
ALY68|12092/9-86    RPTARPTARPTARP----------------------------------------------
ALY69|12094/9-86    RPTARPTARPTARP----------------------------------------------
ALY40|07674/8-106   ------------------------------------------------------------
ALY41|07678/9-84    RPTPRP------------------------------------------------------
ALY42|07683/8-83    RPTSRP------------------------------------------------------
ALY51|10715/9-53    ------------------------------------------------------------
ALY52|21942/137-181 ------------------------------------------------------------
ALY44|07685/8-123   TPSPVTSPTSSPVASPTLSPVASPTLSPVASPTSPVSSPTPSPISP--------------
ALY57|11679/8-19    ------------------------------------------------------------
ALY56|11661/1-22    ------------------------------------------------------------
ALY58|11680/1-22    ------------------------------------------------------------
ALY46|07782/4-38    ------------------------------------------------------------
ALY47|07783/4-38    ------------------------------------------------------------
ALY59|11681/8-41    ------------------------------------------------------------
ALY3|00692/10-74    ------------------------------------------------------------
ALY4|00693/10-74    ------------------------------------------------------------
ALY7|00714/10-82    TA----------------------------------------------------------
ALY8|00715/10-67    TA----------------------------------------------------------
ALY5|00700/9-46     ------------------------------------------------------------
ALY6|00701/9-46     ------------------------------------------------------------
ALY9|00766/10-47    ------------------------------------------------------------

ALY2|00167/7-85     ------------------------------------------------------------
ALY1|00166/6-88     ------------------------------------------------------------
ALY50|09359/8-77    ------------------------------------------------------------
ALY19|19331/8-105   RPTARP------------------------------------------------------
ALY25|07586/9-118   ------TASP----TPRPTVRPTAGP----------------TPRPTARPTASP----TP
ALY24|07585/9-86    ------------------------------------------------------------
ALY37|07626/10-80   ------------------------------------------------------------
ALY38|07627/8-88    ------------------------------------------------------------
ALY20|19332/8-88    ------------------------------------------------------------
ALY87|23806/8-88    ------------------------------------------------------------
ALY26|19352/8-118   RPTARPTAAPVAPVTPRPTARP--------------------------------------
ALY30|19356/5-143   ------TAAPVAPVTPRPTARPTAAPVAPVTPRPTVAPVAPVTPRPTARPTAAPVAPVTP
ALY28|19354/5-143   ------TAAPVAPVTPRPTARPTAAPVAPVTPRPTVAPVAPVTPRPTARPTAAPVAPVTP
ALY27|19353/5-143   ------TAAPVAPVTPRPTARPTAAPVAPVTPRPTVAPVAPVTPRPTARPTAAPVAPVTP
ALY29|19355/5-143   ------TAAPVAPVTPRPTARPTAAPVAPVTPRPTVAPVAPVTPRPTARPTAAPVAPVTP
ALY90|13045/8-90    ------------------------------------------------------------
ALY22|07582/8-90    ------------------------------------------------------------
ALY89|13044/8-90    ------------------------------------------------------------
ALY21|07581/8-90    ------------------------------------------------------------
ALY86|13016/8-90    ------------------------------------------------------------
ALY91|23830/8-90    ------------------------------------------------------------
ALY23|07583/8-90    ------------------------------------------------------------
ALY83|23803/8-90    ------------------------------------------------------------
ALY88|13043/8-90    ------------------------------------------------------------
ALY84|13014/8-90    ------------------------------------------------------------
ALY85|13015/8-90    ------------------------------------------------------------
ALY93|13063/5-104   ------------------------------------------------------------
ALY32|07612/5-104   ------------------------------------------------------------
ALY92|13061/5-104   ------------------------------------------------------------
ALY31|07610/5-108   ------------------------------------------------------------
ALY33|07614/5-92    ------------------------------------------------------------
ALY34|07615/6-93    ------------------------------------------------------------
ALY35|07616/4-87    ------------------------------------------------------------
ALY73|12099/9-74    ------------------------------------------------------------
ALY74|12102/9-74    ------------------------------------------------------------
ALY70|12096/9-74    ------------------------------------------------------------
ALY75|12104/9-74    ------------------------------------------------------------
ALY66|12084/9-74    ------------------------------------------------------------
ALY76|12681/9-74    ------------------------------------------------------------
ALY77|12682/9-82    ------------------------------------------------------------
ALY79|12686/9-82    ------------------------------------------------------------
ALY78|12684/9-82    ------------------------------------------------------------
ALY80|12688/9-82    ------------------------------------------------------------
ALY81|12690/9-82    ------------------------------------------------------------
ALY68|12092/9-86    ------------------------------------------------------------
ALY69|12094/9-86    ------------------------------------------------------------
ALY40|07674/8-106   ------TASPVASSTPRP----TASPVASSTPRPTNAP----TPRPTPRP----------
ALY41|07678/9-84    ------------------------------------------------------------
ALY42|07683/8-83    ------------------------------------------------------------
ALY51|10715/9-53    ------------------------------------------------------------
ALY52|21942/137-181 ------------------------------------------------------------
ALY44|07685/8-123   ------TNSP--------------------------------------------------
ALY57|11679/8-19    ------------------------------------------------------------
ALY56|11661/1-22    ------------------------------------------------------------
ALY58|11680/1-22    ------------------------------------------------------------
ALY46|07782/4-38    ------------------------------------------------------------
ALY47|07783/4-38    ------------------------------------------------------------
ALY59|11681/8-41    ------------------------------------------------------------
ALY3|00692/10-74    ------------------------------------------------------------
ALY4|00693/10-74    ------------------------------------------------------------
ALY7|00714/10-82    ------------------------------------------------------------
ALY8|00715/10-67    ------------------------------------------------------------
ALY5|00700/9-46     ------------------------------------------------------------
ALY6|00701/9-46     ------------------------------------------------------------
ALY9|00766/10-47    ------------------------------------------------------------

ALY2|00167/7-85     ------TASPVSSPTSGG--FNLNPNVKPSGN
ALY1|00166/6-88     ------TASPVSSPTSGG--FNLNPNVKPSGN
ALY50|09359/8-77    ------TASPVSSPTSGG--FNLNPKVKPSGN
ALY19|19331/8-105   ------TASPVSSPTSGG--YNLNPKVKPSGN
ALY25|07586/9-118   RPTARPTASPVSSPTSGG--FNLDPKVAPSGN
ALY24|07585/9-86    ------TASPV-SPTS-G--FNLNPNVKPSGN
ALY37|07626/10-80   ------TASPV-SPTS-G--YNLNPNVKPSGN
ALY38|07627/8-88    ------TASPVSSPTSGG--YNLNPNVKPSGN
ALY20|19332/8-88    ------TASPVASPTSGG--YNLNPNVKPSGN
ALY87|23806/8-88    ------TASPVASPTSGG--YNLNPNVKPSGN
ALY26|19352/8-118   ------TASPVSSPTSGG--YNLNPNVKPSGN
ALY30|19356/5-143   RPTARPTASPVSSPTSGG--YNLNPNVKPSGN
ALY28|19354/5-143   RPTARPTASPVSSPTSGG--YNLNPNVKPSGN
ALY27|19353/5-143   RPTARPTASPVSSPTSGG--YNLNPNVKPSGN
ALY29|19355/5-143   RPTARPTASPVSSPTSGG--YNLNPNVKPSGN
ALY90|13045/8-90    ------TASPVASPTSGG--YNLNPNVKPSGN
ALY22|07582/8-90    ------TASPVASPTSGG--YNLNPNVKPSGN
ALY89|13044/8-90    ------TASPVASPTSGG--YNLNPNVKPSGN
ALY21|07581/8-90    ------TASPVASPTSGG--YNLNPNVKPSGN
ALY86|13016/8-90    ------TASPVASPTSGG--YNLNPNVKPSGN
ALY91|23830/8-90    ------TASPVSSPTSGG--YNLDSSVKPSGN
ALY23|07583/8-90    ------TASPVSSPTSGG--YNLDSSVKPSGN
ALY83|23803/8-90    ------TASPVSSPTSGG--YNLDSSVKPSGN
ALY88|13043/8-90    ------TASPVSSPTSGG--YNLDSSVKPSGN
ALY84|13014/8-90    ------TASPVSSPTSGG--YNLDSSVKPSGN
ALY85|13015/8-90    ------TASPVSSPTSGG--YNLDSSVKPSGN
ALY93|13063/5-104   ------T-----SSSSSS--YGLDSSVAPSGN
ALY32|07612/5-104   ------T-----SSSSSS--YGLDSSVAPSGN
ALY92|13061/5-104   ------T-----SSSSSS--YGLDSSVAPSGN
ALY31|07610/5-108   ------T-----SSSSSS--YGLDSSVAPSGN
ALY33|07614/5-92    ------T-----SSSSSS--YGLDSSVAPSGN
ALY34|07615/6-93    ------T-----SSSSSS--YGLDSSVAPSGN
ALY35|07616/4-87    ------T-----SSSSSS--YGLDSSVAPSGN
ALY73|12099/9-74    ----------VSSPTSSG-DYGLDADAAPSEN
ALY74|12102/9-74    ----------VSSPTSSG-DYGLDADAAPSEN
ALY70|12096/9-74    ----------VSSPTSSG-DYGLDADAAPSEN
ALY75|12104/9-74    ----------VSSPTSSG-DYGLDADAAPSEN
ALY66|12084/9-74    ----------VSSPTSSG-DYGLDADAAPSEN
ALY76|12681/9-74    ----------VSSPTSSG-DYGLDADAAPSEN
ALY77|12682/9-82    ----------VSSPTSSG-DYGLDADAAPSEN
ALY79|12686/9-82    ----------VSSPTSSG-DYGLDADAAPSEN
ALY78|12684/9-82    ----------VSSPTSSG-DYGLDADAAPSEN
ALY80|12688/9-82    ----------VSSPTSSG-DYGLDADAAPSEN
ALY81|12690/9-82    ----------VSSPTSSG-DYGLDADAAPSEN
ALY68|12092/9-86    ----------VSSPTSSG-DYGLDADAAPSEN
ALY69|12094/9-86    ----------VSSPTSSG-DYGLDADAAPSEN
ALY40|07674/8-106   -------PK-VSSPTGGGGSYDLDPDAPPCDN
ALY41|07678/9-84    ------TPK-VSSPTGGGGSYDLDPDAPPCDN
ALY42|07683/8-83    ------TPK-VSSPTGGGGSYDLDPDAPPCDN
ALY51|10715/9-53    ------TPAPVSSPTGGG--YGLDPDDPPSDN
ALY52|21942/137-181 ------TPAPVSSPTGGG--YGLDPDDPPSDN
ALY44|07685/8-123   ------TNAP----TGNGG-YNLDPNVPPCDN
ALY57|11679/8-19    ----------------------------PSDN
ALY56|11661/1-22    ----------------GSSSYGLDSSVAPSEN
ALY58|11680/1-22    ----------------GSSSYGLDSSVAPSEN
ALY46|07782/4-38    ---------PVSSPTSTSTSYDLDADVAPSEN
ALY47|07783/4-38    ---------PVSSPTSTSTSYDLDADVAPSEN
ALY59|11681/8-41    ---------PVSSPT-GGSNYGLDPDEPPSEN
ALY3|00692/10-74    ------------SPT----SYGLDPDEPPSEN
ALY4|00693/10-74    ------------SPT----SYGLDPDEPPSEN
ALY7|00714/10-82    -------------PT----SYGLDPDEPPSEN
ALY8|00715/10-67    -------------PT----SYSLDPDEPPSEN
ALY5|00700/9-46     ---------PVSSPT----SYNLDPDEPPSEN
ALY6|00701/9-46     ---------PVSSPT----SYNLDPDEPPSEN
ALY9|00766/10-47    ---------PVSSPT----SYGLDPDEPPSGN
