# Supplementary material for: Diatom heterotrophy on brown algal polysaccharides emerged through horizontal gene transfer, gene duplication, and neofunctionalization
Source: PLoS Biol. 2025 Apr 1;23(4):e3003038. doi: 10.1371/journal.pbio.3003038 (PMC11960938; doi:10.1371/journal.pbio.3003038)
Supplement: S10 Data — (XLSX) [file pbio.3003038.s036.zip › S10_Data/S10_Data.newick]

(ALY2|00167/7-85:0.0000021246,ALY1|00166/6-88:0.0000021246,((ALY50|09359/8-77:0.0129168851,(ALY19|19331/8-105:0.0155324527,ALY25|07586/9-118:0.2487296949):0.0129259611[36]):0.0340343460[45],(((ALY24|07585/9-86:0.0683655684,ALY37|07626/10-80:0.0585038465):0.0000027024[26],(ALY38|07627/8-88:0.0000021246,((ALY20|19332/8-88:0.0000021246,ALY87|23806/8-88:0.0000021246):0.0108643281[75],((ALY26|19352/8-118:0.0000021246,(ALY30|19356/5-143:0.0000021246,(ALY28|19354/5-143:0.0000021246,(ALY27|19353/5-143:0.0000021246,ALY29|19355/5-143:0.0000021246):0.0000021246[21]):0.0000021246[22]):0.0485127617[100]):0.0226822992[95],((ALY90|13045/8-90:0.0000021246,((ALY22|07582/8-90:0.0000021246,ALY89|13044/8-90:0.0000021246):0.0000021246[13],(ALY21|07581/8-90:0.0000021246,ALY86|13016/8-90:0.0000021246):0.0000021246[11]):0.0000021246[11]):0.0106629116[62],(ALY91|23830/8-90:0.0000021246,((ALY23|07583/8-90:0.0000021246,ALY83|23803/8-90:0.0000021246):0.0000021246[14],(ALY88|13043/8-90:0.0000021246,(ALY84|13014/8-90:0.0000021246,ALY85|13015/8-90:0.0000021246):0.0000021246[11]):0.0000021246[6]):0.0000021246[15]):0.0364960723[96]):0.0000021246[20]):0.0220867141[28]):0.0225976738[41]):0.0152836227[29]):0.0682743174[51],(((ALY93|13063/5-104:0.0000021246,(ALY32|07612/5-104:0.0000021246,ALY92|13061/5-104:0.0000021246):0.0000021246[29]):0.0000021246[64],(ALY31|07610/5-108:0.0000021246,(ALY33|07614/5-92:0.0000021246,(ALY34|07615/6-93:0.0099564610,ALY35|07616/4-87:0.0000021246):0.0000021246[35]):0.0000021246[61]):0.0089097370[60]):0.1425090995[94],((ALY73|12099/9-74:0.0138513320,(ALY74|12102/9-74:0.0139136992,(((ALY70|12096/9-74:0.0000021246,ALY75|12104/9-74:0.0000021246):0.0000021246[11],(ALY66|12084/9-74:0.0000021246,ALY76|12681/9-74:0.0000021246):0.0000021246[8]):0.0000021246[6],(ALY77|12682/9-82:0.0000021246,(ALY79|12686/9-82:0.0000021246,(ALY78|12684/9-82:0.0000021246,(ALY80|12688/9-82:0.0000021246,(ALY81|12690/9-82:0.0000021246,(ALY68|12092/9-86:0.0000021246,ALY69|12094/9-86:0.0000021246):0.0000027024[96]):0.0000027024[15]):0.0000027024[6]):0.0000027024[5]):0.0000027024[8]):0.0000021401[38]):0.0000021401[11]):0.0000021401[25]):0.0782226445[75],(((ALY40|07674/8-108:0.0268094030,ALY41|07678/9-85:0.0000021246):0.0241188380[55],ALY42|07683/8-84:0.0170121799):0.0803393623[77],((ALY51|10715/9-53:0.0000021246,ALY52|21942/137-181:0.0000021246):0.0448289980[100],((ALY44|07685/8-123:0.2709107708,ALY57|11679/8-19:0.0000021246):0.0000024034[38],(((ALY56|11661/1-22:0.0000021246,ALY58|11680/1-22:0.0000021246):0.1130947222[98],(ALY46|07782/4-38:0.0000021246,ALY47|07783/4-38:0.0000021246):0.1942208463[100]):0.1788304033[43],(ALY59|11681/8-41:0.0653267438,(((ALY3|00692/10-74:0.0000021246,ALY4|00693/10-74:0.0000021246):0.0445422410[100],(ALY7|00714/10-82:0.0000021298,ALY8|00715/10-67:0.0183723921):0.0745638183[99]):0.1420432097[88],((ALY5|00700/9-46:0.0000021246,ALY6|00701/9-46:0.0000021246):0.0433986929[92],ALY9|00766/10-47:0.0608358449):0.0000020134[53]):0.1560758653[74]):0.0000020359[21]):0.1547190605[39]):0.2635351253[47]):0.4942743974[64]):0.2242528060[50]):0.0772592094[54]):0.1412828870[76]):0.0428497191[62]):0.0752127837[100]);
