# Supplementary material for: Diatom heterotrophy on brown algal polysaccharides emerged through horizontal gene transfer, gene duplication, and neofunctionalization
Source: PLoS Biol. 2025 Apr 1;23(4):e3003038. doi: 10.1371/journal.pbio.3003038 (PMC11960938; doi:10.1371/journal.pbio.3003038)
Supplement: S11 Data — (XLSX) [file pbio.3003038.s037.xlsx]

## Sheet: S11_DATA
S11 Data. Raw data for gel filtration chromatograms.
Fig. 6C. TARP repeats bind to soluble alginate.
Volume (mL)	X-axis (labels)	TARP1-mCh (ALG-)	TARP1-mCh (ALG+)	TARP1 (R→S)-mCh (ALG-)	TARP1 (R→S)-mCh (ALG+)	TARP1 (R→K)-mCh (ALG-)	TARP1 (R→K)-mCh (ALG+)	ALY77-C-mCh (ALG-)	ALY77-C-mCh (ALG+)	TARP 9X-mCh (ALG-)	TARP 9X-mCh (ALG+)
5.0032		-12.5711	-13.5562	-9.41085	-8.90058	-9.3423	-8.03713	-7.96926	-6.94433	-7.52472	-8.97791														TARP1-mCh
5.00944		-12.576	-13.5505	-9.41155	-8.90179	-9.33539	-8.04189	-7.9716	-6.94376	-7.52323	-8.96946														(ALG-)					(ALG+)
5.01568		-12.5729	-13.5467	-9.40927	-8.90851	-9.32982	-8.04437	-7.97686	-6.93802	-7.5242	-8.95522
5.02191		-12.5679	-13.5456	-9.4065	-8.91712	-9.32552	-8.04665	-7.9797	-6.92874	-7.52531	-8.95256
5.02815		-12.5631	-13.5502	-9.40522	-8.91892	-9.32466	-8.04895	-7.97888	-6.9253	-7.52484	-8.95774
5.03439		-12.5545	-13.5597	-9.40514	-8.91718	-9.32617	-8.05155	-7.97794	-6.93332	-7.52435	-8.96124
5.04063		-12.5463	-13.5682	-9.40863	-8.92053	-9.32413	-8.05604	-7.98147	-6.94292	-7.5251	-8.956
5.04688		-12.5405	-13.5754	-9.41062	-8.92394	-9.31928	-8.06079	-7.99021	-6.95029	-7.52574	-8.94816
5.05311		-12.5361	-13.5823	-9.40615	-8.92398	-9.31777	-8.06504	-7.99936	-6.95557	-7.52443	-8.94254
5.05935		-12.531	-13.5856	-9.4001	-8.92374	-9.3249	-8.06614	-8.00739	-6.95718	-7.52538	-8.93761
5.06559		-12.5251	-13.5897	-9.39587	-8.92485	-9.33641	-8.06339	-8.01375	-6.9545	-7.53087	-8.94093
5.07183		-12.5219	-13.5958	-9.39996	-8.92403	-9.34481	-8.05823	-8.01656	-6.95469	-7.53916	-8.95763
5.07807		-12.5258	-13.6031	-9.40385	-8.91622	-9.34971	-8.05407	-8.01477	-6.96019	-7.54828	-8.97864
5.08431		-12.5303	-13.6065	-9.40276	-8.90393	-9.35374	-8.05268	-8.01252	-6.96505	-7.5553	-8.98863
5.09055		-12.5335	-13.5999	-9.40031	-8.89949	-9.3554	-8.05293	-8.01149	-6.96469	-7.56109	-8.99196
5.09679		-12.536	-13.5895	-9.40251	-8.90304	-9.35483	-8.05437	-8.01339	-6.96085	-7.56726	-8.98934
5.10303		-12.541	-13.5835	-9.40611	-8.90657	-9.35763	-8.05503	-8.01703	-6.9566	-7.56861	-8.98561
5.10927		-12.5463	-13.5813	-9.40774	-8.90779	-9.364	-8.05385	-8.01642	-6.95298	-7.56648	-8.98504														TARP1 (R→S)-mCh
5.11551		-12.5491	-13.5808	-9.40457	-8.90663	-9.36717	-8.05005	-8.01007	-6.95212	-7.56708	-8.98417														(ALG-)					(ALG+)
5.12175		-12.5497	-13.585	-9.40697	-8.90645	-9.36452	-8.04384	-8.00028	-6.95645	-7.57038	-8.9858
5.12799		-12.5509	-13.5889	-9.41112	-8.90875	-9.35789	-8.03731	-7.99252	-6.95952	-7.56958	-8.98911
5.13423		-12.5532	-13.5877	-9.40666	-8.91192	-9.35137	-8.0343	-7.98816	-6.95595	-7.55949	-8.99137
5.14047		-12.5542	-13.5836	-9.40187	-8.91484	-9.34784	-8.0345	-7.98439	-6.94955	-7.5485	-8.98794
5.14671		-12.5527	-13.5808	-9.40304	-8.91571	-9.34701	-8.03368	-7.98204	-6.94454	-7.54477	-8.9817
5.15295		-12.5497	-13.582	-9.40616	-8.91537	-9.34722	-8.03161	-7.98341	-6.94224	-7.54646	-8.97746
5.15919		-12.5466	-13.5823	-9.40495	-8.91819	-9.34675	-8.03237	-7.98576	-6.93983	-7.54811	-8.98119
5.16543		-12.542	-13.5796	-9.39778	-8.92208	-9.34588	-8.0355	-7.98545	-6.93727	-7.5511	-8.98795
5.17167		-12.5379	-13.5765	-9.38777	-8.92453	-9.34751	-8.03951	-7.98583	-6.93448	-7.55272	-8.99024
5.17791		-12.5377	-13.5761	-9.38701	-8.92915	-9.35304	-8.04733	-7.99073	-6.92853	-7.54867	-8.99053
5.18415		-12.5402	-13.5745	-9.39063	-8.93521	-9.359	-8.05679	-7.99915	-6.91897	-7.54424	-8.99279
5.19039		-12.5441	-13.5697	-9.39705	-8.93577	-9.36306	-8.06471	-8.00696	-6.91225	-7.54821	-8.99269
5.19663		-12.5467	-13.5657	-9.40299	-8.93086	-9.36711	-8.07192	-8.01206	-6.91159	-7.56018	-8.98853
5.20287		-12.548	-13.5631	-9.40718	-8.92744	-9.3681	-8.0763	-8.0153	-6.9129	-7.56943	-8.98755
5.20911		-12.549	-13.5628	-9.41013	-8.92846	-9.36328	-8.07677	-8.01737	-6.91573	-7.57287	-8.98612
5.21535		-12.5517	-13.5628	-9.41157	-8.93163	-9.3572	-8.07577	-8.01706	-6.91819	-7.57528	-8.98														TARP1 (R→K)-mCh
5.22159		-12.5576	-13.5627	-9.41231	-8.92969	-9.35278	-8.06935	-8.01007	-6.92121	-7.58033	-8.9723														(ALG-)					(ALG+)
5.22783		-12.5613	-13.5626	-9.41281	-8.92196	-9.34911	-8.0585	-8.00231	-6.92476	-7.58532	-8.96644
5.23407		-12.5563	-13.5617	-9.41615	-8.91619	-9.34226	-8.04835	-8.0005	-6.92666	-7.58676	-8.96227
5.24031		-12.5462	-13.5581	-9.42107	-8.9133	-9.33125	-8.03796	-8.00108	-6.92729	-7.5883	-8.96483
5.24655		-12.5403	-13.5574	-9.42843	-8.90939	-9.31975	-8.0258	-7.99831	-6.92896	-7.59061	-8.96876
5.25279		-12.5392	-13.5633	-9.43135	-8.90818	-9.31125	-8.01378	-7.99137	-6.93309	-7.59152	-8.97152
5.25903		-12.5364	-13.571	-9.42538	-8.91076	-9.30644	-8.00592	-7.98542	-6.93678	-7.58934	-8.97821
5.26527		-12.5315	-13.5789	-9.41351	-8.91098	-9.30612	-8.00727	-7.98322	-6.94133	-7.5861	-8.98778
5.27151		-12.529	-13.5851	-9.4031	-8.90858	-9.30894	-8.01498	-7.9828	-6.94449	-7.58306	-8.99703
5.27775		-12.5267	-13.5902	-9.40103	-8.90733	-9.3106	-8.02257	-7.98318	-6.94723	-7.57861	-9.0089
5.28399		-12.5216	-13.5942	-9.40115	-8.90893	-9.31082	-8.03084	-7.98651	-6.94932	-7.57165	-9.02031
5.29023		-12.5189	-13.596	-9.39797	-8.91284	-9.31312	-8.04019	-7.98856	-6.95053	-7.56379	-9.02829
5.29647		-12.5273	-13.5929	-9.39408	-8.9155	-9.31947	-8.04831	-7.98625	-6.94988	-7.55696	-9.03543
5.30271		-12.5392	-13.5897	-9.38922	-8.91462	-9.32561	-8.05461	-7.98419	-6.95086	-7.55434	-9.03616
5.30895		-12.5439	-13.5855	-9.37835	-8.91237	-9.32996	-8.06138	-7.9878	-6.94985	-7.55191	-9.03082
5.31519		-12.5406	-13.5792	-9.36668	-8.91004	-9.33411	-8.06953	-7.99432	-6.94515	-7.54582	-9.02185
5.32143		-12.5371	-13.5757	-9.36449	-8.9112	-9.33773	-8.07601	-7.99899	-6.9406	-7.53947	-9.01113														TARP 9X-mCh
5.32767		-12.5368	-13.5734	-9.36895	-8.91719	-9.33968	-8.0774	-8.00147	-6.93522	-7.53421	-8.99942														(ALG-)					(ALG+)
5.33391		-12.5372	-13.5697	-9.37889	-8.92422	-9.34047	-8.07525	-8.00427	-6.92988	-7.53292	-8.98972
5.34015		-12.538	-13.5638	-9.38442	-8.9309	-9.34135	-8.07363	-8.00809	-6.9283	-7.53962	-8.98313
5.34639		-12.5381	-13.5608	-9.38867	-8.93655	-9.341	-8.07217	-8.01161	-6.92732	-7.54572	-8.98305
5.35263		-12.5379	-13.5667	-9.39636	-8.93992	-9.33487	-8.06702	-8.01288	-6.92549	-7.54982	-8.98756
5.35887		-12.5355	-13.5781	-9.40465	-8.94014	-9.3242	-8.05916	-8.01325	-6.92668	-7.55654	-8.9885
5.36511		-12.5357	-13.5878	-9.41304	-8.93903	-9.31678	-8.05371	-8.01319	-6.93072	-7.56224	-8.98586
5.37135		-12.5406	-13.5955	-9.42216	-8.93853	-9.31408	-8.0514	-8.01027	-6.94032	-7.56512	-8.9833
5.37759		-12.5459	-13.6019	-9.42732	-8.94079	-9.314	-8.05183	-8.00572	-6.94986	-7.56846	-8.98324
5.38383		-12.5521	-13.6035	-9.42948	-8.94211	-9.31568	-8.05496	-7.99969	-6.95678	-7.57567	-8.98325
5.39007		-12.5586	-13.6022	-9.43075	-8.94033	-9.31782	-8.05593	-7.99607	-6.96207	-7.58462	-8.97917
5.39631		-12.5608	-13.5999	-9.42491	-8.93608	-9.3211	-8.05083	-7.99664	-6.96538	-7.59377	-8.97347
5.40255		-12.5605	-13.6012	-9.41629	-8.92942	-9.32539	-8.04233	-7.99709	-6.96445	-7.59637	-8.97113
5.40879		-12.5629	-13.6033	-9.40756	-8.92067	-9.32921	-8.03848	-7.99609	-6.96375	-7.59608	-8.96772
5.41503		-12.5676	-13.6012	-9.39892	-8.91008	-9.33355	-8.04217	-7.99485	-6.96541	-7.59466	-8.96174
5.42127		-12.5704	-13.5963	-9.39179	-8.90073	-9.33977	-8.04715	-7.99159	-6.96761	-7.59441	-8.95862
5.42751		-12.5657	-13.589	-9.38661	-8.89438	-9.34451	-8.04903	-7.98419	-6.96605	-7.59361	-8.95822														ALY77-C-mCh
5.43375		-12.5597	-13.5842	-9.38222	-8.89158	-9.34641	-8.048	-7.97605	-6.96047	-7.59302	-8.9601														(ALG-)					(ALG+)
5.43999		-12.5582	-13.5846	-9.38236	-8.89043	-9.34431	-8.04451	-7.96869	-6.96015	-7.59245	-8.96281
5.44623		-12.5576	-13.5876	-9.38442	-8.89066	-9.33759	-8.03711	-7.96467	-6.96713	-7.58976	-8.96612
5.45247		-12.5518	-13.5879	-9.38259	-8.89024	-9.32836	-8.02926	-7.96184	-6.97179	-7.58746	-8.97379
5.45871		-12.5431	-13.5865	-9.3801	-8.89199	-9.3162	-8.02605	-7.95653	-6.96579	-7.58395	-8.98333
5.46495		-12.5373	-13.5861	-9.3795	-8.89565	-9.30428	-8.02979	-7.95044	-6.9611	-7.57941	-8.98599
5.47119		-12.5387	-13.5863	-9.37996	-8.89995	-9.29639	-8.03404	-7.94516	-6.95815	-7.57851	-8.98337
5.47743		-12.536	-13.5838	-9.37987	-8.90653	-9.29271	-8.03529	-7.94196	-6.95591	-7.58202	-8.97916
5.48367		-12.5291	-13.5807	-9.37691	-8.91671	-9.2919	-8.0354	-7.94165	-6.95679	-7.58215	-8.97467
5.48991		-12.5256	-13.5815	-9.37269	-8.92997	-9.29334	-8.03499	-7.94542	-6.96255	-7.58005	-8.97256
5.49615		-12.5245	-13.5857	-9.37113	-8.93918	-9.29494	-8.03577	-7.95063	-6.96739	-7.57985	-8.97103
5.50239		-12.5235	-13.5914	-9.3698	-8.94091	-9.29872	-8.0378	-7.95756	-6.96522	-7.58345	-8.96683
5.50863		-12.5216	-13.5946	-9.3669	-8.9367	-9.30445	-8.03924	-7.96186	-6.95687	-7.58716	-8.95626
5.51487		-12.527	-13.5939	-9.36708	-8.93024	-9.31058	-8.04001	-7.95924	-6.94897	-7.59267	-8.94236
5.52111		-12.5398	-13.5973	-9.3692	-8.92166	-9.31875	-8.042	-7.95608	-6.95127	-7.59538	-8.93439
5.52735		-12.5516	-13.6003	-9.37171	-8.91515	-9.32822	-8.04367	-7.95775	-6.95482	-7.59296	-8.93259
5.53359		-12.553	-13.6003	-9.37355	-8.91241	-9.33804	-8.0427	-7.96157	-6.95875	-7.58629	-8.93254
5.53983		-12.5542	-13.6007	-9.37459	-8.91032	-9.3449	-8.04119	-7.96314	-6.962	-7.58057	-8.93469
5.54606		-12.5597	-13.603	-9.3768	-8.90298	-9.34637	-8.04345	-7.96164	-6.96497	-7.5782	-8.93799
5.5523		-12.5667	-13.6048	-9.38271	-8.88973	-9.34395	-8.04834	-7.96107	-6.96445	-7.5799	-8.93826
5.55854		-12.5652	-13.5997	-9.38853	-8.88341	-9.34078	-8.05386	-7.96333	-6.96404	-7.58447	-8.9346
5.56478		-12.5587	-13.589	-9.39242	-8.88821	-9.33753	-8.05895	-7.96352	-6.96531	-7.58592	-8.92992
5.57102		-12.5529	-13.5828	-9.39307	-8.89302	-9.3364	-8.06363	-7.96119	-6.96388	-7.58603	-8.93013
5.57726		-12.5465	-13.5848	-9.39361	-8.8944	-9.33826	-8.06914	-7.96214	-6.96	-7.58236	-8.93492
5.5835		-12.54	-13.5845	-9.39069	-8.89801	-9.3394	-8.07717	-7.96357	-6.95862	-7.57718	-8.9361
5.58974		-12.5328	-13.5796	-9.3843	-8.90306	-9.33696	-8.08628	-7.96253	-6.962	-7.57044	-8.93364
5.59598		-12.5257	-13.5745	-9.37903	-8.90737	-9.3329	-8.09346	-7.96096	-6.96244	-7.56837	-8.93082
5.60222		-12.5249	-13.5711	-9.37719	-8.91278	-9.33251	-8.09694	-7.9628	-6.95728	-7.56437	-8.92768
5.60846		-12.527	-13.5678	-9.37622	-8.92105	-9.33654	-8.09658	-7.96581	-6.94686	-7.56017	-8.92551
5.6147		-12.5295	-13.5655	-9.37108	-8.928	-9.34012	-8.0928	-7.96392	-6.93803	-7.55895	-8.92512
5.62094		-12.5377	-13.5662	-9.36248	-8.92695	-9.34264	-8.08412	-7.95712	-6.93228	-7.5596	-8.92427
5.62718		-12.5463	-13.5654	-9.35852	-8.92034	-9.34502	-8.07456	-7.95395	-6.92706	-7.55818	-8.92315
5.63342		-12.5523	-13.5578	-9.36149	-8.91874	-9.34466	-8.06592	-7.95825	-6.92488	-7.55629	-8.92314
5.63966		-12.5572	-13.5492	-9.36618	-8.92399	-9.34138	-8.05934	-7.9637	-6.92808	-7.55429	-8.92598
5.6459		-12.5582	-13.5465	-9.37359	-8.9288	-9.33767	-8.05354	-7.96693	-6.93017	-7.55095	-8.93021
5.65214		-12.5581	-13.5493	-9.38327	-8.9292	-9.33454	-8.04686	-7.96834	-6.92594	-7.55208	-8.93323
5.65838		-12.5577	-13.552	-9.39672	-8.92673	-9.32977	-8.0432	-7.97108	-6.92181	-7.55403	-8.93519
5.66462		-12.5518	-13.5532	-9.41008	-8.92196	-9.32036	-8.04637	-7.9738	-6.92202	-7.55901	-8.93902
5.67086		-12.5451	-13.5528	-9.41629	-8.91532	-9.30888	-8.04817	-7.97958	-6.92468	-7.56497	-8.94701
5.6771		-12.5415	-13.5476	-9.41874	-8.90841	-9.29836	-8.04571	-7.99283	-6.922	-7.56972	-8.95646
5.68334		-12.5378	-13.5423	-9.42072	-8.9032	-9.28956	-8.04535	-8.00637	-6.91615	-7.56818	-8.96371
5.68958		-12.5344	-13.5396	-9.41901	-8.90056	-9.28128	-8.04724	-8.01334	-6.91319	-7.56727	-8.9703
5.69582		-12.5325	-13.5414	-9.41479	-8.90016	-9.27412	-8.0511	-8.01592	-6.91295	-7.56758	-8.97563
5.70206		-12.5311	-13.5453	-9.40933	-8.8983	-9.26704	-8.0556	-8.0173	-6.91376	-7.56698	-8.97553
5.7083		-12.534	-13.5485	-9.40354	-8.89779	-9.2598	-8.06001	-8.01822	-6.91736	-7.56502	-8.97236
5.71454		-12.538	-13.5504	-9.39842	-8.89839	-9.25409	-8.06376	-8.01815	-6.92091	-7.56595	-8.97002
5.72078		-12.535	-13.549	-9.38916	-8.89785	-9.25222	-8.06701	-8.01493	-6.9249	-7.57009	-8.96873
5.72702		-12.5318	-13.5475	-9.37979	-8.89708	-9.25456	-8.06643	-8.01068	-6.92898	-7.57394	-8.96704
5.73326		-12.5314	-13.5473	-9.38079	-8.8963	-9.25909	-8.06709	-8.00532	-6.92942	-7.57681	-8.96182
5.7395		-12.5296	-13.5521	-9.38728	-8.89534	-9.26683	-8.07314	-7.99625	-6.9294	-7.57651	-8.95502
5.74574		-12.5285	-13.5586	-9.38541	-8.89567	-9.27399	-8.07825	-7.98742	-6.93262	-7.57662	-8.95244
5.75198		-12.529	-13.5664	-9.37992	-8.89347	-9.27956	-8.07533	-7.98198	-6.94327	-7.57944	-8.95219
5.75822		-12.5295	-13.5726	-9.38041	-8.8868	-9.28439	-8.07114	-7.97754	-6.9509	-7.58175	-8.95211
5.76446		-12.528	-13.5694	-9.38707	-8.88255	-9.28839	-8.06819	-7.97475	-6.95073	-7.58343	-8.95326
5.7707		-12.5258	-13.5633	-9.39382	-8.88119	-9.29296	-8.06441	-7.97267	-6.94556	-7.58894	-8.95383
5.77694		-12.5246	-13.5583	-9.39594	-8.87855	-9.29713	-8.06087	-7.96857	-6.94543	-7.59349	-8.95293
5.78318		-12.5309	-13.5569	-9.39578	-8.87437	-9.29912	-8.05625	-7.96547	-6.9516	-7.59397	-8.95235
5.78942		-12.536	-13.5568	-9.39599	-8.87243	-9.30038	-8.05233	-7.96369	-6.95703	-7.59355	-8.95099
5.79566		-12.5346	-13.559	-9.39385	-8.87316	-9.30204	-8.05248	-7.96262	-6.96047	-7.59317	-8.94767
5.8019		-12.5319	-13.5606	-9.3918	-8.87706	-9.30095	-8.05296	-7.96125	-6.96859	-7.59327	-8.94064
5.80814		-12.5349	-13.557	-9.39941	-8.88194	-9.29911	-8.05274	-7.96018	-6.97522	-7.59338	-8.93009
5.81438		-12.5374	-13.5506	-9.41089	-8.88828	-9.29773	-8.05623	-7.95982	-6.971	-7.59055	-8.92241
5.82062		-12.5409	-13.5467	-9.41422	-8.89423	-9.29667	-8.0588	-7.95957	-6.96558	-7.58855	-8.91963
5.82686		-12.5475	-13.5511	-9.41118	-8.89729	-9.29651	-8.05892	-7.95931	-6.96438	-7.58953	-8.9185
5.8331		-12.5532	-13.5538	-9.40811	-8.89627	-9.29845	-8.05935	-7.96059	-6.96528	-7.58954	-8.91876
5.83934		-12.5529	-13.5527	-9.40807	-8.89455	-9.30281	-8.06245	-7.96557	-6.96312	-7.57855	-8.92056
5.84558		-12.552	-13.551	-9.40852	-8.89507	-9.30706	-8.06284	-7.97011	-6.95533	-7.56781	-8.92246
5.85182		-12.559	-13.5469	-9.40577	-8.89838	-9.30921	-8.05638	-7.96871	-6.95356	-7.56305	-8.92401
5.85806		-12.5711	-13.5404	-9.40125	-8.90537	-9.30763	-8.04406	-7.9656	-6.95951	-7.56272	-8.92562
5.8643		-12.5806	-13.5382	-9.39414	-8.91074	-9.3035	-8.03613	-7.96453	-6.9626	-7.56121	-8.92974
5.87054		-12.5803	-13.5417	-9.38519	-8.9143	-9.29625	-8.03698	-7.96483	-6.95992	-7.55611	-8.93727
5.87678		-12.5784	-13.5435	-9.37589	-8.91595	-9.29235	-8.04144	-7.9658	-6.95694	-7.55056	-8.94459
5.88302		-12.5714	-13.5397	-9.36828	-8.91577	-9.29429	-8.04943	-7.9676	-6.95759	-7.54445	-8.94938
5.88926		-12.5632	-13.5353	-9.3628	-8.91414	-9.29878	-8.05668	-7.96944	-6.96114	-7.53753	-8.95121
5.8955		-12.5542	-13.5356	-9.35904	-8.91403	-9.30198	-8.05751	-7.97184	-6.96375	-7.53244	-8.95031
5.90174		-12.5497	-13.5395	-9.3568	-8.91809	-9.3023	-8.05161	-7.97271	-6.96397	-7.53885	-8.94862
5.90798		-12.5443	-13.5438	-9.35979	-8.92172	-9.30216	-8.04935	-7.97282	-6.96556	-7.54608	-8.94537
5.91422		-12.5308	-13.5496	-9.36609	-8.91753	-9.30302	-8.05606	-7.97667	-6.96576	-7.54767	-8.94104
5.92046		-12.5154	-13.5556	-9.37061	-8.90729	-9.30421	-8.0651	-7.98003	-6.9633	-7.54528	-8.93602
5.9267		-12.5058	-13.5584	-9.37467	-8.90082	-9.30559	-8.06897	-7.98119	-6.9564	-7.54683	-8.93074
5.93294		-12.4989	-13.5588	-9.37814	-8.89884	-9.31116	-8.06777	-7.9813	-6.95438	-7.55148	-8.92726
5.93918		-12.4932	-13.5622	-9.3809	-8.89667	-9.31523	-8.0651	-7.98006	-6.9568	-7.55488	-8.92472
5.94542		-12.4917	-13.5697	-9.38373	-8.89429	-9.31406	-8.0589	-7.97857	-6.96026	-7.55719	-8.92269
5.95166		-12.4903	-13.576	-9.38556	-8.89315	-9.31126	-8.05397	-7.98133	-6.96292	-7.55978	-8.92553
5.9579		-12.4908	-13.578	-9.38591	-8.89022	-9.30969	-8.05512	-7.98541	-6.96437	-7.56327	-8.93107
5.96414		-12.4921	-13.5794	-9.38429	-8.8846	-9.30841	-8.06049	-7.98771	-6.96599	-7.56601	-8.93519
5.97038		-12.4942	-13.5798	-9.3777	-8.88029	-9.30741	-8.06706	-7.98666	-6.96537	-7.56375	-8.93877
5.97662		-12.4978	-13.5796	-9.3669	-8.88071	-9.30673	-8.07032	-7.98579	-6.96126	-7.55985	-8.94309
5.98286		-12.5053	-13.577	-9.35584	-8.88036	-9.30757	-8.07101	-7.97824	-6.95631	-7.55904	-8.94851
5.9891		-12.5121	-13.573	-9.3462	-8.87098	-9.31146	-8.07052	-7.97027	-6.95812	-7.55936	-8.95408
5.99534		-12.5166	-13.567	-9.3427	-8.85839	-9.31387	-8.06958	-7.96433	-6.95824	-7.55901	-8.95617
6.00157		-12.5157	-13.5578	-9.34378	-8.84836	-9.31036	-8.06682	-7.96053	-6.94694	-7.55869	-8.95415
6.00781		-12.5143	-13.5486	-9.3451	-8.84167	-9.30694	-8.06333	-7.95639	-6.93317	-7.55924	-8.94941
6.01405		-12.5181	-13.5411	-9.34593	-8.83668	-9.30638	-8.05679	-7.94813	-6.92526	-7.55464	-8.94097
6.02029		-12.5222	-13.5345	-9.34704	-8.83457	-9.3069	-8.04819	-7.93836	-6.92032	-7.54704	-8.93315
6.02653		-12.5218	-13.5261	-9.34952	-8.8329	-9.30704	-8.03943	-7.94038	-6.91567	-7.54295	-8.9286
6.03277		-12.5187	-13.5178	-9.3529	-8.83104	-9.30645	-8.02882	-7.9486	-6.91191	-7.54863	-8.92555
6.03902		-12.5182	-13.5097	-9.35765	-8.83064	-9.30607	-8.01995	-7.95406	-6.9095	-7.55517	-8.92203
6.04526		-12.5224	-13.5043	-9.36495	-8.83706	-9.3066	-8.01812	-7.96297	-6.91402	-7.55143	-8.91756
6.0515		-12.5252	-13.4994	-9.3738	-8.85122	-9.30654	-8.01988	-7.97349	-6.91879	-7.54397	-8.91071
6.05773		-12.5306	-13.495	-9.37892	-8.86267	-9.30875	-8.02384	-7.98487	-6.91621	-7.5423	-8.90229
6.06397		-12.5406	-13.4926	-9.38121	-8.86932	-9.31707	-8.03017	-7.99432	-6.91785	-7.54445	-8.89874
6.07021		-12.5508	-13.4939	-9.38365	-8.87538	-9.32316	-8.03438	-7.99773	-6.92262	-7.54461	-8.90199
6.07645		-12.5561	-13.4962	-9.38644	-8.88088	-9.32106	-8.03686	-7.9994	-6.92684	-7.54526	-8.90565
6.08269		-12.5611	-13.4984	-9.38467	-8.88528	-9.31696	-8.04112	-8.00215	-6.92959	-7.54766	-8.90572
6.08893		-12.572	-13.5023	-9.37858	-8.89227	-9.31405	-8.04721	-7.99679	-6.92876	-7.54636	-8.90294
6.09517		-12.586	-13.5068	-9.37516	-8.90089	-9.31209	-8.05299	-7.98919	-6.92764	-7.5404	-8.90091
6.10141		-12.5888	-13.5129	-9.3762	-8.90455	-9.31029	-8.05982	-7.98271	-6.92763	-7.53715	-8.90001
6.10765		-12.5808	-13.5185	-9.37786	-8.89621	-9.30757	-8.0643	-7.97914	-6.92217	-7.54215	-8.89979
6.11389		-12.5735	-13.5228	-9.37552	-8.88752	-9.30386	-8.07002	-7.96976	-6.91631	-7.54507	-8.90221
6.12013		-12.5673	-13.5277	-9.37004	-8.88814	-9.29855	-8.07769	-7.95587	-6.91909	-7.53807	-8.90877
6.12637		-12.5615	-13.5317	-9.36746	-8.892	-9.29361	-8.08392	-7.94092	-6.92435	-7.52845	-8.91494
6.13261		-12.5569	-13.5294	-9.36801	-8.88954	-9.29206	-8.08943	-7.9301	-6.92452	-7.53155	-8.91708
6.13885		-12.5527	-13.5253	-9.36637	-8.88121	-9.29504	-8.0975	-7.92058	-6.92037	-7.53974	-8.9187
6.14509		-12.5478	-13.5311	-9.36498	-8.87553	-9.29253	-8.10269	-7.91044	-6.91941	-7.54457	-8.92187
6.15133		-12.5414	-13.5381	-9.3661	-8.87493	-9.28191	-8.10365	-7.89888	-6.92298	-7.54775	-8.92524
6.15757		-12.5362	-13.5416	-9.36599	-8.87282	-9.27277	-8.10376	-7.89136	-6.92822	-7.55107	-8.92578
6.16381		-12.5412	-13.5403	-9.3626	-8.87374	-9.26984	-8.1014	-7.88768	-6.93437	-7.5526	-8.92563
6.17005		-12.5486	-13.5399	-9.35502	-8.88072	-9.26567	-8.09788	-7.88342	-6.93965	-7.55276	-8.92698
6.17629		-12.549	-13.5448	-9.34765	-8.88386	-9.25895	-8.09561	-7.88273	-6.94197	-7.55142	-8.92944
6.18253		-12.5472	-13.5505	-9.34361	-8.87694	-9.25238	-8.09018	-7.88361	-6.94537	-7.55403	-8.93137
6.18877		-12.5447	-13.5558	-9.33934	-8.87069	-9.24864	-8.08434	-7.88887	-6.94884	-7.55521	-8.9312
6.19501		-12.541	-13.5633	-9.33324	-8.87388	-9.24857	-8.08078	-7.89573	-6.95386	-7.54472	-8.92927
6.20125		-12.5379	-13.5687	-9.32841	-8.88114	-9.24806	-8.07844	-7.89652	-6.95739	-7.53468	-8.92875
6.20749		-12.5368	-13.5625	-9.32681	-8.87876	-9.25027	-8.07776	-7.89295	-6.95487	-7.53199	-8.92869
6.21373		-12.5361	-13.5544	-9.32547	-8.86652	-9.25959	-8.0786	-7.88885	-6.95113	-7.53152	-8.92608
6.21997		-12.5291	-13.5449	-9.32144	-8.85663	-9.26925	-8.0792	-7.88075	-6.94612	-7.53071	-8.92293
6.22621		-12.5192	-13.5382	-9.3182	-8.85003	-9.27414	-8.0798	-7.87202	-6.93809	-7.52928	-8.92006
6.23245		-12.514	-13.5364	-9.32339	-8.84378	-9.27995	-8.08032	-7.87158	-6.93422	-7.52867	-8.91609
6.23869		-12.5169	-13.5322	-9.33504	-8.83888	-9.2894	-8.07904	-7.87349	-6.93703	-7.53238	-8.91132
6.24493		-12.5204	-13.5269	-9.34813	-8.83633	-9.29873	-8.07725	-7.8806	-6.93916	-7.53712	-8.90638
6.25117		-12.5233	-13.5215	-9.36079	-8.83238	-9.29859	-8.07654	-7.88908	-6.93912	-7.54727	-8.90107
6.25741		-12.5262	-13.5166	-9.36677	-8.82569	-9.29112	-8.0778	-7.89749	-6.9391	-7.55855	-8.89746
6.26365		-12.5273	-13.5167	-9.3664	-8.82424	-9.28541	-8.08131	-7.90974	-6.94342	-7.56405	-8.89541
6.26989		-12.5265	-13.5187	-9.3669	-8.83371	-9.28379	-8.08612	-7.9242	-6.9513	-7.56415	-8.89304
6.27613		-12.5284	-13.5228	-9.37397	-8.8452	-9.2833	-8.08925	-7.93672	-6.957	-7.56424	-8.89189
6.28237		-12.5375	-13.5325	-9.38528	-8.85815	-9.28441	-8.08986	-7.94916	-6.96035	-7.56452	-8.8942
6.28861		-12.5461	-13.5418	-9.39054	-8.86747	-9.28321	-8.08886	-7.95948	-6.96442	-7.56504	-8.8983
6.29485		-12.5449	-13.5444	-9.38669	-8.86916	-9.28038	-8.08064	-7.95996	-6.96701	-7.56722	-8.90266
6.30109		-12.54	-13.5454	-9.37782	-8.86748	-9.27639	-8.0717	-7.95993	-6.96669	-7.56865	-8.90447
6.30733		-12.5346	-13.5429	-9.36345	-8.86622	-9.27637	-8.06637	-7.95583	-6.96241	-7.57148	-8.90284
6.31357		-12.5299	-13.5418	-9.34674	-8.86583	-9.28599	-8.06396	-7.94735	-6.95913	-7.57108	-8.90233
6.31981		-12.5258	-13.5415	-9.33845	-8.86683	-9.29715	-8.06411	-7.93616	-6.95441	-7.56533	-8.90365
6.32605		-12.5231	-13.5388	-9.33961	-8.87312	-9.30662	-8.06823	-7.92626	-6.94536	-7.5565	-8.9039
6.33229		-12.5198	-13.5358	-9.34032	-8.87457	-9.31478	-8.07057	-7.91829	-6.93587	-7.54898	-8.90716
6.33853		-12.5094	-13.5315	-9.33461	-8.87017	-9.32099	-8.07135	-7.91491	-6.92846	-7.54734	-8.9131
6.34477		-12.4955	-13.5268	-9.32577	-8.85943	-9.32322	-8.07347	-7.91111	-6.92291	-7.54601	-8.91396
6.35101		-12.4943	-13.5209	-9.32192	-8.85203	-9.32782	-8.07479	-7.90328	-6.92128	-7.54444	-8.90742
6.35725		-12.5033	-13.5155	-9.32284	-8.85635	-9.33751	-8.08	-7.89783	-6.91854	-7.54042	-8.90194
6.36349		-12.5111	-13.5112	-9.32569	-8.8649	-9.34589	-8.08529	-7.89731	-6.91391	-7.53629	-8.90216
6.36973		-12.5153	-13.5119	-9.33153	-8.87209	-9.34425	-8.08899	-7.89718	-6.91132	-7.53014	-8.90593
6.37597		-12.5191	-13.5122	-9.3356	-8.87791	-9.33895	-8.08947	-7.89791	-6.90993	-7.52319	-8.90902
6.38221		-12.5261	-13.5092	-9.33456	-8.87979	-9.33283	-8.08283	-7.90314	-6.91444	-7.52272	-8.90907
6.38845		-12.5335	-13.5055	-9.3327	-8.8712	-9.32648	-8.06754	-7.90909	-6.92052	-7.53023	-8.90637
6.39469		-12.5399	-13.5021	-9.33418	-8.86331	-9.31775	-8.05008	-7.91547	-6.9214	-7.53832	-8.89971
6.40093		-12.5495	-13.4992	-9.33724	-8.8641	-9.30524	-8.03265	-7.91975	-6.92012	-7.54118	-8.89154
6.40717		-12.5564	-13.4966	-9.33707	-8.86809	-9.2937	-8.01932	-7.92385	-6.92137	-7.54474	-8.88393
6.41341		-12.5462	-13.4958	-9.33345	-8.86905	-9.28446	-8.02062	-7.93405	-6.92306	-7.55118	-8.8817
6.41965		-12.5299	-13.4957	-9.33061	-8.86583	-9.27285	-8.02412	-7.94193	-6.92332	-7.55784	-8.88068
6.42589		-12.521	-13.4961	-9.32931	-8.86463	-9.26727	-8.02553	-7.94004	-6.92105	-7.56124	-8.87855
6.43213		-12.5173	-13.496	-9.32844	-8.86618	-9.27169	-8.0243	-7.93638	-6.92108	-7.56415	-8.87728
6.43837		-12.5133	-13.4975	-9.32976	-8.86777	-9.27295	-8.02292	-7.9425	-6.92014	-7.56551	-8.87775
6.44461		-12.5054	-13.5011	-9.33378	-8.87004	-9.26762	-8.02442	-7.94724	-6.91455	-7.56445	-8.87731
6.45085		-12.4984	-13.5042	-9.33768	-8.87479	-9.26302	-8.02843	-7.94516	-6.91029	-7.56382	-8.87764
6.45709		-12.4969	-13.5063	-9.34005	-8.88098	-9.25962	-8.03738	-7.93735	-6.91439	-7.56453	-8.87951
6.46333		-12.4974	-13.5084	-9.34202	-8.88417	-9.26064	-8.04974	-7.93031	-6.92097	-7.56499	-8.87976
6.46957		-12.4964	-13.511	-9.3471	-8.88577	-9.26178	-8.05979	-7.92592	-6.92526	-7.56479	-8.88096
6.47581		-12.4997	-13.5135	-9.35557	-8.88674	-9.25896	-8.05848	-7.92201	-6.92472	-7.56184	-8.88561
6.48205		-12.5082	-13.5151	-9.36519	-8.88704	-9.25654	-8.05863	-7.91952	-6.92902	-7.56091	-8.89383
6.48829		-12.5158	-13.5151	-9.37478	-8.88329	-9.25423	-8.06256	-7.9212	-6.94064	-7.56513	-8.8998
6.49453		-12.5217	-13.5162	-9.38435	-8.87781	-9.24911	-8.06694	-7.92253	-6.94897	-7.5689	-8.90395
6.50077		-12.5256	-13.518	-9.39386	-8.87313	-9.24677	-8.06998	-7.91332	-6.95028	-7.57026	-8.90553
6.50701		-12.5293	-13.5203	-9.4005	-8.87044	-9.25218	-8.07409	-7.9052	-6.95165	-7.57249	-8.90842
6.51325		-12.532	-13.5271	-9.40177	-8.86788	-9.25735	-8.07592	-7.9084	-6.95404	-7.57707	-8.91327
6.51949		-12.5311	-13.5351	-9.39892	-8.86316	-9.26311	-8.07479	-7.91564	-6.954	-7.58046	-8.91831
6.52573		-12.527	-13.5399	-9.39099	-8.85764	-9.26895	-8.07569	-7.92108	-6.95354	-7.58354	-8.92401
6.53196		-12.526	-13.543	-9.37949	-8.8526	-9.27389	-8.0798	-7.92456	-6.9527	-7.58599	-8.9326
6.5382		-12.5272	-13.5452	-9.37326	-8.84985	-9.27708	-8.0823	-7.92805	-6.95243	-7.58785	-8.93909
6.54444		-12.5277	-13.5472	-9.37337	-8.84875	-9.27384	-8.07741	-7.93246	-6.95134	-7.58522	-8.93973
6.55068		-12.5257	-13.5489	-9.37021	-8.8504	-9.26502	-8.07009	-7.93686	-6.9475	-7.58036	-8.94187
6.55692		-12.5222	-13.5478	-9.36354	-8.85028	-9.26115	-8.06355	-7.94083	-6.94463	-7.57703	-8.94617
6.56316		-12.5206	-13.5449	-9.35461	-8.84748	-9.26518	-8.0596	-7.94501	-6.949	-7.57791	-8.94752
6.5694		-12.5224	-13.541	-9.34623	-8.84555	-9.26906	-8.05688	-7.94953	-6.95092	-7.58153	-8.94063
6.57564		-12.5266	-13.5334	-9.34079	-8.84872	-9.26838	-8.05749	-7.94984	-6.94573	-7.58544	-8.93285
6.58188		-12.5312	-13.5249	-9.34086	-8.8515	-9.26834	-8.05957	-7.94727	-6.94028	-7.58803	-8.92937
6.58812		-12.5373	-13.5186	-9.34944	-8.85565	-9.27129	-8.06493	-7.94185	-6.94231	-7.58055	-8.92977
6.59436		-12.5455	-13.5136	-9.36	-8.86126	-9.27594	-8.06632	-7.93651	-6.94501	-7.57208	-8.92647
6.6006		-12.5464	-13.5137	-9.36149	-8.86595	-9.27907	-8.0629	-7.93253	-6.94566	-7.56228	-8.917
6.60684		-12.5409	-13.5152	-9.35389	-8.86806	-9.28244	-8.06171	-7.92841	-6.94191	-7.55425	-8.90936
6.61308		-12.5377	-13.5143	-9.3496	-8.8699	-9.28805	-8.06255	-7.91706	-6.93702	-7.55089	-8.907
6.61932		-12.5408	-13.5137	-9.35019	-8.87355	-9.29421	-8.06748	-7.90282	-6.93313	-7.55445	-8.9032
6.62556		-12.5452	-13.513	-9.34995	-8.87955	-9.29327	-8.07199	-7.89703	-6.92974	-7.55862	-8.8974
6.6318		-12.5432	-13.5123	-9.3476	-8.88501	-9.29434	-8.07476	-7.90667	-6.92984	-7.55911	-8.89534
6.63804		-12.537	-13.5119	-9.3467	-8.8846	-9.30115	-8.07566	-7.91653	-6.93445	-7.55628	-8.89302
6.64428		-12.5298	-13.5157	-9.34398	-8.88205	-9.307	-8.0747	-7.91488	-6.93972	-7.55047	-8.88641
6.65052		-12.5227	-13.5205	-9.33828	-8.87427	-9.3081	-8.06739	-7.91679	-6.93832	-7.55248	-8.8777
6.65676		-12.5191	-13.5254	-9.33855	-8.86643	-9.30809	-8.05881	-7.92038	-6.93669	-7.55674	-8.87128
6.663		-12.526	-13.5263	-9.34726	-8.86234	-9.31325	-8.0517	-7.9236	-6.93746	-7.56461	-8.87153
6.66924		-12.5366	-13.5258	-9.35322	-8.85995	-9.3231	-8.04817	-7.92626	-6.93899	-7.57364	-8.87479
6.67548		-12.5407	-13.5263	-9.35065	-8.85679	-9.33069	-8.03996	-7.93511	-6.94528	-7.57532	-8.87609
6.68172		-12.5391	-13.528	-9.34587	-8.85292	-9.33044	-8.0276	-7.94743	-6.95321	-7.56879	-8.87469
6.68796		-12.5359	-13.5328	-9.34491	-8.84825	-9.32894	-8.01943	-7.95455	-6.95481	-7.5615	-8.87248
6.6942		-12.5353	-13.5383	-9.34871	-8.84175	-9.32404	-8.01677	-7.94489	-6.95151	-7.55583	-8.87505
6.70044		-12.5362	-13.5438	-9.35181	-8.83529	-9.31812	-8.01383	-7.93373	-6.94637	-7.55149	-8.88131
6.70668		-12.5377	-13.5456	-9.35345	-8.82914	-9.31218	-8.00957	-7.93581	-6.93717	-7.55286	-8.88932
6.71292		-12.539	-13.5454	-9.35481	-8.82705	-9.30815	-8.00642	-7.93759	-6.92748	-7.55646	-8.89673
6.71916		-12.5319	-13.5412	-9.35323	-8.82811	-9.30664	-8.00354	-7.93382	-6.92735	-7.55944	-8.90402
6.7254		-12.5184	-13.5363	-9.3463	-8.82889	-9.3052	-8.00492	-7.92873	-6.92824	-7.56055	-8.91024
6.73164		-12.5063	-13.5362	-9.34296	-8.8294	-9.30226	-8.0083	-7.92777	-6.92763	-7.55879	-8.91003
6.73788		-12.4993	-13.5385	-9.34628	-8.83026	-9.29533	-8.01668	-7.92882	-6.92198	-7.558	-8.90492
6.74412		-12.4964	-13.5357	-9.34765	-8.83169	-9.29094	-8.02568	-7.93066	-6.91583	-7.55914	-8.90374
6.75036		-12.4998	-13.5261	-9.34417	-8.83451	-9.2906	-8.03148	-7.92976	-6.91697	-7.56415	-8.9087
6.7566		-12.5054	-13.5174	-9.33958	-8.83912	-9.2931	-8.03173	-7.92716	-6.9228	-7.56955	-8.91172
6.76284		-12.5084	-13.5148	-9.33526	-8.84404	-9.29237	-8.02368	-7.92019	-6.93532	-7.57297	-8.90991
6.76908		-12.5101	-13.5132	-9.33225	-8.85061	-9.28753	-8.01566	-7.91348	-6.95235	-7.57392	-8.90702
6.77532		-12.5142	-13.5078	-9.32987	-8.85549	-9.28327	-8.01171	-7.90341	-6.96536	-7.57497	-8.90469
6.78156		-12.5251	-13.5044	-9.32705	-8.85175	-9.2807	-8.01359	-7.89623	-6.96399	-7.57651	-8.90404
6.7878		-12.5374	-13.5015	-9.32494	-8.84617	-9.27443	-8.01577	-7.89451	-6.96043	-7.57751	-8.9066
6.79404		-12.5447	-13.4945	-9.32462	-8.84954	-9.26657	-8.01843	-7.89459	-6.9603	-7.5789	-8.91173
6.80028		-12.5487	-13.486	-9.32289	-8.85492	-9.26424	-8.01938	-7.8943	-6.96171	-7.58174	-8.91503
6.80652		-12.5489	-13.4806	-9.31981	-8.85701	-9.2604	-8.02477	-7.8931	-6.96192	-7.58817	-8.91447
6.81276		-12.5433	-13.4792	-9.31905	-8.85499	-9.2505	-8.03086	-7.89137	-6.96067	-7.59204	-8.91142
6.819		-12.5391	-13.482	-9.31882	-8.85234	-9.23973	-8.03448	-7.89225	-6.95892	-7.59109	-8.90385
6.82524		-12.5404	-13.4807	-9.31937	-8.84691	-9.2359	-8.04213	-7.89874	-6.95204	-7.5869	-8.89779
6.83148		-12.5438	-13.4804	-9.32001	-8.8414	-9.23737	-8.05216	-7.90607	-6.94394	-7.58283	-8.89383
6.83772		-12.5453	-13.4876	-9.31988	-8.83961	-9.23862	-8.05413	-7.91802	-6.93935	-7.58163	-8.89191
6.84396		-12.545	-13.4955	-9.31853	-8.84412	-9.23537	-8.05122	-7.93086	-6.93874	-7.58073	-8.89308
6.8502		-12.5393	-13.4983	-9.31644	-8.85078	-9.23125	-8.05575	-7.93244	-6.93607	-7.57593	-8.89857
6.85644		-12.5332	-13.5003	-9.31289	-8.85153	-9.22713	-8.06216	-7.92766	-6.9305	-7.57122	-8.9025
6.86268		-12.5331	-13.5008	-9.31251	-8.85026	-9.22461	-8.06671	-7.92277	-6.92901	-7.567	-8.90615
6.86892		-12.5406	-13.5024	-9.31833	-8.84857	-9.22818	-8.06334	-7.91836	-6.93435	-7.55824	-8.91085
6.87516		-12.5495	-13.5043	-9.32413	-8.85048	-9.23494	-8.05805	-7.91367	-6.94154	-7.54821	-8.91399
6.8814		-12.55	-13.5012	-9.32639	-8.85164	-9.24474	-8.05476	-7.90691	-6.95236	-7.54576	-8.92075
6.88764		-12.5448	-13.4966	-9.32836	-8.85464	-9.25452	-8.05584	-7.89944	-6.96416	-7.54877	-8.92729
6.89388		-12.5442	-13.495	-9.33104	-8.85735	-9.2634	-8.05171	-7.8911	-6.96928	-7.55223	-8.93111
6.90012		-12.5482	-13.4923	-9.33399	-8.85742	-9.26882	-8.04718	-7.8825	-6.97198	-7.55243	-8.93213
6.90636		-12.5503	-13.4893	-9.3391	-8.85658	-9.27403	-8.0452	-7.87582	-6.97507	-7.55037	-8.92588
6.9126		-12.5534	-13.491	-9.34727	-8.85126	-9.27595	-8.04691	-7.87624	-6.98126	-7.55063	-8.91202
6.91884		-12.5589	-13.4926	-9.35154	-8.84288	-9.27943	-8.04434	-7.87595	-6.9884	-7.55322	-8.89914
6.92508		-12.5608	-13.4942	-9.34564	-8.83432	-9.2841	-8.04291	-7.87179	-6.99051	-7.56086	-8.88836
6.93132		-12.5565	-13.4963	-9.33589	-8.82975	-9.28538	-8.04482	-7.86686	-6.98687	-7.56976	-8.8788
6.93756		-12.5474	-13.4982	-9.32774	-8.82657	-9.28577	-8.04323	-7.86716	-6.9798	-7.57532	-8.87261
6.9438		-12.5406	-13.5	-9.32322	-8.82853	-9.28105	-8.03885	-7.86907	-6.96831	-7.57542	-8.86891
6.95004		-12.5374	-13.5019	-9.3172	-8.8312	-9.27306	-8.0366	-7.87274	-6.95808	-7.57224	-8.86617
6.95628		-12.5309	-13.4994	-9.30736	-8.83452	-9.26335	-8.04992	-7.87841	-6.95838	-7.56556	-8.86434
6.96252		-12.521	-13.4978	-9.29872	-8.83829	-9.25585	-8.06768	-7.885	-6.96271	-7.55832	-8.86399
6.96876		-12.5135	-13.5009	-9.29412	-8.84235	-9.24745	-8.07948	-7.89244	-6.96283	-7.55818	-8.86802
6.975		-12.5112	-13.5052	-9.28709	-8.84887	-9.24169	-8.07913	-7.8994	-6.96118	-7.56165	-8.87162
6.98124		-12.5089	-13.5073	-9.27905	-8.85475	-9.23702	-8.07605	-7.90886	-6.95815	-7.5673	-8.87057
6.98748		-12.5045	-13.5104	-9.276	-8.85804	-9.23263	-8.06966	-7.9221	-6.95432	-7.56967	-8.86861
6.99372		-12.501	-13.5107	-9.27573	-8.86117	-9.22644	-8.06344	-7.93226	-6.9518	-7.56979	-8.8648
6.99996		-12.5048	-13.5082	-9.27766	-8.8643	-9.22334	-8.05998	-7.93386	-6.95574	-7.5706	-8.86029
7.00619		-12.5139	-13.5063	-9.27968	-8.86377	-9.22281	-8.06035	-7.9352	-6.96177	-7.57254	-8.85924
7.01243		-12.5223	-13.5069	-9.28462	-8.8621	-9.22166	-8.05887	-7.9398	-6.96252	-7.57257	-8.86266
7.01867		-12.5282	-13.5076	-9.29286	-8.85899	-9.22199	-8.047	-7.94361	-6.95831	-7.57458	-8.8652
7.02492		-12.5328	-13.5085	-9.29788	-8.85642	-9.22325	-8.0357	-7.94385	-6.94938	-7.57812	-8.86462
7.03116		-12.5372	-13.5064	-9.29536	-8.85563	-9.22373	-8.02838	-7.94111	-6.94112	-7.57692	-8.86286
7.0374		-12.5405	-13.503	-9.29249	-8.85472	-9.22591	-8.022	-7.93875	-6.93398	-7.5729	-8.86054
7.04363		-12.5427	-13.5029	-9.29556	-8.84866	-9.23613	-8.0205	-7.93644	-6.93169	-7.56381	-8.86133
7.04987		-12.545	-13.5021	-9.30297	-8.84363	-9.24909	-8.02265	-7.93366	-6.93124	-7.55218	-8.86328
7.05611		-12.5485	-13.4992	-9.31119	-8.84296	-9.2574	-8.02211	-7.93146	-6.92531	-7.5442	-8.86863
7.06235		-12.5497	-13.4979	-9.31696	-8.84648	-9.25229	-8.02115	-7.93224	-6.9134	-7.53939	-8.87482
7.06859		-12.5491	-13.4985	-9.31992	-8.84865	-9.246	-8.02303	-7.93279	-6.90536	-7.535	-8.88135
7.07483		-12.5486	-13.4967	-9.31809	-8.84026	-9.24531	-8.0308	-7.92864	-6.90576	-7.53436	-8.88213
7.08107		-12.5467	-13.4927	-9.31575	-8.83271	-9.2463	-8.03854	-7.92231	-6.90623	-7.53517	-8.87925
7.08731		-12.5401	-13.485	-9.31416	-8.83282	-9.25237	-8.03482	-7.91665	-6.90229	-7.53533	-8.87559
7.09355		-12.5306	-13.478	-9.31385	-8.83367	-9.26324	-8.03033	-7.91223	-6.90002	-7.53475	-8.87267
7.09979		-12.5295	-13.479	-9.31248	-8.83477	-9.27382	-8.03183	-7.91239	-6.90064	-7.53831	-8.87285
7.10603		-12.5377	-13.4828	-9.30925	-8.84228	-9.27445	-8.03422	-7.91224	-6.89899	-7.54603	-8.87403
7.11227		-12.5461	-13.485	-9.31005	-8.85104	-9.27064	-8.03452	-7.90941	-6.8957	-7.55331	-8.87495
7.11851		-12.5479	-13.4907	-9.3164	-8.8565	-9.2653	-8.03307	-7.9078	-6.89572	-7.5562	-8.87406
7.12475		-12.5468	-13.496	-9.32195	-8.85633	-9.26933	-8.0328	-7.90547	-6.89744	-7.55695	-8.87033
7.13099		-12.5505	-13.4965	-9.3289	-8.85589	-9.27027	-8.03629	-7.90119	-6.89586	-7.55612	-8.86086
7.13723		-12.5576	-13.496	-9.33724	-8.86584	-9.26329	-8.03504	-7.89645	-6.88945	-7.55499	-8.85423
7.14347		-12.5617	-13.5006	-9.33852	-8.87682	-9.25784	-8.03265	-7.89427	-6.87952	-7.5539	-8.8597
7.14971		-12.5662	-13.508	-9.33571	-8.88066	-9.25743	-8.04024	-7.89451	-6.87517	-7.55255	-8.86811
7.15595		-12.5738	-13.5078	-9.33548	-8.88131	-9.25353	-8.04791	-7.89364	-6.87717	-7.5515	-8.87407
7.16219		-12.575	-13.4964	-9.34024	-8.87936	-9.25005	-8.04884	-7.88693	-6.88352	-7.54788	-8.8778
7.16843		-12.5697	-13.4853	-9.34441	-8.87679	-9.24885	-8.04649	-7.88198	-6.88999	-7.54166	-8.88048
7.17467		-12.5651	-13.4823	-9.34378	-8.87051	-9.24643	-8.04763	-7.88587	-6.89176	-7.53214	-8.88122
7.18091		-12.5642	-13.4818	-9.33529	-8.8607	-9.24841	-8.05354	-7.8926	-6.8929	-7.52256	-8.88148
7.18715		-12.5629	-13.4796	-9.32713	-8.85207	-9.25032	-8.06161	-7.89782	-6.89111	-7.51964	-8.88002
7.19339		-12.5554	-13.4783	-9.32023	-8.84858	-9.24902	-8.06494	-7.90425	-6.88539	-7.52188	-8.88077
7.19963		-12.5433	-13.4805	-9.31513	-8.84598	-9.25062	-8.06725	-7.90799	-6.88041	-7.52475	-8.87921
7.20587		-12.5332	-13.4817	-9.31817	-8.83676	-9.26203	-8.06806	-7.9082	-6.88311	-7.52696	-8.86867
7.21211		-12.5264	-13.4812	-9.32508	-8.82625	-9.26845	-8.06963	-7.90855	-6.88939	-7.52903	-8.85805
7.21835		-12.5208	-13.4842	-9.32606	-8.81724	-9.26944	-8.0753	-7.91177	-6.8939	-7.53109	-8.84922
7.22459		-12.5152	-13.4898	-9.32204	-8.81168	-9.26277	-8.08245	-7.916	-6.89175	-7.53283	-8.84089
7.23083		-12.5077	-13.488	-9.32172	-8.80669	-9.25545	-8.08789	-7.91231	-6.89017	-7.53313	-8.8308
7.23707		-12.4992	-13.4795	-9.3256	-8.80663	-9.24638	-8.08973	-7.90172	-6.89574	-7.53634	-8.82268
7.24331		-12.4914	-13.4745	-9.32814	-8.80885	-9.23861	-8.09093	-7.89186	-6.90252	-7.54229	-8.82098
7.24955		-12.4859	-13.4774	-9.32635	-8.8127	-9.23476	-8.0887	-7.88629	-6.91114	-7.54447	-8.8258
7.25579		-12.483	-13.4832	-9.32481	-8.81372	-9.23883	-8.08454	-7.88188	-6.92139	-7.54397	-8.8298
7.26203		-12.4911	-13.4871	-9.32562	-8.81291	-9.24183	-8.07818	-7.88049	-6.93081	-7.54481	-8.83216
7.26827		-12.5098	-13.4887	-9.32635	-8.81656	-9.23009	-8.07343	-7.8814	-6.93727	-7.54682	-8.83496
7.27451		-12.5252	-13.4897	-9.32639	-8.82165	-9.21386	-8.07168	-7.88503	-6.94376	-7.54696	-8.84225
7.28075		-12.5338	-13.4922	-9.3284	-8.82929	-9.20855	-8.06989	-7.88806	-6.94904	-7.54511	-8.85028
7.28699		-12.541	-13.494	-9.33182	-8.83606	-9.21148	-8.06728	-7.88835	-6.95368	-7.54201	-8.85557
7.29323		-12.5522	-13.4996	-9.33591	-8.83905	-9.218	-8.06595	-7.89105	-6.95645	-7.53975	-8.86149
7.29947		-12.5663	-13.5087	-9.33655	-8.83975	-9.22928	-8.06685	-7.89476	-6.95756	-7.53874	-8.86606
7.30571		-12.5773	-13.5186	-9.34098	-8.83896	-9.23793	-8.06794	-7.89691	-6.95091	-7.53826	-8.8623
7.31195		-12.5845	-13.5263	-9.35026	-8.83347	-9.23852	-8.07043	-7.89732	-6.94187	-7.53659	-8.85592
7.31819		-12.5907	-13.5276	-9.3542	-8.82712	-9.23726	-8.07119	-7.89627	-6.94084	-7.53625	-8.85543
7.32443		-12.5884	-13.525	-9.34831	-8.82093	-9.24086	-8.07192	-7.89452	-6.94814	-7.53668	-8.85761
7.33067		-12.5769	-13.5213	-9.34294	-8.8162	-9.2476	-8.07328	-7.89281	-6.9553	-7.53641	-8.86022
7.33691		-12.5685	-13.5183	-9.34557	-8.81324	-9.25424	-8.07223	-7.88832	-6.95385	-7.53705	-8.85933
7.34315		-12.5652	-13.515	-9.34955	-8.80762	-9.25496	-8.06738	-7.88253	-6.94888	-7.53887	-8.85651
7.34939		-12.5604	-13.5108	-9.3512	-8.7994	-9.25472	-8.06477	-7.87695	-6.94276	-7.54046	-8.85095
7.35563		-12.5508	-13.507	-9.34806	-8.79015	-9.25019	-8.06428	-7.87307	-6.93607	-7.54286	-8.84817
7.36187		-12.5406	-13.5065	-9.34238	-8.78158	-9.24374	-8.06367	-7.86686	-6.92892	-7.54431	-8.85313
7.36811		-12.5344	-13.5034	-9.33069	-8.78505	-9.23878	-8.06256	-7.85849	-6.92852	-7.54275	-8.86208
7.37435		-12.5317	-13.4948	-9.31897	-8.79188	-9.23925	-8.06145	-7.85188	-6.93157	-7.54027	-8.86786
7.38059		-12.5293	-13.486	-9.31529	-8.79973	-9.24101	-8.06563	-7.84948	-6.92588	-7.53632	-8.86529
7.38683		-12.5269	-13.4788	-9.31947	-8.80936	-9.23993	-8.07293	-7.8481	-6.91074	-7.53066	-8.862
7.39307		-12.5269	-13.4759	-9.32702	-8.81732	-9.23901	-8.07567	-7.8442	-6.89992	-7.52924	-8.85798
7.39931		-12.5302	-13.4748	-9.3301	-8.8189	-9.24087	-8.0746	-7.83938	-6.89994	-7.5312	-8.85318
7.40555		-12.5348	-13.4736	-9.33361	-8.81889	-9.24315	-8.07275	-7.83364	-6.90215	-7.53085	-8.84787
7.41179		-12.5429	-13.4739	-9.33897	-8.81831	-9.24701	-8.06671	-7.82917	-6.903	-7.52821	-8.84792
7.41803		-12.5533	-13.4744	-9.34504	-8.82157	-9.2525	-8.05917	-7.82874	-6.90361	-7.5266	-8.8491
7.42427		-12.5606	-13.469	-9.35187	-8.82984	-9.25711	-8.05874	-7.83721	-6.90444	-7.53077	-8.84522
7.43051		-12.5647	-13.4602	-9.36139	-8.83022	-9.26092	-8.06022	-7.84865	-6.90578	-7.53876	-8.83996
7.43675		-12.5671	-13.4589	-9.36484	-8.8278	-9.26477	-8.05819	-7.85769	-6.90534	-7.5438	-8.83605
7.44299		-12.5676	-13.465	-9.36168	-8.81954	-9.26812	-8.04869	-7.86324	-6.9048	-7.54591	-8.83502
7.44923		-12.5672	-13.473	-9.36088	-8.81082	-9.27065	-8.03804	-7.86488	-6.90687	-7.54928	-8.83141
7.45547		-12.5641	-13.4781	-9.36277	-8.80864	-9.26881	-8.03175	-7.8659	-6.90868	-7.55086	-8.82673
7.46171		-12.5582	-13.4815	-9.36164	-8.8117	-9.26299	-8.02905	-7.86751	-6.90842	-7.55147	-8.82324
7.46795		-12.5538	-13.4852	-9.35288	-8.81591	-9.25874	-8.03173	-7.87142	-6.90281	-7.55766	-8.82347
7.47419		-12.5505	-13.4894	-9.34301	-8.82302	-9.25629	-8.03748	-7.87652	-6.89679	-7.56907	-8.82446
7.48043		-12.5432	-13.4957	-9.33732	-8.82908	-9.25366	-8.04356	-7.87974	-6.89244	-7.58153	-8.82383
7.48667		-12.5327	-13.5041	-9.33619	-8.82485	-9.25032	-8.04316	-7.87763	-6.88924	-7.59064	-8.82078
7.49291		-12.5235	-13.5103	-9.33388	-8.8165	-9.24824	-8.04059	-7.87756	-6.88676	-7.5926	-8.81719
7.49915		-12.5163	-13.5096	-9.33029	-8.81164	-9.24502	-8.0368	-7.88201	-6.88739	-7.59009	-8.81502
7.50539		-12.511	-13.5068	-9.33087	-8.8124	-9.24084	-8.03662	-7.88588	-6.89035	-7.58772	-8.81324
7.51163		-12.5073	-13.505	-9.33559	-8.81439	-9.2387	-8.03949	-7.88728	-6.89364	-7.58727	-8.81497
7.51786		-12.5052	-13.5032	-9.33455	-8.81161	-9.2439	-8.04379	-7.88986	-6.89341	-7.58656	-8.81788
7.5241		-12.5047	-13.5004	-9.33209	-8.8075	-9.25047	-8.04761	-7.89277	-6.88973	-7.58404	-8.82405
7.53034		-12.5045	-13.4975	-9.33456	-8.80215	-9.24812	-8.0457	-7.89452	-6.88992	-7.57849	-8.82868
7.53658		-12.5017	-13.4951	-9.33749	-8.79635	-9.24146	-8.04233	-7.89555	-6.8927	-7.57286	-8.83066
7.54282		-12.4996	-13.492	-9.33475	-8.79296	-9.23874	-8.03838	-7.8947	-6.89592	-7.56879	-8.83081
7.54906		-12.5013	-13.4882	-9.32885	-8.79593	-9.24047	-8.0342	-7.89293	-6.89882	-7.56453	-8.83215
7.5553		-12.5063	-13.4862	-9.32639	-8.80013	-9.2436	-8.03029	-7.88547	-6.8967	-7.5622	-8.83856
7.56154		-12.5138	-13.4865	-9.33115	-8.80318	-9.24945	-8.03083	-7.87341	-6.89116	-7.56557	-8.84494
7.56778		-12.5201	-13.4865	-9.3317	-8.80579	-9.25618	-8.03332	-7.86107	-6.88698	-7.56931	-8.84386
7.57402		-12.5243	-13.4843	-9.31943	-8.80786	-9.25745	-8.03635	-7.85396	-6.88339	-7.56796	-8.84058
7.58026		-12.5278	-13.4812	-9.30576	-8.80947	-9.25456	-8.03846	-7.84947	-6.87899	-7.56376	-8.84142
7.5865		-12.5337	-13.4788	-9.29864	-8.81183	-9.24855	-8.03716	-7.84564	-6.87334	-7.5592	-8.84224
7.59274		-12.5403	-13.477	-9.294	-8.81523	-9.24815	-8.0362	-7.84206	-6.86829	-7.55453	-8.8409
7.59898		-12.5447	-13.4746	-9.28835	-8.81676	-9.25035	-8.03874	-7.83952	-6.86873	-7.54823	-8.83222
7.60522		-12.5487	-13.4719	-9.28385	-8.8145	-9.25197	-8.0445	-7.83773	-6.87185	-7.53925	-8.8255
7.61146		-12.5559	-13.4694	-9.2792	-8.81197	-9.25156	-8.04813	-7.83582	-6.87378	-7.53065	-8.82536
7.6177		-12.5632	-13.4677	-9.27299	-8.8134	-9.25161	-8.04359	-7.83547	-6.87809	-7.5261	-8.82259
7.62394		-12.5679	-13.4655	-9.26655	-8.81485	-9.2504	-8.03807	-7.83503	-6.88549	-7.52218	-8.81872
7.63018		-12.5703	-13.4624	-9.2707	-8.81674	-9.24767	-8.03391	-7.83388	-6.8966	-7.51492	-8.82093
7.63642		-12.5706	-13.4591	-9.28162	-8.81897	-9.24714	-8.02746	-7.83263	-6.90764	-7.50664	-8.82409
7.64266		-12.5712	-13.455	-9.29281	-8.81771	-9.24553	-8.02653	-7.82906	-6.91495	-7.50504	-8.81792
7.6489		-12.5694	-13.4505	-9.29985	-8.80985	-9.24212	-8.0354	-7.82403	-6.92266	-7.50891	-8.80753
7.65514		-12.5639	-13.4486	-9.3072	-8.8012	-9.23984	-8.04422	-7.82114	-6.93103	-7.51235	-8.79857
7.66138		-12.5598	-13.4494	-9.31653	-8.80069	-9.24202	-8.03877	-7.8194	-6.93344	-7.51486	-8.79928
7.66762		-12.5587	-13.4492	-9.32636	-8.80395	-9.24217	-8.02823	-7.81996	-6.93177	-7.51719	-8.7973
7.67386		-12.5559	-13.4447	-9.33442	-8.80932	-9.24264	-8.02433	-7.82617	-6.92947	-7.51862	-8.78444
7.6801		-12.5494	-13.4382	-9.34219	-8.81164	-9.24254	-8.03051	-7.83491	-6.92823	-7.51879	-8.76985
7.68634		-12.543	-13.4324	-9.34471	-8.8109	-9.23961	-8.03971	-7.84259	-6.9291	-7.5222	-8.7595
7.69258		-12.5414	-13.4279	-9.3341	-8.80519	-9.22917	-8.0482	-7.8506	-6.92712	-7.53242	-8.75045
7.69882		-12.5426	-13.4265	-9.32323	-8.79824	-9.21826	-8.05476	-7.8539	-6.92164	-7.54382	-8.74601
7.70506		-12.5403	-13.429	-9.31465	-8.79201	-9.20964	-8.04527	-7.85227	-6.91695	-7.54614	-8.7484
7.7113		-12.5349	-13.4318	-9.30592	-8.79098	-9.20579	-8.02731	-7.85126	-6.91405	-7.54254	-8.74979
7.71754		-12.5321	-13.4297	-9.29712	-8.79237	-9.20707	-8.01698	-7.85528	-6.91759	-7.54129	-8.7494
7.72378		-12.5333	-13.4238	-9.28775	-8.78923	-9.20656	-8.02111	-7.86029	-6.92525	-7.54225	-8.74915
7.73002		-12.5351	-13.4184	-9.27948	-8.785	-9.20516	-8.02501	-7.86365	-6.92817	-7.54236	-8.74438
7.73626		-12.538	-13.4166	-9.27487	-8.77876	-9.20299	-8.02043	-7.8623	-6.92671	-7.54094	-8.74316
7.7425		-12.5412	-13.4157	-9.27054	-8.7712	-9.19994	-8.01355	-7.85635	-6.92461	-7.54024	-8.74735
7.74874		-12.5414	-13.413	-9.26999	-8.76486	-9.19781	-8.00687	-7.84879	-6.92051	-7.53982	-8.75136
7.75498		-12.5377	-13.4098	-9.27574	-8.7628	-9.20364	-7.99881	-7.84141	-6.91434	-7.53902	-8.75443
7.76122		-12.5385	-13.4047	-9.27934	-8.7616	-9.21009	-7.99535	-7.84073	-6.90896	-7.54353	-8.7511
7.76746		-12.5498	-13.3971	-9.27891	-8.76304	-9.21406	-8.00423	-7.847	-6.90614	-7.55418	-8.74581
7.7737		-12.5613	-13.3903	-9.27886	-8.76527	-9.21813	-8.01599	-7.85334	-6.90685	-7.56062	-8.74356
7.77994		-12.5661	-13.3871	-9.27937	-8.76682	-9.22449	-8.02176	-7.85283	-6.9055	-7.55942	-8.74387
7.78618		-12.5655	-13.3855	-9.2797	-8.76736	-9.22814	-8.02431	-7.84826	-6.90139	-7.55625	-8.7415
7.79242		-12.5641	-13.3844	-9.27661	-8.76808	-9.22378	-8.02625	-7.84167	-6.89839	-7.55511	-8.74359
7.79866		-12.562	-13.3833	-9.27107	-8.76894	-9.21502	-8.031	-7.83436	-6.89861	-7.55612	-8.74665
7.8049		-12.5589	-13.3814	-9.2633	-8.76901	-9.20689	-8.03457	-7.8317	-6.89726	-7.55875	-8.74686
7.81114		-12.5553	-13.38	-9.25459	-8.7691	-9.20234	-8.03504	-7.83373	-6.89251	-7.56151	-8.7439
7.81738		-12.5546	-13.382	-9.24697	-8.77042	-9.1988	-8.03602	-7.83666	-6.88981	-7.55912	-8.73916
7.82362		-12.5523	-13.3862	-9.24557	-8.77605	-9.20031	-8.03722	-7.8384	-6.89258	-7.54885	-8.73595
7.82986		-12.5439	-13.3908	-9.24551	-8.78275	-9.20468	-8.03686	-7.83756	-6.89783	-7.53552	-8.73491
7.8361		-12.537	-13.3948	-9.24522	-8.79002	-9.20944	-8.03773	-7.83318	-6.90138	-7.52946	-8.73423
7.84234		-12.5338	-13.3981	-9.2439	-8.79678	-9.20849	-8.039	-7.82802	-6.90165	-7.53141	-8.73243
7.84858		-12.5323	-13.3992	-9.24561	-8.80197	-9.20518	-8.03847	-7.8282	-6.90093	-7.53206	-8.7287
7.85482		-12.5307	-13.3987	-9.25396	-8.80508	-9.20601	-8.03839	-7.83169	-6.90386	-7.5295	-8.72699
7.86106		-12.5283	-13.3981	-9.26239	-8.8081	-9.21063	-8.03873	-7.83359	-6.90632	-7.52597	-8.71979
7.8673		-12.5233	-13.3988	-9.26784	-8.81383	-9.21725	-8.04137	-7.83193	-6.90536	-7.51982	-8.70885
7.87354		-12.5189	-13.4001	-9.2754	-8.82062	-9.22257	-8.0459	-7.83125	-6.90414	-7.51334	-8.70032
7.87978		-12.514	-13.3969	-9.28207	-8.82063	-9.22639	-8.04472	-7.83546	-6.90652	-7.51658	-8.69725
7.88602		-12.5067	-13.3897	-9.28384	-8.81354	-9.22587	-8.03645	-7.84184	-6.90719	-7.52856	-8.69461
7.89226		-12.5001	-13.381	-9.28595	-8.80718	-9.22525	-8.03214	-7.84922	-6.90518	-7.53715	-8.68751
7.8985		-12.4986	-13.3714	-9.28869	-8.80365	-9.22724	-8.03547	-7.85961	-6.90227	-7.53885	-8.67835
7.90474		-12.4983	-13.361	-9.29148	-8.8001	-9.22945	-8.0402	-7.87141	-6.89915	-7.54002	-8.66815
7.91098		-12.4981	-13.3516	-9.29209	-8.79238	-9.22447	-8.04486	-7.87924	-6.89763	-7.54603	-8.66149
7.91722		-12.4985	-13.3443	-9.28843	-8.78459	-9.21923	-8.05122	-7.88405	-6.89731	-7.55538	-8.65733
7.92346		-12.5006	-13.3409	-9.28171	-8.77946	-9.21976	-8.05352	-7.88865	-6.89961	-7.56433	-8.66181
7.9297		-12.5072	-13.3398	-9.27817	-8.77429	-9.22372	-8.0521	-7.89389	-6.90847	-7.5729	-8.66814
7.93594		-12.5164	-13.3348	-9.27778	-8.76929	-9.22719	-8.04947	-7.89446	-6.91764	-7.57826	-8.66636
7.94218		-12.5262	-13.3271	-9.28242	-8.77103	-9.22777	-8.0509	-7.8883	-6.91514	-7.57572	-8.66103
7.94842		-12.5364	-13.3228	-9.2873	-8.77612	-9.22834	-8.05509	-7.88108	-6.90585	-7.5676	-8.65514
7.95466		-12.5469	-13.3243	-9.28731	-8.77872	-9.22749	-8.05563	-7.87612	-6.89885	-7.56135	-8.65142
7.9609		-12.5543	-13.3279	-9.28633	-8.77761	-9.22308	-8.0476	-7.872	-6.89353	-7.55944	-8.651
7.96714		-12.5598	-13.3287	-9.28454	-8.77462	-9.21598	-8.04121	-7.86727	-6.88773	-7.55975	-8.65908
7.97338		-12.5628	-13.3281	-9.28157	-8.77558	-9.21431	-8.03903	-7.86216	-6.88026	-7.56041	-8.66861
7.97962		-12.5666	-13.3285	-9.27801	-8.77802	-9.21598	-8.03584	-7.86098	-6.8718	-7.55563	-8.65805
7.98586		-12.5728	-13.3276	-9.27699	-8.77893	-9.21725	-8.03106	-7.86369	-6.86319	-7.54539	-8.64125
7.99209		-12.5789	-13.3227	-9.27748	-8.77845	-9.21396	-8.02779	-7.86248	-6.85478	-7.53513	-8.62744
7.99833		-12.5824	-13.3185	-9.27857	-8.77512	-9.20543	-8.02651	-7.85701	-6.85123	-7.52678	-8.62175
8.00458		-12.5826	-13.3167	-9.27511	-8.76987	-9.19779	-8.02667	-7.8528	-6.85486	-7.5207	-8.61567
8.01081		-12.5819	-13.3111	-9.27416	-8.76446	-9.19043	-8.02703	-7.85388	-6.86026	-7.51616	-8.60665
8.01705		-12.5787	-13.2998	-9.27942	-8.75959	-9.183	-8.0258	-7.8572	-6.86271	-7.51373	-8.59745
8.02329		-12.5737	-13.2874	-9.28464	-8.75512	-9.17664	-8.02251	-7.85874	-6.86433	-7.5103	-8.58714
8.02953		-12.5695	-13.2792	-9.28904	-8.75328	-9.18313	-8.01079	-7.8594	-6.86942	-7.50189	-8.57059
8.03577		-12.5678	-13.2744	-9.29382	-8.75351	-9.19523	-7.99482	-7.86054	-6.87679	-7.49214	-8.55537
8.04201		-12.5656	-13.2705	-9.30491	-8.74626	-9.20373	-7.98659	-7.85893	-6.8803	-7.49156	-8.55938
8.04825		-12.5613	-13.2661	-9.3179	-8.73328	-9.20544	-7.98677	-7.85585	-6.88024	-7.50095	-8.56604
8.05449		-12.5564	-13.2605	-9.32574	-8.72165	-9.20194	-7.98792	-7.86068	-6.88058	-7.51068	-8.56677
8.06073		-12.5532	-13.2564	-9.32584	-8.71596	-9.19632	-7.98731	-7.87388	-6.88018	-7.51938	-8.56474
8.06697		-12.5523	-13.2522	-9.32517	-8.71231	-9.19181	-7.98546	-7.88465	-6.87876	-7.52473	-8.55844
8.07321		-12.5513	-13.2455	-9.32195	-8.70849	-9.1961	-7.98052	-7.8869	-6.8781	-7.52406	-8.55402
8.07945		-12.5507	-13.2385	-9.31692	-8.70439	-9.2043	-7.97451	-7.88788	-6.87845	-7.5218	-8.55046
8.08569		-12.5506	-13.2308	-9.31038	-8.70327	-9.21401	-7.97172	-7.89344	-6.87819	-7.52297	-8.54578
8.09193		-12.5515	-13.2224	-9.30478	-8.70315	-9.21506	-7.97478	-7.90077	-6.87476	-7.52775	-8.54028
8.09817		-12.5528	-13.212	-9.30146	-8.70481	-9.21265	-7.97805	-7.90564	-6.86859	-7.53208	-8.52922
8.10441		-12.5548	-13.1981	-9.2945	-8.71688	-9.21399	-7.97321	-7.90841	-6.86483	-7.53274	-8.51603
8.11065		-12.5556	-13.1833	-9.28661	-8.73465	-9.2179	-7.96544	-7.90714	-6.86519	-7.53022	-8.50087
8.11689		-12.5537	-13.1717	-9.28327	-8.74255	-9.21819	-7.96237	-7.89972	-6.87004	-7.52928	-8.48711
8.12313		-12.5513	-13.162	-9.28433	-8.74308	-9.22211	-7.96167	-7.89006	-6.87795	-7.52878	-8.47421
8.12937		-12.5496	-13.152	-9.27918	-8.74107	-9.22682	-7.95908	-7.88342	-6.8809	-7.52921	-8.46697
8.13561		-12.5489	-13.1435	-9.27112	-8.73799	-9.22255	-7.95788	-7.87921	-6.87849	-7.53341	-8.46177
8.14185		-12.5475	-13.1367	-9.26383	-8.7368	-9.21776	-7.95828	-7.87234	-6.87456	-7.53939	-8.45796
8.14809		-12.5441	-13.1309	-9.2602	-8.7369	-9.21851	-7.95812	-7.86169	-6.86885	-7.54451	-8.45378
8.15433		-12.5405	-13.1266	-9.2585	-8.73601	-9.21986	-7.9569	-7.85174	-6.8626	-7.54699	-8.4469
8.16057		-12.5381	-13.1256	-9.26739	-8.72385	-9.21666	-7.95342	-7.84581	-6.86062	-7.54629	-8.44152
8.16681		-12.5353	-13.1261	-9.27624	-8.70465	-9.21113	-7.95104	-7.8419	-6.86304	-7.54315	-8.43625
8.17305		-12.5332	-13.1234	-9.27594	-8.6867	-9.20432	-7.94993	-7.84152	-6.86482	-7.54037	-8.43321
8.17929		-12.5339	-13.1177	-9.27127	-8.67897	-9.20352	-7.94569	-7.84457	-6.86129	-7.53726	-8.43102
8.18553		-12.5362	-13.1119	-9.26796	-8.67597	-9.20684	-7.94048	-7.8482	-6.85285	-7.53625	-8.42428
8.19177		-12.5391	-13.108	-9.27499	-8.67673	-9.21494	-7.93882	-7.85149	-6.84655	-7.54058	-8.4161
8.19801		-12.5408	-13.1065	-9.28562	-8.67924	-9.22556	-7.93953	-7.85439	-6.84396	-7.5468	-8.4045
8.20425		-12.5406	-13.1049	-9.2906	-8.68137	-9.2349	-7.94115	-7.85777	-6.84671	-7.55192	-8.38938
8.21049		-12.541	-13.1025	-9.29282	-8.67999	-9.23734	-7.9421	-7.86074	-6.8545	-7.55518	-8.3724
8.21673		-12.5411	-13.0966	-9.29426	-8.67885	-9.23446	-7.94093	-7.85962	-6.85982	-7.55764	-8.35467
8.22297		-12.5395	-13.0865	-9.28372	-8.68806	-9.23183	-7.94124	-7.85513	-6.85765	-7.56013	-8.33734
8.22921		-12.5376	-13.0734	-9.27245	-8.70153	-9.23025	-7.94287	-7.85309	-6.85098	-7.56297	-8.31943
8.23545		-12.537	-13.0601	-9.27412	-8.71157	-9.23018	-7.94458	-7.85347	-6.84509	-7.56428	-8.30163
8.24169		-12.536	-13.0486	-9.2813	-8.71923	-9.23138	-7.94585	-7.85476	-6.83989	-7.5626	-8.28208
8.24793		-12.532	-13.037	-9.28604	-8.72605	-9.22989	-7.945	-7.85738	-6.83319	-7.55376	-8.2647
8.25417		-12.525	-13.0253	-9.28667	-8.73085	-9.22299	-7.94231	-7.85998	-6.8262	-7.53897	-8.24677
8.26041		-12.5186	-13.0098	-9.28708	-8.73199	-9.21715	-7.93939	-7.86159	-6.82224	-7.52951	-8.22859
8.26665		-12.5147	-12.9896	-9.29242	-8.72744	-9.2148	-7.9354	-7.86273	-6.81721	-7.52871	-8.21159
8.27289		-12.5126	-12.9727	-9.29804	-8.72114	-9.21289	-7.93037	-7.8656	-6.81007	-7.52851	-8.19432
8.27913		-12.5123	-12.9628	-9.29911	-8.71569	-9.21052	-7.92397	-7.87172	-6.8087	-7.53046	-8.1804
8.28537		-12.5124	-12.9533	-9.29895	-8.70954	-9.21041	-7.91824	-7.88117	-6.81401	-7.53485	-8.16433
8.29161		-12.5112	-12.9403	-9.29841	-8.70082	-9.21193	-7.91343	-7.8902	-6.81805	-7.54029	-8.14654
8.29785		-12.5078	-12.9268	-9.29425	-8.69206	-9.21335	-7.90794	-7.8963	-6.81853	-7.54667	-8.12803
8.30409		-12.5072	-12.9127	-9.28915	-8.68474	-9.21381	-7.90186	-7.89627	-6.81895	-7.55297	-8.10961
8.31033		-12.5167	-12.8979	-9.28532	-8.67831	-9.21455	-7.89703	-7.89118	-6.82292	-7.5615	-8.09257
8.31657		-12.528	-12.8792	-9.28229	-8.67183	-9.21618	-7.89272	-7.88554	-6.83132	-7.57056	-8.07516
8.32281		-12.5389	-12.8575	-9.28047	-8.66397	-9.21601	-7.88485	-7.88075	-6.84399	-7.56917	-8.06012
8.32905		-12.5495	-12.8394	-9.27849	-8.65821	-9.21171	-7.875	-7.87821	-6.8591	-7.55961	-8.04394
8.33529		-12.5605	-12.8208	-9.27332	-8.65616	-9.20533	-7.86908	-7.87795	-6.86887	-7.55644	-8.02824
8.34153		-12.5707	-12.7993	-9.27	-8.65409	-9.20092	-7.86963	-7.87829	-6.87025	-7.55806	-8.00935
8.34777		-12.5804	-12.7794	-9.27112	-8.6523	-9.19839	-7.87212	-7.87606	-6.86764	-7.55621	-7.97561
8.35401		-12.5899	-12.7653	-9.27719	-8.65544	-9.19775	-7.87323	-7.87031	-6.86535	-7.54804	-7.94001
8.36025		-12.5991	-12.754	-9.28359	-8.66173	-9.19765	-7.87351	-7.86133	-6.8646	-7.54051	-7.91375
8.36649		-12.6009	-12.7422	-9.28304	-8.66526	-9.1933	-7.87265	-7.85369	-6.86002	-7.53702	-7.89398
8.37273		-12.5934	-12.7308	-9.28082	-8.66592	-9.18821	-7.87141	-7.84976	-6.85072	-7.5381	-7.87182
8.37897		-12.5849	-12.7217	-9.28362	-8.66681	-9.18647	-7.86976	-7.84745	-6.83978	-7.54306	-7.84664
8.38521		-12.576	-12.7184	-9.28789	-8.67246	-9.18775	-7.87096	-7.84666	-6.82332	-7.55499	-7.8202
8.39145		-12.5669	-12.7125	-9.29075	-8.67905	-9.18992	-7.87423	-7.84842	-6.80439	-7.56616	-7.78333
8.39769		-12.5581	-12.6991	-9.29476	-8.67974	-9.19298	-7.87609	-7.85047	-6.79556	-7.57005	-7.74518
8.40393		-12.5481	-12.683	-9.30034	-8.6766	-9.19696	-7.87585	-7.8513	-6.79525	-7.56825	-7.70773
8.41017		-12.537	-12.6657	-9.30046	-8.67589	-9.19597	-7.87327	-7.85288	-6.79381	-7.56869	-7.68636
8.41641		-12.5269	-12.6462	-9.29387	-8.67506	-9.18969	-7.87003	-7.85478	-6.79164	-7.57452	-7.66555
8.42265		-12.5207	-12.6207	-9.28813	-8.67394	-9.18293	-7.86699	-7.85883	-6.79198	-7.57947	-7.63186
8.42889		-12.5246	-12.591	-9.29023	-8.67609	-9.18198	-7.86497	-7.86637	-6.79727	-7.58219	-7.59291
8.43513		-12.5303	-12.5646	-9.296	-8.67908	-9.1852	-7.86281	-7.87368	-6.80685	-7.58332	-7.55027
8.44137		-12.5348	-12.5432	-9.30087	-8.67788	-9.18958	-7.85877	-7.87933	-6.81762	-7.58175	-7.51075
8.44761		-12.5399	-12.5203	-9.30352	-8.67406	-9.1922	-7.8543	-7.88121	-6.82912	-7.57848	-7.46905
8.45385		-12.5419	-12.4945	-9.29926	-8.67285	-9.19662	-7.85103	-7.87567	-6.83896	-7.57647	-7.43531
8.46009		-12.5414	-12.47	-9.29452	-8.67613	-9.20315	-7.84694	-7.86799	-6.8437	-7.57562	-7.40117
8.46633		-12.5423	-12.4456	-9.28741	-8.68257	-9.20664	-7.84199	-7.86609	-6.84411	-7.57449	-7.36357
8.47257		-12.5464	-12.4214	-9.27899	-8.68723	-9.20941	-7.83889	-7.86766	-6.84552	-7.57329	-7.32603
8.47881		-12.5511	-12.3975	-9.27094	-8.68957	-9.21279	-7.83726	-7.8679	-6.84884	-7.57226	-7.28291
8.48504		-12.5566	-12.3773	-9.26358	-8.68821	-9.21328	-7.8377	-7.86741	-6.84943	-7.57076	-7.24269
8.49128		-12.5569	-12.3609	-9.25574	-8.68431	-9.21137	-7.83906	-7.86458	-6.84708	-7.56984	-7.19998
8.49752		-12.5546	-12.3364	-9.24885	-8.68137	-9.21121	-7.84725	-7.85789	-6.84133	-7.57192	-7.15952
8.50376		-12.5525	-12.3048	-9.23896	-8.68238	-9.21029	-7.86245	-7.85046	-6.83114	-7.57672	-7.11706
8.51		-12.5492	-12.2732	-9.22756	-8.68668	-9.20807	-7.87713	-7.84647	-6.82323	-7.57965	-7.07225
8.51624		-12.5451	-12.2452	-9.22341	-8.69134	-9.20355	-7.88539	-7.84637	-6.82005	-7.57843	-7.02885
8.52248		-12.5425	-12.2169	-9.2229	-8.69488	-9.19687	-7.89013	-7.84755	-6.81687	-7.57574	-6.98369
8.52872		-12.5382	-12.1832	-9.22751	-8.69141	-9.19294	-7.89349	-7.84618	-6.81031	-7.57064	-6.94421
8.53496		-12.5321	-12.1478	-9.23584	-8.6821	-9.19437	-7.89623	-7.84128	-6.8013	-7.5656	-6.90076
8.5412		-12.5296	-12.1095	-9.24214	-8.67661	-9.19632	-7.8969	-7.83806	-6.79694	-7.56138	-6.85814
8.54744		-12.5264	-12.0707	-9.24526	-8.67774	-9.1984	-7.894	-7.83551	-6.79997	-7.55825	-6.8154
8.55368		-12.5213	-12.0306	-9.24906	-8.68154	-9.20128	-7.891	-7.83078	-6.80257	-7.55477	-6.77184
8.55992		-12.5137	-11.9919	-9.2523	-8.68562	-9.20133	-7.88459	-7.82641	-6.80244	-7.54922	-6.72982
8.56616		-12.5092	-11.9545	-9.25448	-8.68965	-9.19851	-7.87407	-7.82589	-6.80331	-7.54063	-6.68269
8.5724		-12.5162	-11.9158	-9.25432	-8.69158	-9.19255	-7.86311	-7.82796	-6.80044	-7.53001	-6.6377
8.57864		-12.5285	-11.8786	-9.25367	-8.69084	-9.18471	-7.85566	-7.82942	-6.79102	-7.52236	-6.592
8.58488		-12.5385	-11.844	-9.25441	-8.68836	-9.17936	-7.85207	-7.82776	-6.78157	-7.52061	-6.54879
8.59112		-12.5474	-11.8147	-9.25432	-8.68998	-9.177	-7.8515	-7.8228	-6.77789	-7.52748	-6.50781
8.59736		-12.5564	-11.78	-9.25362	-8.69544	-9.17594	-7.85281	-7.81736	-6.77892	-7.53385	-6.47559
8.6036		-12.5639	-11.7384	-9.25509	-8.69825	-9.1779	-7.85742	-7.81158	-6.77743	-7.53594	-6.45072
8.60984		-12.5679	-11.6993	-9.25763	-8.69798	-9.18294	-7.86407	-7.80963	-6.77107	-7.53606	-6.41596
8.61608		-12.5688	-11.6628	-9.25454	-8.69771	-9.18863	-7.86719	-7.81586	-6.76782	-7.53125	-6.37846
8.62232		-12.5743	-11.6307	-9.24779	-8.69752	-9.19405	-7.86584	-7.82599	-6.77072	-7.5249	-6.34002
8.62856		-12.5792	-11.5996	-9.24254	-8.69445	-9.20006	-7.86145	-7.83264	-6.77415	-7.5245	-6.30859
8.6348		-12.5738	-11.5719	-9.24146	-8.68816	-9.20938	-7.85716	-7.83493	-6.77549	-7.53342	-6.28114
8.64104		-12.5668	-11.542	-9.2413	-8.68179	-9.22004	-7.85625	-7.83512	-6.77677	-7.54292	-6.24657
8.64728		-12.5637	-11.5075	-9.23859	-8.68014	-9.22332	-7.85913	-7.83342	-6.77555	-7.54826	-6.21034
8.65352		-12.5625	-11.4734	-9.23429	-8.6823	-9.22019	-7.86291	-7.83309	-6.77185	-7.54728	-6.16924
8.65976		-12.5578	-11.4464	-9.23307	-8.68427	-9.21506	-7.86312	-7.83473	-6.76898	-7.54416	-6.1216
8.666		-12.5499	-11.4297	-9.23352	-8.68474	-9.20809	-7.86006	-7.83811	-6.76698	-7.54266	-6.07305
8.67224		-12.5428	-11.4131	-9.23458	-8.68341	-9.2011	-7.85727	-7.84191	-6.76371	-7.54044	-6.03854
8.67848		-12.5407	-11.3974	-9.24012	-8.67956	-9.19563	-7.85844	-7.84365	-6.75863	-7.53986	-6.01274
8.68472		-12.5397	-11.3785	-9.24819	-8.67445	-9.19097	-7.8611	-7.84302	-6.75355	-7.54074	-5.98215
8.69096		-12.5391	-11.3535	-9.25617	-8.67257	-9.1871	-7.86386	-7.84115	-6.75458	-7.53789	-5.9505
8.6972		-12.5383	-11.3307	-9.26325	-8.67484	-9.18306	-7.86784	-7.84156	-6.76201	-7.53005	-5.91717
8.70344		-12.5335	-11.3139	-9.26731	-8.67706	-9.17753	-7.87232	-7.84628	-6.76792	-7.52739	-5.8914
8.70968		-12.5252	-11.3023	-9.27055	-8.67562	-9.17473	-7.87315	-7.85233	-6.77177	-7.52806	-5.86757
8.71592		-12.5196	-11.2861	-9.27711	-8.67347	-9.17502	-7.86822	-7.85265	-6.77842	-7.52741	-5.84526
8.72216		-12.5211	-11.2657	-9.28421	-8.67369	-9.17582	-7.8602	-7.84828	-6.78733	-7.52529	-5.82576
8.7284		-12.5236	-11.2487	-9.29021	-8.67502	-9.17749	-7.85272	-7.84509	-6.79539	-7.52654	-5.80122
8.73464		-12.5276	-11.238	-9.29361	-8.67815	-9.18248	-7.84913	-7.84249	-6.80359	-7.53489	-5.77252
8.74088		-12.5309	-11.2253	-9.29569	-8.68363	-9.18896	-7.84766	-7.83894	-6.81229	-7.54704	-5.74289
8.74712		-12.5296	-11.209	-9.29447	-8.68864	-9.19205	-7.84949	-7.83872	-6.81881	-7.55734	-5.71933
8.75336		-12.5259	-11.1974	-9.28981	-8.69172	-9.19074	-7.85616	-7.8413	-6.81912	-7.56494	-5.69808
8.7596		-12.5231	-11.1879	-9.28398	-8.69351	-9.18992	-7.86462	-7.84131	-6.81558	-7.56923	-5.67896
8.76584		-12.5258	-11.1791	-9.28072	-8.69412	-9.19634	-7.87138	-7.83788	-6.8128	-7.56169	-5.66228
8.77208		-12.5301	-11.1728	-9.27904	-8.69423	-9.20753	-7.87597	-7.83552	-6.81413	-7.55176	-5.64602
8.77832		-12.5371	-11.1762	-9.27434	-8.69288	-9.21555	-7.8811	-7.838	-6.81637	-7.55198	-5.63223
8.78456		-12.5401	-11.1834	-9.26586	-8.68883	-9.22085	-7.88983	-7.84348	-6.81728	-7.55936	-5.61825
8.7908		-12.5368	-11.1837	-9.25752	-8.6875	-9.22363	-7.90485	-7.84551	-6.81562	-7.56421	-5.60679
8.79704		-12.528	-11.1755	-9.25203	-8.69063	-9.21971	-7.92057	-7.84389	-6.81146	-7.56157	-5.59712
8.80328		-12.5202	-11.1683	-9.24708	-8.69336	-9.21179	-7.93365	-7.84236	-6.80727	-7.55667	-5.58941
8.80952		-12.5209	-11.1667	-9.24376	-8.69337	-9.20462	-7.94175	-7.84026	-6.80389	-7.54868	-5.58323
8.81576		-12.5236	-11.1706	-9.24226	-8.69245	-9.19942	-7.94567	-7.83702	-6.80285	-7.54397	-5.57337
8.822		-12.5296	-11.1772	-9.24294	-8.6916	-9.19506	-7.94003	-7.83364	-6.80506	-7.54893	-5.56105
8.82824		-12.5347	-11.1801	-9.24483	-8.69159	-9.18734	-7.92656	-7.83193	-6.81197	-7.56254	-5.54898
8.83448		-12.5382	-11.179	-9.24612	-8.69208	-9.17893	-7.91676	-7.83147	-6.81818	-7.56991	-5.53937
8.84072		-12.5347	-11.1727	-9.24701	-8.69239	-9.17764	-7.91489	-7.83128	-6.8206	-7.56265	-5.53173
8.84696		-12.531	-11.1729	-9.24584	-8.69261	-9.17991	-7.91575	-7.82968	-6.81987	-7.55328	-5.53305
8.8532		-12.534	-11.1854	-9.23989	-8.68832	-9.18088	-7.90846	-7.82658	-6.81907	-7.54682	-5.53932
8.85944		-12.5411	-11.1976	-9.23189	-8.6778	-9.18242	-7.8932	-7.82589	-6.82036	-7.54246	-5.54324
8.86568		-12.5425	-11.2045	-9.22925	-8.66738	-9.18387	-7.88032	-7.82876	-6.82317	-7.54036	-5.54393
8.87192		-12.539	-11.2114	-9.23045	-8.66154	-9.18533	-7.87195	-7.83197	-6.82833	-7.54381	-5.54166
8.87816		-12.5409	-11.2134	-9.22877	-8.66011	-9.18749	-7.8635	-7.83654	-6.83232	-7.54713	-5.53895
8.8844		-12.5448	-11.2083	-9.22264	-8.66239	-9.18723	-7.86164	-7.84317	-6.83163	-7.54476	-5.5378
8.89064		-12.5469	-11.2044	-9.21527	-8.66659	-9.18553	-7.8676	-7.8498	-6.82717	-7.53899	-5.54165
8.89688		-12.5425	-11.2046	-9.20941	-8.67105	-9.18402	-7.8749	-7.85541	-6.82313	-7.5294	-5.54743
8.90312		-12.5398	-11.2079	-9.20466	-8.67601	-9.18076	-7.88062	-7.85889	-6.82031	-7.52668	-5.55086
8.90936		-12.5353	-11.2143	-9.20113	-8.68296	-9.17545	-7.88105	-7.86102	-6.81885	-7.52982	-5.546
8.9156		-12.53	-11.2145	-9.20098	-8.69239	-9.17135	-7.8802	-7.86379	-6.82005	-7.53548	-5.53843
8.92184		-12.5241	-11.2153	-9.20598	-8.70063	-9.17018	-7.88231	-7.8622	-6.82084	-7.53938	-5.53642
8.92808		-12.5218	-11.2215	-9.21024	-8.70489	-9.17193	-7.88415	-7.8545	-6.81761	-7.53878	-5.53804
8.93432		-12.5215	-11.2296	-9.20903	-8.70709	-9.17562	-7.88519	-7.8475	-6.81187	-7.53736	-5.5448
8.94056		-12.5216	-11.2404	-9.20214	-8.70749	-9.17732	-7.89125	-7.84295	-6.80847	-7.53376	-5.55712
8.9468		-12.5161	-11.2541	-9.1943	-8.70526	-9.17736	-7.90296	-7.83917	-6.80854	-7.52829	-5.57018
8.95304		-12.508	-11.2695	-9.19185	-8.69735	-9.17794	-7.91426	-7.83766	-6.80966	-7.5256	-5.57737
8.95928		-12.5064	-11.2836	-9.19171	-8.68315	-9.17711	-7.92015	-7.8364	-6.81242	-7.53208	-5.58229
8.96552		-12.506	-11.2946	-9.19195	-8.66947	-9.17493	-7.92051	-7.83434	-6.81485	-7.53685	-5.58966
8.97176		-12.5084	-11.2977	-9.19398	-8.65772	-9.17568	-7.92222	-7.83323	-6.81558	-7.52961	-5.59898
8.978		-12.5114	-11.299	-9.1959	-8.64632	-9.17886	-7.92753	-7.83489	-6.81422	-7.51909	-5.60673
8.98424		-12.5139	-11.3024	-9.19094	-8.63823	-9.1801	-7.93293	-7.84059	-6.81242	-7.51442	-5.61132
8.99048		-12.5171	-11.3082	-9.18039	-8.63507	-9.17864	-7.93646	-7.84743	-6.81169	-7.51406	-5.61463
8.99672		-12.5205	-11.3157	-9.17602	-8.63446	-9.17735	-7.93655	-7.85	-6.81015	-7.51238	-5.61556
9.00296		-12.5187	-11.3242	-9.18336	-8.63532	-9.17896	-7.93095	-7.84868	-6.80332	-7.51032	-5.61596
9.0092		-12.5189	-11.3337	-9.19379	-8.63561	-9.18087	-7.92172	-7.85013	-6.79596	-7.50997	-5.62028
9.01544		-12.5262	-11.343	-9.1972	-8.63878	-9.17794	-7.91238	-7.85392	-6.79129	-7.51543	-5.62698
9.02168		-12.535	-11.3507	-9.19617	-8.647	-9.17141	-7.90328	-7.85434	-6.78657	-7.51957	-5.63487
9.02792		-12.5422	-11.3574	-9.19445	-8.65554	-9.16469	-7.89691	-7.85175	-6.78122	-7.52455	-5.64252
9.03416		-12.5481	-11.3661	-9.19184	-8.66163	-9.15758	-7.89434	-7.85015	-6.77565	-7.53523	-5.65271
9.0404		-12.5567	-11.3803	-9.18985	-8.66753	-9.15097	-7.89301	-7.84605	-6.77308	-7.54507	-5.66794
9.04663		-12.5679	-11.3979	-9.19102	-8.67399	-9.14737	-7.89061	-7.83931	-6.77733	-7.55027	-5.68467
9.05287		-12.5755	-11.4183	-9.1982	-8.67833	-9.14645	-7.88779	-7.83407	-6.78347	-7.5554	-5.69963
9.05911		-12.5732	-11.4416	-9.20795	-8.67869	-9.14766	-7.88766	-7.83257	-6.79039	-7.56538	-5.71355
9.06535		-12.5696	-11.4626	-9.2167	-8.67522	-9.15005	-7.89047	-7.83143	-6.80081	-7.57621	-5.73169
9.07159		-12.5684	-11.4785	-9.22422	-8.67248	-9.15004	-7.89531	-7.82515	-6.81158	-7.58264	-5.75061
9.07783		-12.564	-11.4925	-9.23227	-8.67209	-9.14976	-7.90206	-7.81333	-6.82068	-7.58071	-5.76649
9.08407		-12.564	-11.5097	-9.24057	-8.67369	-9.15149	-7.90549	-7.80419	-6.827	-7.57824	-5.77754
9.09031		-12.5678	-11.5293	-9.24819	-8.67591	-9.15164	-7.90255	-7.80086	-6.82988	-7.57575	-5.78659
9.09655		-12.5701	-11.5456	-9.25509	-8.67745	-9.15141	-7.89821	-7.79894	-6.83268	-7.57298	-5.79719
9.10279		-12.5647	-11.5545	-9.26125	-8.67648	-9.15236	-7.89752	-7.79872	-6.83062	-7.56744	-5.80638
9.10903		-12.5571	-11.561	-9.26679	-8.67225	-9.15322	-7.89937	-7.79922	-6.82104	-7.56228	-5.81496
9.11527		-12.5507	-11.5664	-9.26501	-8.66991	-9.15099	-7.90237	-7.79866	-6.81378	-7.55567	-5.82574
9.12151		-12.5523	-11.5684	-9.25358	-8.67258	-9.14466	-7.90573	-7.79689	-6.81206	-7.54537	-5.83807
9.12775		-12.5545	-11.5768	-9.24226	-8.6762	-9.14039	-7.90722	-7.79583	-6.81069	-7.53747	-5.84615
9.13399		-12.5519	-11.5921	-9.23697	-8.67714	-9.14661	-7.90579	-7.79627	-6.80839	-7.53579	-5.85058
9.14023		-12.5502	-11.6088	-9.2348	-8.67742	-9.15866	-7.90247	-7.79604	-6.80462	-7.53429	-5.86174
9.14647		-12.5508	-11.6261	-9.23394	-8.67923	-9.16485	-7.90217	-7.79371	-6.80339	-7.52664	-5.8798
9.15271		-12.5493	-11.6427	-9.23383	-8.68147	-9.16654	-7.90733	-7.79288	-6.80713	-7.51985	-5.89862
9.15895		-12.5461	-11.6624	-9.22999	-8.6845	-9.17097	-7.91107	-7.79694	-6.81109	-7.51377	-5.91285
9.16519		-12.5465	-11.6827	-9.22372	-8.68985	-9.17736	-7.90845	-7.80309	-6.81548	-7.51094	-5.92485
9.17143		-12.5468	-11.6951	-9.21647	-8.69634	-9.18169	-7.9055	-7.80903	-6.82196	-7.50727	-5.93734
9.17767		-12.5491	-11.6998	-9.21022	-8.70188	-9.18651	-7.90581	-7.81463	-6.82754	-7.5024	-5.94984
9.18391		-12.5526	-11.7048	-9.20654	-8.70535	-9.1927	-7.90626	-7.81973	-6.82887	-7.49785	-5.96174
9.19015		-12.5621	-11.7081	-9.20171	-8.70875	-9.19433	-7.90726	-7.82317	-6.83086	-7.49464	-5.97264
9.19639		-12.5726	-11.7077	-9.1945	-8.71346	-9.18822	-7.90959	-7.82677	-6.83338	-7.48831	-5.98602
9.20263		-12.5728	-11.7063	-9.18956	-8.71904	-9.17902	-7.91191	-7.83243	-6.83493	-7.48383	-5.99885
9.20887		-12.5624	-11.7024	-9.18686	-8.72298	-9.17343	-7.91348	-7.84089	-6.83316	-7.48685	-6.01066
9.21511		-12.5534	-11.7008	-9.18537	-8.72535	-9.17364	-7.91503	-7.84841	-6.83062	-7.49097	-6.02615
9.22135		-12.5514	-11.6998	-9.19	-8.72756	-9.17284	-7.9188	-7.85175	-6.82941	-7.4977	-6.04369
9.22759		-12.5504	-11.7006	-9.19789	-8.72842	-9.1694	-7.9249	-7.85182	-6.83073	-7.50418	-6.05964
9.23383		-12.5465	-11.711	-9.20383	-8.72759	-9.16686	-7.92636	-7.85029	-6.83076	-7.50639	-6.07357
9.24007		-12.5428	-11.727	-9.20974	-8.72503	-9.16597	-7.92135	-7.84933	-6.82802	-7.51007	-6.08749
9.24631		-12.5421	-11.7411	-9.21265	-8.72365	-9.1628	-7.91545	-7.84993	-6.82632	-7.51755	-6.10249
9.25255		-12.538	-11.7513	-9.21092	-8.725	-9.15507	-7.91098	-7.85233	-6.82938	-7.52451	-6.11586
9.25879		-12.5319	-11.7629	-9.21181	-8.72851	-9.14697	-7.9079	-7.85244	-6.83217	-7.53281	-6.11978
9.26503		-12.5322	-11.7751	-9.21503	-8.73354	-9.14131	-7.90783	-7.84814	-6.83593	-7.54473	-6.11636
9.27127		-12.536	-11.7857	-9.21547	-8.73838	-9.13953	-7.91049	-7.84298	-6.84175	-7.55567	-6.11505
9.27751		-12.5351	-11.7909	-9.20903	-8.73737	-9.14142	-7.91612	-7.83694	-6.84623	-7.55856	-6.11361
9.28375		-12.5299	-11.7942	-9.1966	-8.72838	-9.14612	-7.92503	-7.82966	-6.84858	-7.55743	-6.11752
9.28999		-12.5231	-11.7986	-9.18673	-8.72273	-9.14713	-7.93035	-7.82265	-6.8508	-7.55582	-6.13267
9.29623		-12.5192	-11.8022	-9.1831	-8.72513	-9.1436	-7.93122	-7.81762	-6.85329	-7.55893	-6.15272
9.30247		-12.5168	-11.8091	-9.1823	-8.72945	-9.13861	-7.93334	-7.81395	-6.85717	-7.56249	-6.17173
9.30871		-12.5123	-11.82	-9.18482	-8.72999	-9.1372	-7.93558	-7.81178	-6.86095	-7.56261	-6.18961
9.31495		-12.5061	-11.8301	-9.1908	-8.72737	-9.14125	-7.93771	-7.80872	-6.85983	-7.55972	-6.20767
9.32119		-12.4983	-11.8378	-9.19407	-8.72773	-9.15004	-7.94306	-7.80607	-6.85811	-7.55797	-6.23008
9.32743		-12.4919	-11.8441	-9.1919	-8.73136	-9.16316	-7.95084	-7.8061	-6.85581	-7.5519	-6.25713
9.33367		-12.4884	-11.8529	-9.19367	-8.73189	-9.17417	-7.95605	-7.80492	-6.85252	-7.54404	-6.28186
9.33991		-12.4889	-11.8652	-9.20669	-8.7332	-9.1795	-7.95697	-7.80254	-6.84627	-7.54098	-6.30454
9.34615		-12.4904	-11.8786	-9.22097	-8.73997	-9.17881	-7.95299	-7.79823	-6.84187	-7.53991	-6.325
9.35239		-12.4936	-11.892	-9.22591	-8.74322	-9.17913	-7.94837	-7.79002	-6.83905	-7.54488	-6.33859
9.35863		-12.4978	-11.9029	-9.22529	-8.74008	-9.18258	-7.94646	-7.78459	-6.83806	-7.55048	-6.34823
9.36487		-12.499	-11.9042	-9.22736	-8.73597	-9.18621	-7.94895	-7.78536	-6.83894	-7.54926	-6.35799
9.37111		-12.498	-11.9022	-9.23169	-8.73377	-9.18832	-7.95609	-7.78632	-6.84299	-7.54519	-6.36876
9.37735		-12.4953	-11.9048	-9.2335	-8.73317	-9.18869	-7.96006	-7.78779	-6.8442	-7.54272	-6.38245
9.38359		-12.4936	-11.911	-9.2321	-8.72906	-9.18294	-7.95568	-7.79099	-6.83809	-7.54063	-6.39826
9.38983		-12.4942	-11.9187	-9.23019	-8.71869	-9.17129	-7.94494	-7.79413	-6.83076	-7.53783	-6.4151
9.39607		-12.5	-11.9281	-9.22435	-8.70828	-9.16211	-7.93637	-7.79613	-6.82767	-7.53574	-6.43203
9.40231		-12.506	-11.9353	-9.21283	-8.7006	-9.15615	-7.93045	-7.79934	-6.83253	-7.53588	-6.44931
9.40855		-12.508	-11.9356	-9.20441	-8.69668	-9.15203	-7.92422	-7.80393	-6.83771	-7.53823	-6.46405
9.41479		-12.5082	-11.9346	-9.20329	-8.69675	-9.15034	-7.91945	-7.81266	-6.8414	-7.53664	-6.47619
9.42103		-12.5109	-11.9418	-9.20802	-8.69592	-9.14816	-7.91913	-7.81747	-6.84343	-7.53478	-6.49094
9.42727		-12.5189	-11.9602	-9.21457	-8.6936	-9.14361	-7.91652	-7.81202	-6.84159	-7.53894	-6.50702
9.43351		-12.5264	-11.9757	-9.21772	-8.69131	-9.13873	-7.90974	-7.8044	-6.83488	-7.54559	-6.51999
9.43975		-12.5256	-11.9819	-9.21913	-8.68892	-9.13547	-7.90761	-7.79849	-6.8334	-7.54894	-6.52942
9.44599		-12.5238	-11.9859	-9.22104	-8.68629	-9.13499	-7.91192	-7.79293	-6.8449	-7.54948	-6.54177
9.45223		-12.5278	-11.9902	-9.22222	-8.68745	-9.13521	-7.91794	-7.78912	-6.85725	-7.55243	-6.55713
9.45847		-12.5289	-11.9922	-9.22178	-8.69678	-9.13402	-7.92357	-7.78824	-6.86299	-7.55841	-6.57258
9.46471		-12.5255	-11.9995	-9.22228	-8.70768	-9.1315	-7.92749	-7.78786	-6.86423	-7.56316	-6.58746
9.47095		-12.5206	-12.0171	-9.22456	-8.713	-9.12871	-7.93195	-7.78846	-6.86155	-7.56027	-6.6009
9.47719		-12.5163	-12.0342	-9.22687	-8.7124	-9.1252	-7.93954	-7.78886	-6.85733	-7.55571	-6.61361
9.48343		-12.5108	-12.0445	-9.22567	-8.71148	-9.1256	-7.9477	-7.78841	-6.85592	-7.55698	-6.62468
9.48967		-12.5028	-12.0493	-9.21988	-8.71138	-9.13241	-7.95563	-7.78985	-6.8601	-7.55976	-6.63649
9.49591		-12.4962	-12.0548	-9.21641	-8.71496	-9.14031	-7.96079	-7.78895	-6.86391	-7.56209	-6.65273
9.50215		-12.4997	-12.0649	-9.21886	-8.72477	-9.14724	-7.96053	-7.78497	-6.86076	-7.56568	-6.67342
9.50839		-12.5055	-12.0742	-9.22308	-8.73544	-9.15369	-7.95767	-7.78198	-6.85213	-7.56747	-6.69487
9.51463		-12.503	-12.0809	-9.22669	-8.74255	-9.15994	-7.95458	-7.78105	-6.84464	-7.55756	-6.71365
9.52086		-12.4963	-12.0876	-9.22994	-8.74262	-9.16578	-7.95036	-7.77956	-6.84075	-7.54505	-6.73184
9.5271		-12.4957	-12.094	-9.22918	-8.73947	-9.16968	-7.9455	-7.77819	-6.83636	-7.54237	-6.75026
9.53334		-12.5009	-12.0959	-9.22415	-8.73367	-9.17076	-7.94057	-7.77667	-6.83333	-7.54699	-6.76814
9.53958		-12.5049	-12.0976	-9.22096	-8.72998	-9.17137	-7.938	-7.77763	-6.83312	-7.54996	-6.78591
9.54582		-12.5058	-12.0993	-9.22167	-8.72769	-9.16989	-7.93793	-7.78252	-6.83665	-7.54486	-6.80404
9.55206		-12.5063	-12.1033	-9.22097	-8.72776	-9.16583	-7.93771	-7.78535	-6.8366	-7.5376	-6.82359
9.5583		-12.5067	-12.1122	-9.21526	-8.72816	-9.16315	-7.94024	-7.78286	-6.83479	-7.52627	-6.84296
9.56454		-12.5069	-12.1215	-9.20691	-8.72476	-9.16212	-7.94616	-7.78376	-6.83466	-7.51513	-6.85883
9.57078		-12.5072	-12.1306	-9.20215	-8.71969	-9.16116	-7.95082	-7.79173	-6.83487	-7.5122	-6.86912
9.57702		-12.5082	-12.1404	-9.20114	-8.71406	-9.1602	-7.95284	-7.79914	-6.83484	-7.52082	-6.87913
9.58326		-12.5102	-12.1502	-9.19858	-8.71079	-9.15909	-7.9548	-7.80518	-6.83474	-7.52847	-6.89193
9.5895		-12.5097	-12.156	-9.19468	-8.71378	-9.15842	-7.95795	-7.80954	-6.83682	-7.52487	-6.90506
9.59574		-12.5086	-12.1601	-9.19253	-8.72334	-9.16067	-7.96325	-7.81271	-6.84155	-7.51865	-6.91805
9.60198		-12.5108	-12.1615	-9.18748	-8.73131	-9.16529	-7.96903	-7.81	-6.84504	-7.51496	-6.93057
9.60822		-12.5153	-12.1639	-9.17883	-8.73756	-9.17126	-7.97301	-7.80692	-6.84207	-7.51404	-6.94348
9.61446		-12.5226	-12.1713	-9.17265	-8.74178	-9.17468	-7.97417	-7.81256	-6.83819	-7.51603	-6.95545
9.6207		-12.5305	-12.1758	-9.17059	-8.74057	-9.17336	-7.97069	-7.82857	-6.83544	-7.52379	-6.96528
9.62694		-12.5362	-12.1805	-9.171	-8.73788	-9.17153	-7.96626	-7.83994	-6.8351	-7.52952	-6.97678
9.63318		-12.5393	-12.1857	-9.1724	-8.73863	-9.17084	-7.9626	-7.83747	-6.83686	-7.52349	-6.99021
9.63942		-12.5418	-12.1892	-9.17071	-8.74133	-9.17046	-7.96059	-7.83326	-6.83911	-7.51478	-7.00175
9.64566		-12.5428	-12.1889	-9.16933	-8.74044	-9.16998	-7.95702	-7.83446	-6.842	-7.51261	-7.00921
9.6519		-12.5428	-12.1888	-9.17146	-8.73392	-9.16997	-7.95183	-7.83674	-6.84493	-7.51395	-7.01913
9.65814		-12.5464	-12.1975	-9.17343	-8.72563	-9.16541	-7.95024	-7.8369	-6.84808	-7.51421	-7.03499
9.66438		-12.5512	-12.2098	-9.17565	-8.71567	-9.14897	-7.95455	-7.83892	-6.85421	-7.51279	-7.0508
9.67062		-12.5543	-12.2233	-9.18154	-8.70723	-9.13176	-7.9559	-7.83909	-6.86005	-7.51103	-7.06371
9.67686		-12.5517	-12.2307	-9.19332	-8.70099	-9.1217	-7.95552	-7.83198	-6.86033	-7.50683	-7.07387
9.6831		-12.5468	-12.2387	-9.20413	-8.69739	-9.11756	-7.95747	-7.82118	-6.85943	-7.5013	-7.08308
9.68934		-12.5471	-12.2483	-9.21102	-8.69272	-9.11247	-7.96416	-7.80863	-6.85951	-7.4992	-7.09132
9.69558		-12.5514	-12.2577	-9.21338	-8.68549	-9.10564	-7.97841	-7.80035	-6.85934	-7.50291	-7.10357
9.70182		-12.5529	-12.2671	-9.21716	-8.6784	-9.09951	-7.98963	-7.79267	-6.8578	-7.50622	-7.12136
9.70806		-12.5519	-12.2795	-9.22386	-8.67685	-9.09624	-7.99268	-7.78164	-6.85086	-7.5037	-7.13968
9.7143		-12.5515	-12.2931	-9.23123	-8.67804	-9.09323	-7.99568	-7.77069	-6.84351	-7.50196	-7.1537
9.72054		-12.5485	-12.3016	-9.2377	-8.67961	-9.09294	-7.99595	-7.76293	-6.84138	-7.50861	-7.16108
9.72678		-12.5432	-12.3087	-9.24425	-8.68395	-9.10139	-7.98797	-7.75729	-6.83969	-7.51718	-7.17169
9.73302		-12.538	-12.312	-9.24663	-8.6875	-9.1079	-7.97825	-7.75145	-6.83425	-7.51829	-7.18912
9.73926		-12.5353	-12.3146	-9.2418	-8.68909	-9.10908	-7.96764	-7.74655	-6.82513	-7.5173	-7.20861
9.7455		-12.5316	-12.322	-9.23747	-8.69098	-9.11007	-7.95951	-7.74213	-6.81956	-7.51996	-7.23046
9.75174		-12.5231	-12.3288	-9.2356	-8.69523	-9.1159	-7.94992	-7.74252	-6.8231	-7.52698	-7.25301
9.75798		-12.5141	-12.3351	-9.23499	-8.70073	-9.12289	-7.93363	-7.74528	-6.82542	-7.53438	-7.2699
9.76422		-12.5106	-12.3424	-9.23461	-8.70754	-9.12984	-7.91802	-7.75265	-6.82763	-7.53965	-7.27888
9.77046		-12.5107	-12.3512	-9.23295	-8.71215	-9.13469	-7.9091	-7.75916	-6.83408	-7.54513	-7.29108
9.7767		-12.5102	-12.3625	-9.22986	-8.7136	-9.13631	-7.90394	-7.76747	-6.83946	-7.54819	-7.31011
9.78294		-12.5079	-12.3718	-9.22657	-8.7112	-9.13324	-7.90236	-7.77604	-6.83791	-7.54386	-7.32859
9.78918		-12.5053	-12.3795	-9.22299	-8.71037	-9.13043	-7.90085	-7.78273	-6.83372	-7.53753	-7.3416
9.79542		-12.5044	-12.3887	-9.21879	-8.71269	-9.126	-7.90345	-7.78768	-6.83638	-7.53734	-7.3494
9.80166		-12.5041	-12.3987	-9.21431	-8.71645	-9.12206	-7.91156	-7.79247	-6.84858	-7.53991	-7.35737
9.8079		-12.5051	-12.4045	-9.20785	-8.7205	-9.11933	-7.91857	-7.79544	-6.85694	-7.54443	-7.36439
9.81414		-12.5075	-12.4101	-9.20022	-8.72288	-9.11416	-7.92223	-7.79896	-6.85219	-7.54458	-7.37111
9.82038		-12.5094	-12.421	-9.19162	-8.72339	-9.10872	-7.92602	-7.80263	-6.84687	-7.54106	-7.37952
9.82662		-12.5093	-12.4318	-9.18182	-8.71922	-9.10283	-7.9336	-7.80059	-6.84327	-7.53866	-7.39178
9.83286		-12.5116	-12.4333	-9.17411	-8.71393	-9.09486	-7.94324	-7.79832	-6.84046	-7.53936	-7.40488
9.8391		-12.5185	-12.4283	-9.17174	-8.7118	-9.08479	-7.94823	-7.7942	-6.84646	-7.54638	-7.41367
9.84534		-12.5261	-12.4292	-9.17004	-8.71512	-9.08058	-7.94718	-7.78986	-6.856	-7.55473	-7.42413
9.85158		-12.5291	-12.4396	-9.16638	-8.71958	-9.08294	-7.9452	-7.78881	-6.85926	-7.55639	-7.43707
9.85782		-12.5298	-12.4504	-9.16355	-8.72269	-9.09205	-7.94101	-7.78965	-6.85216	-7.558	-7.44904
9.86406		-12.5303	-12.4576	-9.16341	-8.72209	-9.09844	-7.93809	-7.78725	-6.84526	-7.56144	-7.45765
9.8703		-12.5308	-12.4633	-9.16716	-8.71457	-9.09745	-7.94006	-7.78542	-6.84522	-7.56114	-7.46787
9.87654		-12.5331	-12.4713	-9.17292	-8.70712	-9.09383	-7.94221	-7.78553	-6.84802	-7.5593	-7.4854
9.88278		-12.538	-12.4758	-9.18258	-8.70259	-9.08751	-7.94399	-7.78772	-6.84781	-7.55865	-7.50718
9.88902		-12.5442	-12.4799	-9.19062	-8.70102	-9.08037	-7.94488	-7.78904	-6.84535	-7.55947	-7.52684
9.89526		-12.5475	-12.4911	-9.19127	-8.70151	-9.07919	-7.9451	-7.78871	-6.84313	-7.5553	-7.54187
9.9015		-12.5466	-12.5045	-9.18616	-8.70386	-9.08935	-7.9459	-7.78865	-6.83473	-7.545	-7.55334
9.90774		-12.5428	-12.5108	-9.18306	-8.70369	-9.09988	-7.94772	-7.79114	-6.82502	-7.53489	-7.56175
9.91398		-12.5408	-12.5092	-9.18389	-8.69545	-9.10417	-7.94867	-7.79368	-6.828	-7.53331	-7.57044
9.92022		-12.5421	-12.5108	-9.18459	-8.68599	-9.10312	-7.9501	-7.79518	-6.83882	-7.53397	-7.58402
9.92646		-12.5468	-12.5164	-9.18154	-8.68091	-9.10472	-7.95057	-7.79744	-6.84253	-7.53437	-7.60224
9.9327		-12.5527	-12.5214	-9.17771	-8.68341	-9.11165	-7.94665	-7.80123	-6.83723	-7.53351	-7.61768
9.93894		-12.5541	-12.5225	-9.17804	-8.68785	-9.11881	-7.94483	-7.79969	-6.83309	-7.53131	-7.62479
9.94518		-12.5511	-12.5227	-9.17749	-8.69343	-9.12763	-7.94703	-7.79392	-6.83671	-7.53026	-7.63011
9.95142		-12.547	-12.5277	-9.176	-8.69776	-9.13653	-7.94878	-7.78704	-6.8415	-7.52785	-7.64081
9.95766		-12.5428	-12.534	-9.17627	-8.69874	-9.14123	-7.94972	-7.78116	-6.84539	-7.526	-7.65123
9.9639		-12.5395	-12.5438	-9.18009	-8.69779	-9.14044	-7.95125	-7.77589	-6.84722	-7.52424	-7.6593
9.97014		-12.5404	-12.5577	-9.18588	-8.70004	-9.13771	-7.94871	-7.76982	-6.84903	-7.52019	-7.66756
9.97638		-12.5443	-12.5717	-9.18995	-8.70866	-9.13412	-7.94491	-7.76283	-6.84405	-7.51478	-7.67727
9.98261		-12.5492	-12.5824	-9.19113	-8.71487	-9.12935	-7.94588	-7.76171	-6.8393	-7.51252	-7.68637
9.98885		-12.5527	-12.5913	-9.19235	-8.71682	-9.12156	-7.95432	-7.76391	-6.8434	-7.51053	-7.69487
9.99509		-12.553	-12.5979	-9.1976	-8.71839	-9.11493	-7.95966	-7.76589	-6.85257	-7.50527	-7.70784
10.0013	10	-12.5536	-12.6049	-9.20699	-8.71992	-9.11485	-7.95563	-7.77057	-6.86113	-7.49693	-7.72357
10.0076		-12.5558	-12.6135	-9.21098	-8.71864	-9.116	-7.94724	-7.77554	-6.86505	-7.48934	-7.73889
10.0138		-12.5586	-12.6199	-9.20959	-8.71792	-9.11524	-7.94578	-7.7823	-6.86787	-7.49335	-7.75056
10.0201		-12.5616	-12.626	-9.21087	-8.7185	-9.11279	-7.9516	-7.78945	-6.86939	-7.50153	-7.76155
10.0263		-12.5615	-12.6278	-9.21163	-8.71826	-9.11071	-7.95455	-7.79255	-6.8716	-7.50913	-7.77461
10.0325		-12.5577	-12.6269	-9.20961	-8.71591	-9.11045	-7.9523	-7.79325	-6.88068	-7.51735	-7.79099
10.0388		-12.5526	-12.6279	-9.20694	-8.71355	-9.11064	-7.95398	-7.79758	-6.8893	-7.52678	-7.80824
10.045		-12.5452	-12.6298	-9.20573	-8.71402	-9.10822	-7.95574	-7.8013	-6.89198	-7.53421	-7.82227
10.0513		-12.5374	-12.6338	-9.20647	-8.71713	-9.10703	-7.94923	-7.80415	-6.89019	-7.54016	-7.833
10.0575		-12.5349	-12.6434	-9.20263	-8.71905	-9.10531	-7.94223	-7.80591	-6.88768	-7.54867	-7.83849
10.0637		-12.5365	-12.6528	-9.18855	-8.71827	-9.09875	-7.94061	-7.80789	-6.88318	-7.5616	-7.84213
10.07		-12.5365	-12.6563	-9.17238	-8.72003	-9.09144	-7.94202	-7.80677	-6.87863	-7.57376	-7.84282
10.0762		-12.5346	-12.6577	-9.16166	-8.72734	-9.0854	-7.94503	-7.80438	-6.8801	-7.57605	-7.84138
10.0825		-12.5313	-12.6637	-9.15642	-8.73366	-9.08203	-7.94203	-7.80033	-6.88295	-7.57541	-7.83995
10.0887		-12.5288	-12.6724	-9.1607	-8.73653	-9.08299	-7.93856	-7.79762	-6.88821	-7.57618	-7.83965
10.0949		-12.5284	-12.682	-9.16371	-8.73962	-9.08637	-7.94297	-7.79561	-6.88748	-7.57773	-7.83892
10.1012		-12.5315	-12.6915	-9.16347	-8.74231	-9.09328	-7.94738	-7.79172	-6.88428	-7.57432	-7.83604
10.1074		-12.537	-12.7004	-9.16397	-8.74384	-9.10739	-7.94894	-7.78392	-6.8821	-7.56761	-7.83458
10.1137		-12.5395	-12.7039	-9.16336	-8.74442	-9.12153	-7.95035	-7.77567	-6.88212	-7.56105	-7.83796
10.1199		-12.5372	-12.7046	-9.16135	-8.74328	-9.13073	-7.95662	-7.76851	-6.88069	-7.55534	-7.8431
10.1261		-12.5346	-12.7089	-9.16165	-8.74219	-9.1383	-7.96438	-7.7596	-6.8805	-7.5488	-7.84925
10.1324		-12.5366	-12.7192	-9.16995	-8.73805	-9.14408	-7.96406	-7.75039	-6.8836	-7.54021	-7.85676
10.1386		-12.5413	-12.7303	-9.18098	-8.72792	-9.14974	-7.9532	-7.74287	-6.88374	-7.53129	-7.86747
10.1449		-12.548	-12.7377	-9.1857	-8.72048	-9.15458	-7.94567	-7.74648	-6.88435	-7.52522	-7.88248
10.1511		-12.5569	-12.7432	-9.17968	-8.71924	-9.15515	-7.94646	-7.75195	-6.88322	-7.52019	-7.89639
10.1573		-12.5621	-12.7415	-9.17592	-8.7178	-9.15393	-7.94863	-7.74884	-6.88066	-7.51537	-7.90616
10.1636		-12.5609	-12.7382	-9.17779	-8.7132	-9.15107	-7.94861	-7.74061	-6.88098	-7.51483	-7.91681
10.1698		-12.5569	-12.7343	-9.18014	-8.70879	-9.14354	-7.94664	-7.73733	-6.8862	-7.51577	-7.93159
10.1761		-12.5545	-12.733	-9.18024	-8.70506	-9.13023	-7.94256	-7.74262	-6.88622	-7.51559	-7.94547
10.1823		-12.5537	-12.7337	-9.18207	-8.70404	-9.11748	-7.93609	-7.74782	-6.88505	-7.51462	-7.95778
10.1885		-12.5518	-12.7353	-9.18684	-8.70505	-9.10797	-7.93487	-7.74988	-6.88502	-7.51226	-7.96766
10.1948		-12.5476	-12.7357	-9.18829	-8.70882	-9.10517	-7.94549	-7.75511	-6.88446	-7.51167	-7.97724
10.201		-12.5411	-12.7296	-9.18717	-8.71197	-9.10279	-7.95532	-7.76196	-6.88195	-7.51369	-7.98542
10.2073		-12.5324	-12.7219	-9.18443	-8.7114	-9.0983	-7.9524	-7.7612	-6.8825	-7.51528	-7.99116
10.2135		-12.5249	-12.7187	-9.18226	-8.70858	-9.09351	-7.9462	-7.76115	-6.88232	-7.51674	-8.00106
10.2197		-12.5253	-12.7247	-9.17858	-8.70496	-9.08934	-7.94512	-7.76918	-6.87901	-7.52182	-8.01529
10.226		-12.5321	-12.7318	-9.17367	-8.70373	-9.08468	-7.94787	-7.78032	-6.87273	-7.52807	-8.02524
10.2322		-12.5422	-12.7416	-9.17048	-8.70212	-9.08265	-7.94719	-7.78359	-6.86687	-7.53448	-8.02652
10.2385		-12.5552	-12.752	-9.1711	-8.69993	-9.09095	-7.94063	-7.77921	-6.8676	-7.54136	-8.02563
10.2447		-12.5637	-12.7632	-9.17194	-8.69783	-9.10309	-7.93542	-7.77795	-6.87162	-7.54639	-8.0264
10.2509		-12.5655	-12.7704	-9.17008	-8.69572	-9.11472	-7.93189	-7.78374	-6.8758	-7.54954	-8.03027
10.2572		-12.5654	-12.777	-9.16719	-8.69136	-9.12069	-7.92236	-7.78936	-6.8776	-7.55279	-8.03876
10.2634		-12.5668	-12.789	-9.16956	-8.68678	-9.12117	-7.91593	-7.7918	-6.88327	-7.55723	-8.04868
10.2697		-12.5697	-12.8027	-9.17544	-8.68383	-9.11876	-7.92162	-7.79288	-6.89016	-7.56037	-8.05643
10.2759		-12.5694	-12.8164	-9.17624	-8.68238	-9.11738	-7.9292	-7.79118	-6.89572	-7.55857	-8.0594
10.2821		-12.5631	-12.8276	-9.1743	-8.68524	-9.1176	-7.93634	-7.78892	-6.89688	-7.55008	-8.06221
10.2884		-12.5551	-12.8295	-9.17375	-8.68814	-9.11793	-7.94041	-7.78241	-6.90016	-7.53979	-8.07059
10.2946		-12.5458	-12.8278	-9.17524	-8.68597	-9.12096	-7.94662	-7.77653	-6.90954	-7.53048	-8.08327
10.3008		-12.5342	-12.83	-9.17617	-8.6835	-9.12163	-7.9594	-7.7727	-6.91998	-7.52152	-8.09701
10.3071		-12.5263	-12.834	-9.17662	-8.67788	-9.12201	-7.96916	-7.7711	-6.92469	-7.51682	-8.11115
10.3133		-12.5241	-12.8374	-9.17508	-8.66875	-9.12018	-7.97181	-7.76829	-6.91992	-7.51724	-8.12352
10.3196		-12.5218	-12.8397	-9.17082	-8.6622	-9.11854	-7.97431	-7.77244	-6.91471	-7.51967	-8.13029
10.3258		-12.5172	-12.8424	-9.16264	-8.66232	-9.12224	-7.97875	-7.77719	-6.90845	-7.52013	-8.13444
10.332		-12.5137	-12.8451	-9.15588	-8.66296	-9.13072	-7.98246	-7.77672	-6.89768	-7.51806	-8.1412
10.3383		-12.5134	-12.8433	-9.15616	-8.6648	-9.136	-7.9851	-7.77473	-6.88356	-7.51563	-8.14946
10.3445		-12.5143	-12.8403	-9.15898	-8.66447	-9.13773	-7.98285	-7.77327	-6.8753	-7.5149	-8.15377
10.3508		-12.5126	-12.8449	-9.15782	-8.66258	-9.13729	-7.97951	-7.77862	-6.86764	-7.52224	-8.15254
10.357		-12.5081	-12.8517	-9.15332	-8.66442	-9.13052	-7.97624	-7.78678	-6.85523	-7.53255	-8.15082
10.3632		-12.5024	-12.8563	-9.15022	-8.6679	-9.12266	-7.97418	-7.7922	-6.84031	-7.53974	-8.14883
10.3695		-12.4963	-12.8567	-9.148	-8.6773	-9.11468	-7.97739	-7.79225	-6.83546	-7.54191	-8.14727
10.3757		-12.4923	-12.8541	-9.14521	-8.68839	-9.10717	-7.98139	-7.78833	-6.83917	-7.54184	-8.15107
10.382		-12.493	-12.8523	-9.14152	-8.69527	-9.10242	-7.97735	-7.77289	-6.84427	-7.53956	-8.15675
10.3882		-12.4971	-12.8553	-9.14009	-8.69537	-9.09932	-7.96763	-7.758	-6.84693	-7.53602	-8.1611
10.3944		-12.5009	-12.8629	-9.14381	-8.69672	-9.09647	-7.95924	-7.75688	-6.85029	-7.53461	-8.16305
10.4007		-12.5034	-12.8707	-9.14737	-8.69748	-9.09572	-7.95232	-7.76012	-6.85978	-7.53759	-8.1642
10.4069		-12.5071	-12.8777	-9.14881	-8.69743	-9.0962	-7.94611	-7.76176	-6.87136	-7.54208	-8.16518
10.4132		-12.5142	-12.8853	-9.14957	-8.69671	-9.10203	-7.94516	-7.76038	-6.86868	-7.53861	-8.16934
10.4194		-12.5212	-12.8896	-9.15007	-8.69747	-9.10949	-7.94586	-7.75745	-6.863	-7.53156	-8.17565
10.4256		-12.5258	-12.8905	-9.14473	-8.69362	-9.11217	-7.94475	-7.75306	-6.86496	-7.53028	-8.18274
10.4319		-12.5303	-12.8898	-9.13889	-8.68557	-9.11267	-7.939	-7.74898	-6.86776	-7.53337	-8.19249
10.4381		-12.5351	-12.8901	-9.14107	-8.67788	-9.11518	-7.93364	-7.75467	-6.8701	-7.5319	-8.20179
10.4444		-12.5385	-12.8916	-9.14954	-8.67194	-9.11995	-7.93491	-7.76473	-6.87012	-7.52816	-8.20689
10.4506		-12.542	-12.8915	-9.15482	-8.66681	-9.12327	-7.93971	-7.7749	-6.8696	-7.52932	-8.20532
10.4568		-12.5471	-12.8856	-9.1503	-8.66739	-9.12412	-7.94594	-7.77742	-6.86428	-7.5358	-8.20552
10.4631		-12.55	-12.8808	-9.14424	-8.66595	-9.12501	-7.95045	-7.77618	-6.85632	-7.54267	-8.20971
10.4693		-12.5482	-12.8783	-9.14464	-8.66304	-9.12598	-7.95514	-7.76734	-6.85185	-7.54384	-8.21858
10.4756		-12.5425	-12.8746	-9.14783	-8.66198	-9.12361	-7.95618	-7.75843	-6.86491	-7.54235	-8.22636
10.4818		-12.5373	-12.8721	-9.14414	-8.65931	-9.12167	-7.95494	-7.75789	-6.88122	-7.53889	-8.23069
10.488		-12.5345	-12.871	-9.14086	-8.65707	-9.12435	-7.94651	-7.76075	-6.89107	-7.53137	-8.2319
10.4943		-12.5356	-12.8732	-9.13988	-8.65694	-9.12877	-7.94007	-7.76332	-6.8951	-7.52378	-8.22335
10.5005		-12.5388	-12.8775	-9.13779	-8.666	-9.12699	-7.94178	-7.75959	-6.88878	-7.52349	-8.21111
10.5068		-12.5395	-12.883	-9.13229	-8.67487	-9.1201	-7.94629	-7.75511	-6.88035	-7.52724	-8.2082
10.513		-12.5346	-12.8863	-9.12705	-8.67877	-9.11539	-7.94929	-7.74779	-6.87703	-7.52231	-8.21723
10.5192		-12.5249	-12.8875	-9.12611	-8.67375	-9.11471	-7.9481	-7.73992	-6.88375	-7.50825	-8.22462
10.5255		-12.5172	-12.8843	-9.12589	-8.67107	-9.11409	-7.94686	-7.73529	-6.89136	-7.4985	-8.22744
10.5317		-12.5139	-12.8802	-9.12222	-8.67428	-9.11248	-7.9472	-7.73949	-6.89109	-7.49893	-8.23119
10.538		-12.5136	-12.8828	-9.11747	-8.67802	-9.11044	-7.94695	-7.74638	-6.88595	-7.50047	-8.24372
10.5442		-12.5158	-12.8882	-9.11586	-8.67863	-9.10832	-7.94804	-7.74885	-6.88315	-7.49867	-8.25722
10.5504		-12.5192	-12.8895	-9.11872	-8.68224	-9.10624	-7.95791	-7.7516	-6.8804	-7.49636	-8.26895
10.5567		-12.5189	-12.8864	-9.12259	-8.68368	-9.1036	-7.96648	-7.76123	-6.87559	-7.49538	-8.2838
10.5629		-12.514	-12.8851	-9.1212	-8.67455	-9.10408	-7.96549	-7.77184	-6.87807	-7.49376	-8.29797
10.5692		-12.5116	-12.8875	-9.1219	-8.66594	-9.10553	-7.96271	-7.77216	-6.88368	-7.49465	-8.30716
10.5754		-12.5159	-12.8899	-9.12662	-8.66271	-9.10699	-7.96528	-7.77116	-6.88591	-7.50275	-8.31353
10.5816		-12.522	-12.8977	-9.13068	-8.66188	-9.10646	-7.9698	-7.77208	-6.88215	-7.51373	-8.325
10.5879		-12.5258	-12.9091	-9.13062	-8.66326	-9.1017	-7.9754	-7.77562	-6.87773	-7.51862	-8.33817
10.5941		-12.5272	-12.9147	-9.12982	-8.66067	-9.09642	-7.9794	-7.7797	-6.87684	-7.51869	-8.34705
10.6004		-12.5249	-12.9115	-9.12879	-8.65757	-9.0924	-7.98106	-7.78362	-6.87691	-7.52188	-8.34526
10.6066		-12.5191	-12.9097	-9.13201	-8.65909	-9.08976	-7.9775	-7.78522	-6.87483	-7.53041	-8.34189
10.6128		-12.5204	-12.9174	-9.13614	-8.65984	-9.08674	-7.97465	-7.78118	-6.8712	-7.53841	-8.33955
10.6191		-12.5326	-12.9287	-9.13723	-8.65964	-9.08262	-7.97626	-7.769	-6.86332	-7.54126	-8.34026
10.6253		-12.5438	-12.9342	-9.13772	-8.66092	-9.07922	-7.97999	-7.75824	-6.85732	-7.54058	-8.34324
10.6316		-12.5497	-12.9341	-9.13776	-8.66689	-9.07648	-7.98607	-7.76113	-6.85484	-7.53431	-8.34505
10.6378		-12.5504	-12.936	-9.13572	-8.67229	-9.07209	-7.99026	-7.76677	-6.85298	-7.52405	-8.34545
10.644		-12.5484	-12.9362	-9.12993	-8.67755	-9.06827	-7.9937	-7.76518	-6.8505	-7.5214	-8.34122
10.6503		-12.5443	-12.9351	-9.1259	-8.67884	-9.06951	-7.99398	-7.76095	-6.84727	-7.52484	-8.33623
10.6565		-12.5408	-12.9368	-9.11884	-8.68018	-9.07184	-7.99323	-7.75483	-6.84413	-7.52609	-8.33211
10.6628		-12.5391	-12.9418	-9.10971	-8.68405	-9.07321	-7.98999	-7.74565	-6.84242	-7.52303	-8.33035
10.669		-12.5402	-12.9474	-9.10189	-8.68849	-9.07316	-7.99205	-7.7384	-6.84028	-7.51955	-8.33133
10.6752		-12.5368	-12.9477	-9.09864	-8.69008	-9.07193	-7.99325	-7.73894	-6.83815	-7.52237	-8.33551
10.6815		-12.5241	-12.9438	-9.09435	-8.69387	-9.07233	-7.98997	-7.74109	-6.84156	-7.53018	-8.3416
10.6877		-12.5129	-12.9414	-9.09394	-8.69781	-9.07242	-7.98717	-7.73449	-6.84447	-7.53618	-8.34689
10.694		-12.5053	-12.9405	-9.0933	-8.69657	-9.07103	-7.98573	-7.72459	-6.8404	-7.54231	-8.35071
10.7002		-12.5008	-12.9402	-9.09402	-8.69401	-9.06933	-7.98146	-7.71613	-6.83378	-7.54695	-8.35073
10.7064		-12.5008	-12.9384	-9.10144	-8.68624	-9.06777	-7.96984	-7.71345	-6.83583	-7.54048	-8.35011
10.7127		-12.5057	-12.9373	-9.10969	-8.67847	-9.06611	-7.9582	-7.71275	-6.84095	-7.52736	-8.34398
10.7189		-12.5151	-12.9386	-9.11274	-8.67584	-9.07047	-7.9502	-7.71612	-6.84322	-7.51673	-8.33765
10.7252		-12.5274	-12.9408	-9.11963	-8.67328	-9.07743	-7.95035	-7.72044	-6.84121	-7.50949	-8.33483
10.7314		-12.5344	-12.9408	-9.12909	-8.6683	-9.08301	-7.95174	-7.72388	-6.83859	-7.507	-8.33525
10.7376		-12.5322	-12.9401	-9.13406	-8.6635	-9.08594	-7.95616	-7.72366	-6.83661	-7.50551	-8.33449
10.7439		-12.5298	-12.9414	-9.13775	-8.65986	-9.08946	-7.96107	-7.72045	-6.835	-7.50152	-8.32971
10.7501		-12.5294	-12.9452	-9.13483	-8.65918	-9.08788	-7.96138	-7.72276	-6.83206	-7.49976	-8.32298
10.7564		-12.5299	-12.9488	-9.13062	-8.65823	-9.08626	-7.95569	-7.72625	-6.83217	-7.50048	-8.31932
10.7626		-12.5305	-12.9494	-9.13148	-8.65723	-9.08426	-7.95105	-7.73008	-6.83653	-7.50406	-8.32093
10.7688		-12.5304	-12.9509	-9.13019	-8.66091	-9.08142	-7.95607	-7.73349	-6.83582	-7.5113	-8.32481
10.7751		-12.5294	-12.9543	-9.12528	-8.66549	-9.08031	-7.96304	-7.73306	-6.83285	-7.51846	-8.336
10.7813		-12.5255	-12.9579	-9.1259	-8.66593	-9.07978	-7.96647	-7.72972	-6.82906	-7.52397	-8.34909
10.7876		-12.5186	-12.9616	-9.12753	-8.66443	-9.07593	-7.9661	-7.73216	-6.827	-7.5292	-8.35809
10.7938		-12.5147	-12.965	-9.12805	-8.66	-9.0757	-7.96334	-7.73763	-6.82453	-7.52981	-8.36191
10.8		-12.5175	-12.964	-9.12707	-8.65925	-9.07992	-7.95699	-7.74008	-6.82161	-7.52529	-8.3678
10.8063		-12.52	-12.9618	-9.12663	-8.662	-9.08028	-7.94973	-7.73646	-6.8188	-7.51969	-8.37661
10.8125		-12.5211	-12.9614	-9.12848	-8.66332	-9.08228	-7.94425	-7.73344	-6.81908	-7.51474	-8.38562
10.8188		-12.5213	-12.9635	-9.13249	-8.6647	-9.08525	-7.94043	-7.73672	-6.82172	-7.51487	-8.39388
10.825		-12.5206	-12.9654	-9.13172	-8.66691	-9.09056	-7.94106	-7.73992	-6.82818	-7.52034	-8.40076
10.8312		-12.5199	-12.9589	-9.12788	-8.66941	-9.09588	-7.94035	-7.74122	-6.83264	-7.52497	-8.4054
10.8375		-12.5204	-12.9486	-9.11805	-8.67246	-9.09726	-7.93933	-7.74348	-6.83966	-7.52665	-8.40756
10.8437		-12.5201	-12.9431	-9.11034	-8.67414	-9.09143	-7.93841	-7.74588	-6.85148	-7.52752	-8.40719
10.85		-12.5157	-12.9405	-9.1034	-8.67472	-9.08463	-7.93752	-7.74193	-6.86327	-7.52868	-8.4054
10.8562		-12.5061	-12.9348	-9.09476	-8.67989	-9.07512	-7.93861	-7.73368	-6.87463	-7.52969	-8.40409
10.8624		-12.5002	-12.9274	-9.08531	-8.68417	-9.06526	-7.94068	-7.72569	-6.88572	-7.53294	-8.40318
10.8687		-12.5016	-12.9213	-9.07561	-8.68262	-9.05947	-7.94369	-7.72562	-6.89411	-7.54014	-8.4009
10.8749		-12.5035	-12.9184	-9.06723	-8.67917	-9.05742	-7.94878	-7.73084	-6.9016	-7.54846	-8.39672
10.8812		-12.5054	-12.9135	-9.06641	-8.6774	-9.06166	-7.95362	-7.73442	-6.90414	-7.55177	-8.39143
10.8874		-12.5074	-12.9134	-9.06443	-8.67575	-9.06604	-7.9527	-7.73595	-6.89776	-7.54916	-8.3891
10.8936		-12.5082	-12.9236	-9.06496	-8.66919	-9.06954	-7.95251	-7.73262	-6.89147	-7.54237	-8.39135
10.8999		-12.5063	-12.9371	-9.0755	-8.65727	-9.07414	-7.95584	-7.72975	-6.88652	-7.53509	-8.39324
10.9061		-12.5047	-12.9476	-9.08242	-8.64549	-9.07911	-7.95936	-7.72876	-6.881	-7.53265	-8.39335
10.9124		-12.5092	-12.9554	-9.08226	-8.63656	-9.08304	-7.95942	-7.72848	-6.87131	-7.53387	-8.39619
10.9186		-12.5202	-12.9546	-9.08139	-8.62851	-9.0878	-7.9589	-7.72735	-6.86152	-7.5356	-8.40203
10.9248		-12.5253	-12.9564	-9.08047	-8.6229	-9.08871	-7.95722	-7.7277	-6.85305	-7.53314	-8.40698
10.9311		-12.5211	-12.9657	-9.08041	-8.61989	-9.08805	-7.95445	-7.7294	-6.84748	-7.5261	-8.41296
10.9373		-12.5184	-12.9769	-9.08651	-8.61762	-9.08778	-7.95175	-7.73322	-6.84334	-7.51968	-8.42176
10.9436		-12.5203	-12.9876	-9.08665	-8.61404	-9.08174	-7.94978	-7.73317	-6.84429	-7.51515	-8.43071
10.9498		-12.5215	-12.9921	-9.08235	-8.60996	-9.07342	-7.94804	-7.7257	-6.84753	-7.51249	-8.43746
10.956		-12.5205	-12.9929	-9.07207	-8.60949	-9.06798	-7.94482	-7.7211	-6.84778	-7.51674	-8.44017
10.9623		-12.5192	-12.9898	-9.06165	-8.61306	-9.06398	-7.93837	-7.71974	-6.84424	-7.52622	-8.43799
10.9685		-12.514	-12.9833	-9.05929	-8.61711	-9.05781	-7.9317	-7.72067	-6.84128	-7.53122	-8.43796
10.9748		-12.5048	-12.9754	-9.0628	-8.61959	-9.05206	-7.9284	-7.72154	-6.84406	-7.53073	-8.44148
10.981		-12.4987	-12.9779	-9.07017	-8.62143	-9.04757	-7.92582	-7.72354	-6.84812	-7.53115	-8.44755
10.9872		-12.5017	-12.9821	-9.07952	-8.6208	-9.04939	-7.9246	-7.72694	-6.85174	-7.53569	-8.45165
10.9935		-12.507	-12.9729	-9.08892	-8.61974	-9.05292	-7.92457	-7.73685	-6.85492	-7.54112	-8.45041
10.9997		-12.5118	-12.9554	-9.09031	-8.61828	-9.0557	-7.92318	-7.74491	-6.85014	-7.54342	-8.44735
11.006		-12.5122	-12.9472	-9.08833	-8.61621	-9.05782	-7.9208	-7.74884	-6.8412	-7.54227	-8.43893
11.0122		-12.5116	-12.9446	-9.08594	-8.61524	-9.0558	-7.9169	-7.7534	-6.83453	-7.53419	-8.42684
11.0184		-12.512	-12.9403	-9.08925	-8.61598	-9.04898	-7.91095	-7.76053	-6.8319	-7.5191	-8.41759
11.0247		-12.5141	-12.9361	-9.09487	-8.61626	-9.04259	-7.90513	-7.76194	-6.83089	-7.50787	-8.41924
11.0309		-12.5203	-12.932	-9.09824	-8.61457	-9.04044	-7.8998	-7.75855	-6.83122	-7.50373	-8.42365
11.0372		-12.5287	-12.9278	-9.09962	-8.61256	-9.03964	-7.89443	-7.76031	-6.83147	-7.50054	-8.42813
11.0434		-12.5337	-12.9242	-9.09328	-8.61416	-9.04054	-7.88828	-7.76576	-6.82456	-7.49293	-8.42623
11.0496		-12.5318	-12.9196	-9.08469	-8.61691	-9.03939	-7.88147	-7.76941	-6.81414	-7.48168	-8.42356
11.0559		-12.5281	-12.9202	-9.07901	-8.61602	-9.03741	-7.87709	-7.76052	-6.80656	-7.47154	-8.42503
11.0621		-12.5202	-12.9227	-9.07472	-8.61261	-9.03522	-7.87957	-7.74674	-6.81069	-7.46383	-8.4277
11.0684		-12.513	-12.9157	-9.07083	-8.6085	-9.03213	-7.88265	-7.73382	-6.81815	-7.46023	-8.43699
11.0746		-12.5118	-12.9047	-9.07112	-8.60203	-9.0287	-7.88777	-7.72741	-6.8208	-7.46504	-8.44875
11.0808		-12.5122	-12.9009	-9.07188	-8.59553	-9.0276	-7.8956	-7.72109	-6.81995	-7.4761	-8.45665
11.0871		-12.5101	-12.9016	-9.07056	-8.58882	-9.03525	-7.90325	-7.71751	-6.82026	-7.48463	-8.45923
11.0933		-12.5064	-12.9084	-9.06793	-8.58301	-9.04359	-7.91015	-7.71541	-6.81964	-7.48883	-8.45693
11.0996		-12.5046	-12.9197	-9.06602	-8.57881	-9.05512	-7.9155	-7.70993	-6.81727	-7.49421	-8.44761
11.1058		-12.506	-12.9301	-9.06833	-8.57315	-9.06723	-7.91761	-7.70081	-6.81944	-7.50305	-8.44078
11.112		-12.5072	-12.9404	-9.07148	-8.56846	-9.07648	-7.91989	-7.69149	-6.82519	-7.51167	-8.44352
11.1183		-12.5071	-12.9514	-9.0722	-8.57225	-9.07283	-7.92499	-7.68687	-6.83484	-7.51724	-8.44697
11.1245		-12.5092	-12.9615	-9.07194	-8.57889	-9.06891	-7.92539	-7.68323	-6.84263	-7.52123	-8.45027
11.1308		-12.5106	-12.971	-9.06976	-8.58731	-9.07111	-7.92655	-7.6813	-6.84771	-7.52179	-8.45206
11.137		-12.5082	-12.9785	-9.06702	-8.59747	-9.07901	-7.92806	-7.68138	-6.8534	-7.51869	-8.45134
11.1432		-12.506	-12.9795	-9.06032	-8.60561	-9.08571	-7.93001	-7.68713	-6.85824	-7.51623	-8.44988
11.1495		-12.5057	-12.978	-9.0523	-8.6119	-9.08149	-7.9338	-7.69489	-6.85843	-7.51459	-8.44911
11.1557		-12.5069	-12.9713	-9.04588	-8.61659	-9.07473	-7.93794	-7.69616	-6.8565	-7.51242	-8.45445
11.162		-12.5089	-12.9605	-9.04218	-8.61179	-9.06192	-7.94077	-7.69319	-6.85611	-7.51065	-8.46298
11.1682		-12.5093	-12.9463	-9.03844	-8.60508	-9.0453	-7.94688	-7.69064	-6.85801	-7.50957	-8.4669
11.1744		-12.514	-12.9335	-9.03148	-8.60164	-9.03383	-7.95483	-7.69082	-6.85832	-7.51342	-8.46243
11.1807		-12.5239	-12.9251	-9.02382	-8.59448	-9.03666	-7.95992	-7.69292	-6.85074	-7.52236	-8.46026
11.1869		-12.5323	-12.9203	-9.02581	-8.59135	-9.04057	-7.96298	-7.70006	-6.84194	-7.52715	-8.46021
11.1932		-12.5374	-12.9165	-9.03331	-8.59205	-9.0387	-7.95826	-7.70857	-6.83873	-7.52637	-8.46094
11.1994		-12.5417	-12.9145	-9.03854	-8.59288	-9.03501	-7.9519	-7.71537	-6.83786	-7.52813	-8.46727
11.2056		-12.5436	-12.9138	-9.04394	-8.59338	-9.0313	-7.94548	-7.71754	-6.83584	-7.53147	-8.47565
11.2119		-12.5454	-12.9151	-9.04999	-8.59589	-9.02917	-7.93778	-7.71658	-6.83488	-7.53381	-8.47677
11.2181		-12.5453	-12.9173	-9.0526	-8.60058	-9.03006	-7.93095	-7.71891	-6.83586	-7.53499	-8.47459
11.2243		-12.5414	-12.9221	-9.05281	-8.61313	-9.03501	-7.92802	-7.72293	-6.83797	-7.5346	-8.47566
11.2306		-12.5352	-12.9333	-9.05507	-8.62295	-9.04088	-7.92548	-7.72579	-6.84058	-7.53079	-8.48281
11.2368		-12.5223	-12.9431	-9.06117	-8.62208	-9.04462	-7.91899	-7.72752	-6.84567	-7.5206	-8.49014
11.2431		-12.5066	-12.9423	-9.06684	-8.61916	-9.04724	-7.91053	-7.73179	-6.85245	-7.50858	-8.49075
11.2493		-12.4895	-12.9363	-9.06144	-8.6165	-9.04891	-7.90564	-7.7338	-6.85173	-7.50287	-8.48865
11.2555		-12.4762	-12.9351	-9.05127	-8.60921	-9.05124	-7.9085	-7.73294	-6.84337	-7.50595	-8.48452
11.2618		-12.4709	-12.9366	-9.04235	-8.59875	-9.05298	-7.91142	-7.72938	-6.83691	-7.50855	-8.47616
11.268		-12.4752	-12.9389	-9.03714	-8.58932	-9.05559	-7.9131	-7.72513	-6.83871	-7.50883	-8.46845
11.2743		-12.4791	-12.9407	-9.03607	-8.58067	-9.05797	-7.91496	-7.72097	-6.84248	-7.50664	-8.46902
11.2805		-12.4814	-12.9419	-9.03912	-8.57268	-9.05706	-7.91943	-7.71855	-6.83818	-7.50324	-8.47161
11.2867		-12.485	-12.9407	-9.04254	-8.56436	-9.0546	-7.92333	-7.71934	-6.82971	-7.49918	-8.47473
11.293		-12.4903	-12.9374	-9.04331	-8.5554	-9.04195	-7.92999	-7.72213	-6.8257	-7.4945	-8.47357
11.2992		-12.4991	-12.9312	-9.04281	-8.55169	-9.02652	-7.94001	-7.72525	-6.82421	-7.49222	-8.46967
11.3055		-12.5091	-12.9298	-9.03814	-8.54763	-9.01661	-7.94417	-7.72464	-6.82275	-7.4937	-8.46815
11.3117		-12.523	-12.9354	-9.03423	-8.53884	-9.01248	-7.93631	-7.72117	-6.82741	-7.49872	-8.46569
11.3179		-12.536	-12.9405	-9.03445	-8.52926	-9.00862	-7.92711	-7.71397	-6.83606	-7.5021	-8.4617
11.3242		-12.54	-12.9439	-9.0389	-8.52242	-9.00432	-7.92928	-7.70804	-6.84493	-7.5031	-8.45839
11.3304		-12.5358	-12.944	-9.04465	-8.51719	-9.00035	-7.93377	-7.70059	-6.84983	-7.50206	-8.46131
11.3367		-12.5264	-12.9425	-9.04884	-8.51553	-8.9953	-7.93734	-7.69268	-6.85066	-7.50044	-8.46401
11.3429		-12.5183	-12.9347	-9.05105	-8.51349	-8.99089	-7.93688	-7.68581	-6.85507	-7.49945	-8.46256
11.3491		-12.5111	-12.9233	-9.04846	-8.50905	-8.98827	-7.93713	-7.67835	-6.85936	-7.4992	-8.45362
11.3554		-12.5047	-12.913	-9.04449	-8.50753	-8.9969	-7.93664	-7.66967	-6.85285	-7.50075	-8.44568
11.3616		-12.4989	-12.9102	-9.04303	-8.506	-9.00728	-7.93477	-7.67062	-6.84009	-7.50321	-8.44675
11.3679		-12.4955	-12.9119	-9.0498	-8.50396	-9.01342	-7.92906	-7.67537	-6.83265	-7.50092	-8.44995
11.3741		-12.4908	-12.9125	-9.05875	-8.50226	-9.01588	-7.93206	-7.67903	-6.8285	-7.49306	-8.451
11.3803		-12.4812	-12.9092	-9.06281	-8.50616	-9.01431	-7.93888	-7.68662	-6.82345	-7.48689	-8.4544
11.3866		-12.4704	-12.9024	-9.06308	-8.51126	-9.01271	-7.93755	-7.69366	-6.81426	-7.48304	-8.45955
11.3928		-12.4634	-12.8958	-9.06134	-8.51698	-9.01683	-7.9363	-7.69772	-6.80337	-7.48182	-8.45986
11.3991		-12.468	-12.8891	-9.05754	-8.51909	-9.02789	-7.93908	-7.70226	-6.79555	-7.48558	-8.45933
11.4053		-12.4735	-12.8871	-9.04973	-8.5203	-9.0379	-7.94276	-7.70288	-6.79051	-7.49089	-8.46186
11.4115		-12.4697	-12.8889	-9.04252	-8.5219	-9.03575	-7.94212	-7.7	-6.78961	-7.49727	-8.46781
11.4178		-12.4649	-12.8898	-9.03665	-8.5249	-9.03045	-7.9388	-7.70127	-6.79514	-7.50502	-8.47158
11.424		-12.4618	-12.8882	-9.02978	-8.529	-9.03144	-7.93232	-7.69897	-6.80403	-7.5147	-8.46925
11.4303		-12.4566	-12.885	-9.0202	-8.53459	-9.0334	-7.93276	-7.69368	-6.80888	-7.52664	-8.46604
11.4365		-12.4529	-12.8788	-9.01332	-8.53709	-9.02963	-7.93453	-7.68892	-6.81102	-7.53492	-8.4648
11.4427		-12.4559	-12.8719	-9.00958	-8.53015	-9.02314	-7.93275	-7.68532	-6.8139	-7.53477	-8.46461
11.449		-12.4611	-12.8694	-9.00509	-8.52133	-9.01817	-7.9284	-7.68557	-6.81773	-7.53476	-8.46974
11.4552		-12.4643	-12.8694	-8.9987	-8.51474	-9.01601	-7.92208	-7.69215	-6.82432	-7.53628	-8.47317
11.4615		-12.4628	-12.871	-8.99201	-8.50814	-9.00968	-7.91217	-7.70049	-6.83274	-7.53515	-8.4737
11.4677		-12.4627	-12.8743	-8.98987	-8.50337	-9.00554	-7.9022	-7.71204	-6.84036	-7.53089	-8.47397
11.4739		-12.4711	-12.878	-8.99263	-8.50127	-9.01177	-7.89615	-7.72396	-6.84547	-7.52249	-8.47662
11.4802		-12.4785	-12.8813	-8.99554	-8.50312	-9.01822	-7.89089	-7.7255	-6.84934	-7.51339	-8.48537
11.4864		-12.4811	-12.8842	-8.99654	-8.50948	-9.01564	-7.88928	-7.71952	-6.85124	-7.50265	-8.4947
11.4927		-12.4825	-12.8872	-8.99853	-8.5161	-9.00982	-7.89039	-7.71696	-6.85137	-7.4902	-8.49869
11.4989		-12.4859	-12.8902	-9.00116	-8.52311	-9.00967	-7.8935	-7.71752	-6.8493	-7.48094	-8.50339
11.5051		-12.4881	-12.894	-9.00298	-8.53338	-9.01629	-7.89724	-7.71698	-6.84607	-7.47973	-8.50624
11.5114		-12.4921	-12.8972	-9.00541	-8.53681	-9.02772	-7.89714	-7.71277	-6.84468	-7.48118	-8.50104
11.5176		-12.4964	-12.9002	-9.01023	-8.534	-9.0336	-7.89002	-7.70668	-6.84388	-7.48402	-8.49633
11.5239		-12.5	-12.9034	-9.01658	-8.53253	-9.03716	-7.8817	-7.69923	-6.84189	-7.48427	-8.49596
11.5301		-12.5009	-12.9058	-9.02278	-8.53398	-9.03871	-7.87538	-7.69146	-6.8357	-7.48316	-8.49696
11.5363		-12.5022	-12.9055	-9.02618	-8.53583	-9.03983	-7.869	-7.69267	-6.82824	-7.48521	-8.49623
11.5426		-12.5119	-12.9041	-9.02187	-8.53602	-9.04365	-7.86865	-7.70415	-6.82378	-7.4877	-8.49052
11.5488		-12.5254	-12.9024	-9.01539	-8.53191	-9.05016	-7.87278	-7.71512	-6.82224	-7.49087	-8.48407
11.5551		-12.5355	-12.9007	-9.01745	-8.52784	-9.05265	-7.87544	-7.71682	-6.82134	-7.49602	-8.48303
11.5613		-12.54	-12.8972	-9.02072	-8.52712	-9.05162	-7.8705	-7.71432	-6.82176	-7.50414	-8.48158
11.5675		-12.5437	-12.8894	-9.02048	-8.52818	-9.05093	-7.86358	-7.71344	-6.82368	-7.51039	-8.47808
11.5738		-12.5454	-12.879	-9.01688	-8.53812	-9.04708	-7.86436	-7.71488	-6.82694	-7.50927	-8.47528
11.58		-12.5451	-12.8649	-9.01226	-8.55178	-9.04132	-7.87351	-7.71703	-6.82878	-7.50259	-8.47593
11.5863		-12.5372	-12.8482	-9.00597	-8.55654	-9.03726	-7.88411	-7.72042	-6.82827	-7.49835	-8.47595
11.5925		-12.5292	-12.8385	-8.99841	-8.55537	-9.03499	-7.8922	-7.72445	-6.83119	-7.49888	-8.47696
11.5987		-12.5222	-12.8381	-8.9947	-8.56245	-9.03262	-7.89816	-7.72068	-6.83728	-7.49658	-8.47849
11.605		-12.5093	-12.8413	-9.00047	-8.57345	-9.02905	-7.8927	-7.71222	-6.84255	-7.48757	-8.47901
11.6112		-12.4952	-12.8467	-9.01026	-8.58046	-9.02513	-7.88091	-7.70752	-6.84635	-7.47865	-8.4752
11.6175		-12.4854	-12.8527	-9.01197	-8.57944	-9.02524	-7.87384	-7.7081	-6.84904	-7.46955	-8.47136
11.6237		-12.479	-12.8541	-9.00893	-8.57621	-9.02838	-7.87386	-7.70922	-6.85155	-7.46009	-8.47485
11.6299		-12.4747	-12.8544	-9.00222	-8.56974	-9.02785	-7.87214	-7.70895	-6.85378	-7.45894	-8.48346
11.6362		-12.4713	-12.8586	-8.99681	-8.56082	-9.02454	-7.86343	-7.70941	-6.85299	-7.46834	-8.49071
11.6424		-12.4649	-12.8682	-8.996	-8.55313	-9.02437	-7.85414	-7.71307	-6.84887	-7.47494	-8.49253
11.6487		-12.4619	-12.8803	-8.9988	-8.5528	-9.02615	-7.84958	-7.71818	-6.84164	-7.47213	-8.49333
11.6549		-12.4616	-12.8853	-9.001	-8.5527	-9.02803	-7.84594	-7.7225	-6.83362	-7.46844	-8.49459
11.6611		-12.4649	-12.884	-8.9982	-8.53964	-9.02989	-7.84222	-7.72618	-6.82917	-7.46649	-8.49504
11.6674		-12.4664	-12.8777	-8.99294	-8.5194	-9.03198	-7.84376	-7.72768	-6.82611	-7.47039	-8.49392
11.6736		-12.4703	-12.868	-8.98951	-8.50323	-9.03486	-7.84667	-7.72584	-6.82174	-7.47328	-8.49613
11.6799		-12.4739	-12.8605	-8.98604	-8.49516	-9.03806	-7.84601	-7.72241	-6.81707	-7.47392	-8.50162
11.6861		-12.4742	-12.8628	-8.98086	-8.48967	-9.03957	-7.84373	-7.71872	-6.81229	-7.474	-8.50613
11.6923		-12.4655	-12.8703	-8.97985	-8.48702	-9.04282	-7.8427	-7.71552	-6.80653	-7.47171	-8.50895
11.6986		-12.4562	-12.8739	-8.98215	-8.48551	-9.0461	-7.84454	-7.71508	-6.80029	-7.46314	-8.50809
11.7048		-12.4455	-12.874	-8.98448	-8.48397	-9.04288	-7.84351	-7.7137	-6.80108	-7.4589	-8.50867
11.7111		-12.44	-12.8727	-8.98533	-8.48176	-9.03534	-7.83638	-7.71213	-6.81108	-7.46365	-8.50616
11.7173		-12.4387	-12.8711	-8.98409	-8.48114	-9.03027	-7.8291	-7.71224	-6.82298	-7.46741	-8.50046
11.7235		-12.4348	-12.8687	-8.9848	-8.48448	-9.02711	-7.82606	-7.71302	-6.82908	-7.47061	-8.49407
11.7298		-12.4332	-12.8684	-8.9878	-8.48844	-9.02315	-7.8247	-7.71572	-6.83111	-7.47437	-8.4894
11.736		-12.4361	-12.8697	-8.98912	-8.49062	-9.01713	-7.82689	-7.72074	-6.831	-7.47856	-8.48596
11.7423		-12.4378	-12.8681	-8.9885	-8.49126	-9.01031	-7.83002	-7.72372	-6.83036	-7.48293	-8.4855
11.7485		-12.4429	-12.8627	-8.98528	-8.48622	-9.00384	-7.83187	-7.72553	-6.83078	-7.48342	-8.48092
11.7547		-12.455	-12.8553	-8.98183	-8.47884	-8.99863	-7.83441	-7.72663	-6.83272	-7.47765	-8.47631
11.761		-12.4652	-12.8484	-8.98117	-8.46908	-8.9927	-7.83575	-7.72262	-6.83663	-7.47288	-8.47697
11.7672		-12.4778	-12.8439	-8.97967	-8.45684	-8.98903	-7.83589	-7.71616	-6.83812	-7.46934	-8.47655
11.7735		-12.4909	-12.8417	-8.9785	-8.44506	-8.98832	-7.8365	-7.71118	-6.83632	-7.46636	-8.47497
11.7797		-12.5014	-12.8402	-8.98248	-8.43514	-8.98749	-7.834	-7.70646	-6.8373	-7.46765	-8.4745
11.7859		-12.5089	-12.8376	-8.98809	-8.42618	-8.98557	-7.82832	-7.70068	-6.84181	-7.47134	-8.47635
11.7922		-12.5133	-12.8346	-8.98477	-8.42408	-8.98196	-7.8183	-7.69428	-6.84415	-7.47471	-8.47924
11.7984		-12.5104	-12.8313	-8.97577	-8.42485	-8.9788	-7.80151	-7.68877	-6.84516	-7.47781	-8.4823
11.8047		-12.5083	-12.8275	-8.96989	-8.42225	-8.97656	-7.78601	-7.68817	-6.84659	-7.48137	-8.47972
11.8109		-12.5071	-12.8245	-8.97027	-8.42159	-8.97574	-7.77935	-7.69061	-6.84692	-7.48721	-8.47767
11.8171		-12.5056	-12.8244	-8.97234	-8.42225	-8.97709	-7.7759	-7.69485	-6.84654	-7.49322	-8.47843
11.8234		-12.5043	-12.8256	-8.96982	-8.42539	-8.98341	-7.76974	-7.70085	-6.84746	-7.49287	-8.4793
11.8296		-12.5048	-12.8206	-8.96439	-8.42967	-8.99172	-7.76464	-7.70908	-6.84766	-7.49027	-8.48419
11.8359		-12.5054	-12.8102	-8.95804	-8.43103	-8.99664	-7.75778	-7.71727	-6.84617	-7.4936	-8.49361
11.8421		-12.5045	-12.8011	-8.94992	-8.42979	-8.99801	-7.74922	-7.72216	-6.84184	-7.49982	-8.50438
11.8483		-12.5025	-12.7955	-8.93802	-8.42663	-8.99741	-7.74086	-7.72184	-6.83564	-7.50288	-8.51436
11.8546		-12.4999	-12.7925	-8.93004	-8.41668	-8.99828	-7.7381	-7.71924	-6.83254	-7.4977	-8.52277
11.8608		-12.4975	-12.793	-8.92685	-8.4022	-8.99891	-7.73929	-7.71444	-6.8335	-7.49299	-8.52526
11.8671		-12.4965	-12.7952	-8.92337	-8.38745	-8.99666	-7.74035	-7.70705	-6.83374	-7.48938	-8.52645
11.8733		-12.4946	-12.7947	-8.91869	-8.37457	-8.99343	-7.73481	-7.69981	-6.83249	-7.48628	-8.52905
11.8795		-12.4915	-12.7913	-8.91424	-8.36449	-8.99351	-7.72282	-7.69318	-6.8339	-7.48447	-8.52934
11.8858		-12.4894	-12.7879	-8.91112	-8.35483	-8.99227	-7.70885	-7.68615	-6.8369	-7.48768	-8.52608
11.892		-12.4872	-12.7891	-8.90542	-8.34495	-8.98743	-7.69534	-7.67577	-6.83891	-7.49093	-8.51768
11.8983		-12.4841	-12.7943	-8.89523	-8.33732	-8.98165	-7.68508	-7.66269	-6.83916	-7.48673	-8.50869
11.9045		-12.4808	-12.7985	-8.88311	-8.3282	-8.97523	-7.67829	-7.64933	-6.83851	-7.47764	-8.50162
11.9107		-12.4843	-12.8012	-8.87362	-8.31303	-8.96872	-7.67585	-7.64032	-6.8388	-7.47985	-8.49412
11.917		-12.4898	-12.7992	-8.86742	-8.29641	-8.96297	-7.67349	-7.63579	-6.83986	-7.49306	-8.48781
11.9232		-12.4968	-12.7916	-8.85815	-8.28125	-8.95858	-7.66727	-7.63487	-6.84221	-7.5014	-8.48725
11.9295		-12.5026	-12.7831	-8.84439	-8.27041	-8.95667	-7.65375	-7.63687	-6.84887	-7.50313	-8.48968
11.9357		-12.5069	-12.7771	-8.82765	-8.25787	-8.95645	-7.6375	-7.64226	-6.85893	-7.50465	-8.49206
11.9419		-12.5092	-12.7722	-8.80852	-8.23912	-8.95236	-7.62651	-7.64912	-6.86897	-7.50647	-8.49344
11.9482		-12.5121	-12.7658	-8.78967	-8.21997	-8.94529	-7.62251	-7.65427	-6.87693	-7.50801	-8.49381
11.9544		-12.5166	-12.7584	-8.77625	-8.20817	-8.9376	-7.61616	-7.65881	-6.8795	-7.50897	-8.49649
11.9607		-12.5216	-12.7544	-8.76777	-8.19955	-8.93151	-7.60616	-7.66565	-6.87938	-7.51018	-8.49976
11.9669		-12.5236	-12.7533	-8.75155	-8.18821	-8.92391	-7.59557	-7.67748	-6.87996	-7.50865	-8.50042
11.9731		-12.5178	-12.7498	-8.72898	-8.18081	-8.9164	-7.58165	-7.69131	-6.87954	-7.49685	-8.49981
11.9794		-12.5119	-12.7467	-8.70732	-8.1745	-8.90558	-7.56523	-7.70025	-6.87817	-7.4837	-8.49857
11.9856		-12.5058	-12.7452	-8.68919	-8.16705	-8.89016	-7.54953	-7.70493	-6.87565	-7.4806	-8.49729
11.9919		-12.4989	-12.7427	-8.67246	-8.15846	-8.87421	-7.53887	-7.71265	-6.87114	-7.48252	-8.49359
11.9981		-12.4908	-12.7392	-8.65294	-8.14988	-8.86019	-7.53167	-7.72044	-6.86285	-7.4804	-8.48705
12.0043		-12.4857	-12.7381	-8.63289	-8.14384	-8.84673	-7.52457	-7.72373	-6.84925	-7.47568	-8.48267
12.0106		-12.482	-12.7413	-8.6112	-8.13507	-8.83915	-7.51412	-7.72508	-6.83537	-7.47214	-8.48364
12.0168		-12.4783	-12.745	-8.58514	-8.11801	-8.83773	-7.50159	-7.7258	-6.83039	-7.47132	-8.48637
12.0231		-12.4746	-12.7441	-8.55727	-8.09341	-8.83713	-7.49025	-7.72101	-6.83234	-7.47105	-8.49
12.0293		-12.4742	-12.7388	-8.53846	-8.06807	-8.83772	-7.47897	-7.71126	-6.83403	-7.47234	-8.49361
12.0355		-12.4758	-12.7345	-8.52589	-8.04234	-8.83895	-7.46697	-7.70624	-6.83513	-7.4754	-8.4969
12.0418		-12.4753	-12.7326	-8.50299	-8.01299	-8.84182	-7.45627	-7.70854	-6.83535	-7.47732	-8.50106
12.048		-12.4731	-12.732	-8.47227	-7.98209	-8.84829	-7.44925	-7.71109	-6.83437	-7.47378	-8.5026
12.0543		-12.4719	-12.7321	-8.43759	-7.95041	-8.85469	-7.44294	-7.70413	-6.83186	-7.47169	-8.50242
12.0605		-12.4746	-12.7304	-8.4019	-7.92097	-8.85795	-7.43305	-7.68996	-6.82883	-7.47557	-8.503
12.0667		-12.4765	-12.7217	-8.36556	-7.88806	-8.857	-7.42086	-7.67763	-6.82706	-7.48099	-8.50456
12.073		-12.4701	-12.7082	-8.32689	-7.8493	-8.84596	-7.40275	-7.66937	-6.82415	-7.48085	-8.50546
12.0792		-12.4616	-12.6963	-8.28672	-7.80786	-8.82982	-7.38695	-7.66841	-6.8171	-7.47879	-8.50375
12.0855		-12.4593	-12.6865	-8.23504	-7.76496	-8.81264	-7.37659	-7.67662	-6.81131	-7.48104	-8.50005
12.0917		-12.4586	-12.6772	-8.17446	-7.72531	-8.79609	-7.37055	-7.68534	-6.81203	-7.48608	-8.49563
12.0979		-12.4561	-12.6683	-8.11212	-7.68515	-8.78368	-7.36486	-7.68279	-6.81462	-7.48986	-8.49168
12.1042		-12.4528	-12.6603	-8.05618	-7.64861	-8.77556	-7.35354	-7.67273	-6.81625	-7.49077	-8.4885
12.1104		-12.4499	-12.6529	-8.00549	-7.61224	-8.7666	-7.33926	-7.66939	-6.81787	-7.49165	-8.49032
12.1167		-12.4467	-12.6462	-7.95553	-7.57355	-8.75422	-7.32376	-7.67465	-6.82141	-7.49116	-8.4951
12.1229		-12.4426	-12.6428	-7.90876	-7.53403	-8.74033	-7.30929	-7.68033	-6.82823	-7.48872	-8.49867
12.1291		-12.4398	-12.6453	-7.86117	-7.49506	-8.72794	-7.29476	-7.68383	-6.83666	-7.48873	-8.49883
12.1354		-12.4438	-12.6466	-7.8145	-7.46117	-8.71954	-7.28728	-7.68951	-6.84485	-7.49502	-8.49522
12.1416		-12.4495	-12.641	-7.76642	-7.42123	-8.71293	-7.28334	-7.69622	-6.85316	-7.50138	-8.49001
12.1479		-12.4501	-12.6325	-7.72396	-7.38129	-8.70764	-7.27409	-7.7007	-6.85878	-7.50338	-8.48487
12.1541		-12.4485	-12.6239	-7.68499	-7.34073	-8.70347	-7.25956	-7.70551	-6.85985	-7.50269	-8.48051
12.1603		-12.4523	-12.6154	-7.63776	-7.30038	-8.69732	-7.24408	-7.7156	-6.85855	-7.50694	-8.47672
12.1666		-12.4596	-12.6043	-7.58622	-7.26129	-8.68922	-7.23208	-7.72678	-6.85736	-7.51528	-8.47437
12.1728		-12.4645	-12.5898	-7.53075	-7.21552	-8.67612	-7.22336	-7.73012	-6.85683	-7.52177	-8.47068
12.1791		-12.4666	-12.5763	-7.47406	-7.16816	-8.66357	-7.21907	-7.72805	-6.85485	-7.52645	-8.4654
12.1853		-12.4694	-12.5643	-7.414	-7.12149	-8.65118	-7.21657	-7.72661	-6.85168	-7.53035	-8.4591
12.1915		-12.4761	-12.5508	-7.34952	-7.07792	-8.63845	-7.20907	-7.72671	-6.84738	-7.5283	-8.45281
12.1978		-12.4834	-12.5364	-7.28175	-7.03246	-8.62791	-7.19982	-7.72297	-6.84208	-7.52458	-8.45109
12.204		-12.4915	-12.524	-7.20381	-6.98655	-8.62427	-7.19165	-7.71124	-6.83824	-7.52108	-8.45328
12.2103		-12.4992	-12.5179	-7.1216	-6.94454	-8.62359	-7.18632	-7.69703	-6.83562	-7.51754	-8.45669
12.2165		-12.5045	-12.5181	-7.03963	-6.90593	-8.61781	-7.17947	-7.68595	-6.82992	-7.51412	-8.46008
12.2227		-12.5038	-12.5162	-6.96283	-6.87009	-8.60822	-7.16697	-7.67727	-6.82101	-7.50747	-8.46351
12.229		-12.5023	-12.51	-6.88582	-6.82949	-8.59696	-7.15267	-7.67265	-6.81212	-7.50006	-8.46516
12.2352		-12.5048	-12.5033	-6.80077	-6.79164	-8.5907	-7.14013	-7.67232	-6.80603	-7.49626	-8.46588
12.2414		-12.5097	-12.4949	-6.715	-6.75491	-8.587	-7.12641	-7.66937	-6.80284	-7.49512	-8.47114
12.2477		-12.5102	-12.4835	-6.63115	-6.71365	-8.57879	-7.1087	-7.66393	-6.8027	-7.49553	-8.47911
12.2539		-12.505	-12.4714	-6.55318	-6.67267	-8.56903	-7.09296	-7.65963	-6.80667	-7.50076	-8.48676
12.2602		-12.4997	-12.4629	-6.47132	-6.62574	-8.55334	-7.08014	-7.65826	-6.81027	-7.50439	-8.49218
12.2664		-12.4945	-12.4578	-6.39239	-6.58	-8.52723	-7.06859	-7.65954	-6.80842	-7.5029	-8.49614
12.2726		-12.4886	-12.4467	-6.31811	-6.53453	-8.49791	-7.05747	-7.66131	-6.80224	-7.50164	-8.49787
12.2789		-12.4813	-12.4283	-6.23995	-6.48342	-8.47447	-7.04672	-7.66267	-6.80008	-7.50605	-8.49877
12.2851		-12.4756	-12.4088	-6.16312	-6.42635	-8.45477	-7.04074	-7.66321	-6.8048	-7.51075	-8.49666
12.2914		-12.4719	-12.392	-6.08588	-6.36333	-8.43685	-7.03755	-7.66252	-6.81365	-7.51297	-8.49317
12.2976		-12.4676	-12.3789	-6.01455	-6.30114	-8.42044	-7.03167	-7.66073	-6.8241	-7.51068	-8.48857
12.3038		-12.4626	-12.3668	-5.9403	-6.24028	-8.40039	-7.02257	-7.66249	-6.83153	-7.50781	-8.47955
12.3101		-12.4606	-12.3533	-5.85486	-6.18311	-8.38182	-7.01145	-7.6681	-6.8315	-7.50195	-8.46999
12.3163		-12.4597	-12.3363	-5.76274	-6.12734	-8.36461	-7.00128	-7.67258	-6.82465	-7.4952	-8.464
12.3226		-12.453	-12.3177	-5.66767	-6.07969	-8.35099	-6.99485	-7.67522	-6.81885	-7.49115	-8.4595
12.3288		-12.4437	-12.3012	-5.57757	-6.03542	-8.34061	-6.98905	-7.67587	-6.8168	-7.4929	-8.45591
12.335		-12.4378	-12.288	-5.48738	-5.98625	-8.3285	-6.98387	-7.67369	-6.81855	-7.49387	-8.45417
12.3413		-12.4372	-12.2734	-5.39921	-5.93737	-8.31384	-6.98233	-7.66891	-6.82108	-7.48787	-8.45288
12.3475		-12.437	-12.2574	-5.31026	-5.88357	-8.29933	-6.98272	-7.66134	-6.82197	-7.48044	-8.45443
12.3538		-12.4331	-12.2431	-5.21957	-5.83453	-8.28504	-6.9843	-7.6532	-6.81986	-7.47131	-8.45614
12.36		-12.4276	-12.2258	-5.13005	-5.79217	-8.26898	-6.98652	-7.65217	-6.81368	-7.46508	-8.45496
12.3662		-12.4258	-12.2063	-5.03919	-5.75231	-8.25382	-6.98613	-7.65776	-6.80985	-7.46091	-8.45353
12.3725		-12.4258	-12.1912	-4.95596	-5.71163	-8.24157	-6.98708	-7.66162	-6.81264	-7.46011	-8.45344
12.3787		-12.4251	-12.1842	-4.87268	-5.66211	-8.23001	-6.99007	-7.66327	-6.81844	-7.46069	-8.45155
12.385		-12.4284	-12.1776	-4.78972	-5.60776	-8.21923	-6.98972	-7.66629	-6.82311	-7.46346	-8.44881
12.3912		-12.4329	-12.1657	-4.70998	-5.55289	-8.20746	-6.98704	-7.6742	-6.8276	-7.46575	-8.44599
12.3974		-12.4351	-12.1493	-4.62439	-5.50323	-8.19528	-6.98438	-7.68598	-6.83154	-7.46799	-8.443
12.4037		-12.4351	-12.131	-4.53847	-5.45572	-8.18248	-6.98095	-7.69656	-6.83335	-7.47105	-8.4394
12.4099		-12.4336	-12.1143	-4.45064	-5.4131	-8.16541	-6.97119	-7.7068	-6.83417	-7.47656	-8.43563
12.4162		-12.4333	-12.1004	-4.36473	-5.37496	-8.14564	-6.95473	-7.71509	-6.83525	-7.4874	-8.43311
12.4224		-12.4332	-12.0896	-4.27505	-5.32728	-8.12627	-6.9381	-7.71221	-6.83504	-7.49612	-8.43461
12.4286		-12.4295	-12.0796	-4.18325	-5.27299	-8.11061	-6.9291	-7.70089	-6.82963	-7.49561	-8.4368
12.4349		-12.4248	-12.0652	-4.09571	-5.21652	-8.09637	-6.9249	-7.69095	-6.82094	-7.49401	-8.43561
12.4411		-12.4215	-12.0464	-4.00837	-5.16633	-8.08173	-6.9201	-7.68346	-6.81425	-7.49764	-8.43279
12.4474		-12.4192	-12.0299	-3.92772	-5.1216	-8.06669	-6.91486	-7.68028	-6.81013	-7.49857	-8.43025
12.4536		-12.4116	-12.0177	-3.84786	-5.08039	-8.05124	-6.9116	-7.6789	-6.80718	-7.49855	-8.42786
12.4598		-12.4007	-12.0027	-3.77453	-5.04159	-8.03663	-6.90925	-7.67337	-6.80488	-7.49828	-8.42804
12.4661		-12.3924	-11.9833	-3.69883	-4.99612	-8.02002	-6.90541	-7.66719	-6.80281	-7.4961	-8.43084
12.4723		-12.3904	-11.9687	-3.6185	-4.94809	-8.00331	-6.904	-7.66314	-6.80288	-7.48438	-8.43314
12.4786		-12.3903	-11.9565	-3.54447	-4.90022	-7.98813	-6.90683	-7.66352	-6.8045	-7.47135	-8.43298
12.4848		-12.3901	-11.9446	-3.47645	-4.85868	-7.97374	-6.9117	-7.67002	-6.80858	-7.46859	-8.4322
12.491		-12.39	-11.9314	-3.41753	-4.82244	-7.96016	-6.915	-7.67736	-6.81741	-7.47492	-8.43885
12.4973		-12.39	-11.9179	-3.35524	-4.78648	-7.94783	-6.91401	-7.68417	-6.82556	-7.48029	-8.45022
12.5035		-12.3898	-11.9035	-3.29145	-4.7526	-7.93688	-6.91042	-7.6906	-6.82766	-7.47785	-8.4586
12.5098		-12.3871	-11.8864	-3.227	-4.71619	-7.92338	-6.90647	-7.69088	-6.82733	-7.4733	-8.46317
12.516		-12.3849	-11.8671	-3.15842	-4.67722	-7.9087	-6.90093	-7.68412	-6.82674	-7.46151	-8.46661
12.5222		-12.384	-11.8487	-3.09262	-4.63413	-7.89443	-6.89346	-7.67847	-6.82508	-7.45073	-8.46751
12.5285		-12.3793	-11.8361	-3.03298	-4.59548	-7.88345	-6.89072	-7.67553	-6.82415	-7.45129	-8.46638
12.5347		-12.3704	-11.8205	-2.98711	-4.56412	-7.87563	-6.89382	-7.67543	-6.82389	-7.46226	-8.46837
12.541		-12.3559	-11.7982	-2.939	-4.53695	-7.86848	-6.89506	-7.67617	-6.82045	-7.46911	-8.4737
12.5472		-12.3381	-11.7738	-2.88684	-4.51328	-7.86135	-6.88908	-7.67447	-6.81247	-7.46123	-8.47563
12.5534		-12.3199	-11.7491	-2.83409	-4.48169	-7.85435	-6.87998	-7.67133	-6.80208	-7.45181	-8.4669
12.5597		-12.303	-11.7248	-2.78179	-4.44578	-7.84733	-6.87374	-7.66785	-6.793	-7.45418	-8.45503
12.5659		-12.2865	-11.6976	-2.73591	-4.41434	-7.83969	-6.87108	-7.66395	-6.78766	-7.45807	-8.44931
12.5722		-12.2731	-11.6699	-2.69167	-4.39019	-7.83432	-6.87358	-7.66019	-6.78323	-7.46021	-8.44781
12.5784		-12.2649	-11.6442	-2.6544	-4.36865	-7.83146	-6.87969	-7.6579	-6.77834	-7.46924	-8.45022
12.5846		-12.2547	-11.6234	-2.61796	-4.34779	-7.82498	-6.88281	-7.65738	-6.77525	-7.47741	-8.45423
12.5909		-12.2412	-11.6063	-2.57923	-4.33069	-7.81557	-6.87673	-7.6576	-6.77523	-7.47435	-8.45747
12.5971		-12.2266	-11.5926	-2.53911	-4.31114	-7.80761	-6.86578	-7.65545	-6.77287	-7.46811	-8.45753
12.6034		-12.2152	-11.5816	-2.50038	-4.28598	-7.801	-6.86205	-7.64998	-6.76715	-7.47101	-8.4558
12.6096		-12.2076	-11.5702	-2.46678	-4.25924	-7.79387	-6.86618	-7.64643	-6.76045	-7.48108	-8.45706
12.6158		-12.1996	-11.5596	-2.43246	-4.24115	-7.78453	-6.8688	-7.64688	-6.7591	-7.48886	-8.46191
12.6221		-12.1898	-11.5509	-2.40225	-4.23053	-7.77385	-6.86794	-7.64825	-6.76621	-7.48516	-8.46686
12.6283		-12.1776	-11.5458	-2.37637	-4.21311	-7.76508	-6.86748	-7.64997	-6.77374	-7.48127	-8.46939
12.6346		-12.162	-11.5405	-2.35477	-4.18912	-7.75845	-6.86454	-7.6537	-6.77937	-7.48064	-8.47181
12.6408		-12.1451	-11.5286	-2.33674	-4.1644	-7.7518	-6.85864	-7.65887	-6.78422	-7.48126	-8.47261
12.647		-12.1268	-11.5149	-2.32124	-4.14235	-7.74831	-6.85706	-7.66417	-6.78775	-7.48379	-8.47077
12.6533		-12.1108	-11.503	-2.3088	-4.12366	-7.74709	-6.86195	-7.66858	-6.78726	-7.48792	-8.46497
12.6595		-12.0962	-11.4917	-2.29494	-4.11091	-7.74221	-6.86567	-7.67246	-6.78781	-7.48817	-8.45791
12.6658		-12.0826	-11.475	-2.28138	-4.10202	-7.73391	-6.86289	-7.67371	-6.79617	-7.4814	-8.45528
12.672		-12.0699	-11.4498	-2.27105	-4.08987	-7.72559	-6.85579	-7.66901	-6.80976	-7.47461	-8.45588
12.6782		-12.0586	-11.4266	-2.26673	-4.0758	-7.7187	-6.84998	-7.66285	-6.81995	-7.47098	-8.45892
12.6845		-12.0473	-11.4059	-2.26526	-4.0652	-7.71494	-6.84807	-7.66051	-6.8231	-7.46838	-8.46445
12.6907		-12.0313	-11.3861	-2.2606	-4.06113	-7.71337	-6.85431	-7.66128	-6.8251	-7.46017	-8.46956
12.697		-12.0148	-11.3687	-2.25301	-4.05873	-7.71153	-6.86615	-7.65899	-6.82651	-7.45084	-8.46929
12.7032		-11.9932	-11.3576	-2.24259	-4.052	-7.70864	-6.87552	-7.65062	-6.82976	-7.44439	-8.46575
12.7094		-11.9707	-11.3463	-2.22844	-4.04375	-7.70556	-6.88165	-7.64366	-6.83495	-7.43982	-8.46767
12.7157		-11.95	-11.3296	-2.21683	-4.03611	-7.70197	-6.88517	-7.64331	-6.8386	-7.43569	-8.47788
12.7219		-11.9314	-11.3106	-2.21253	-4.02773	-7.69913	-6.88845	-7.64447	-6.83692	-7.4363	-8.48977
12.7282		-11.9135	-11.2956	-2.21176	-4.01738	-7.69685	-6.89305	-7.64383	-6.82959	-7.43926	-8.49614
12.7344		-11.8963	-11.2894	-2.21046	-4.00857	-7.69312	-6.90066	-7.64464	-6.82278	-7.4429	-8.49836
12.7406		-11.8788	-11.2813	-2.20739	-4.00396	-7.68928	-6.91141	-7.64598	-6.81712	-7.44549	-8.49559
12.7469		-11.8582	-11.2701	-2.20512	-4.00084	-7.6852	-6.92065	-7.6447	-6.81006	-7.44521	-8.48862
12.7531		-11.8407	-11.2571	-2.20548	-3.99688	-7.67921	-6.91964	-7.64098	-6.80123	-7.44712	-8.48253
12.7594		-11.8224	-11.2426	-2.20839	-3.99076	-7.67333	-6.91199	-7.63963	-6.79331	-7.45019	-8.4814
12.7656		-11.8038	-11.228	-2.2156	-3.98591	-7.67079	-6.90754	-7.64291	-6.78219	-7.45156	-8.4824
12.7718		-11.7878	-11.2133	-2.22866	-3.98473	-7.67148	-6.90592	-7.64652	-6.76676	-7.45024	-8.47815
12.7781		-11.7727	-11.2016	-2.24751	-3.9837	-7.67689	-6.90838	-7.6473	-6.75718	-7.44471	-8.47011
12.7843		-11.7561	-11.1923	-2.26778	-3.98257	-7.68618	-6.91627	-7.64605	-6.76124	-7.43686	-8.46272
12.7906		-11.7401	-11.1874	-2.28883	-3.98485	-7.6951	-6.92575	-7.64594	-6.76586	-7.43099	-8.45705
12.7968		-11.7249	-11.1832	-2.31171	-3.99063	-7.70426	-6.9339	-7.64968	-6.76383	-7.42708	-8.4481
12.803		-11.7073	-11.1787	-2.3349	-3.99702	-7.71172	-6.93996	-7.65458	-6.7585	-7.4235	-8.43832
12.8093		-11.6823	-11.1745	-2.36011	-4.00162	-7.71406	-6.94531	-7.65921	-6.75623	-7.42401	-8.43103
12.8155		-11.6552	-11.1685	-2.38689	-4.00437	-7.71328	-6.9509	-7.66379	-6.75941	-7.42765	-8.42584
12.8218		-11.6321	-11.163	-2.41549	-4.01117	-7.70946	-6.95846	-7.66854	-6.76615	-7.43137	-8.42131
12.828		-11.6162	-11.1583	-2.4447	-4.02241	-7.70317	-6.96674	-7.6719	-6.77983	-7.43369	-8.41686
12.8342		-11.6035	-11.1552	-2.47327	-4.03283	-7.69859	-6.9725	-7.6707	-6.79372	-7.43602	-8.41278
12.8405		-11.5907	-11.1514	-2.49847	-4.04164	-7.69396	-6.97293	-7.66503	-6.7988	-7.44222	-8.407
12.8467		-11.5772	-11.1429	-2.51947	-4.05136	-7.68995	-6.96991	-7.65759	-6.79208	-7.44967	-8.39945
12.853		-11.5592	-11.1321	-2.54406	-4.0617	-7.69079	-6.96802	-7.65201	-6.78825	-7.45872	-8.39318
12.8592		-11.5376	-11.1226	-2.56829	-4.06731	-7.69245	-6.96682	-7.64886	-6.79142	-7.46542	-8.39484
12.8654		-11.5209	-11.1153	-2.59369	-4.06502	-7.69253	-6.96714	-7.64769	-6.79592	-7.47051	-8.40239
12.8717		-11.5177	-11.1087	-2.61892	-4.05849	-7.69332	-6.97024	-7.64408	-6.79718	-7.47354	-8.4099
12.8779		-11.5162	-11.1045	-2.64424	-4.0529	-7.69824	-6.97507	-7.6372	-6.79701	-7.47468	-8.41497
12.8842		-11.5045	-11.1018	-2.67058	-4.04803	-7.70796	-6.97905	-7.62948	-6.7963	-7.47216	-8.41715
12.8904		-11.488	-11.0986	-2.69693	-4.04712	-7.7177	-6.98097	-7.62121	-6.79114	-7.46913	-8.41754
12.8966		-11.4693	-11.0936	-2.72852	-4.05104	-7.7226	-6.98252	-7.61355	-6.78532	-7.47009	-8.41873
12.9029		-11.4487	-11.0831	-2.75914	-4.05752	-7.72204	-6.98489	-7.60893	-6.78107	-7.4715	-8.42575
12.9091		-11.425	-11.0691	-2.78968	-4.06667	-7.71366	-6.98845	-7.61058	-6.7777	-7.47343	-8.43649
12.9154		-11.4007	-11.0571	-2.81784	-4.0757	-7.69701	-6.99146	-7.61331	-6.77143	-7.4726	-8.44268
12.9216		-11.3766	-11.0479	-2.84835	-4.08838	-7.68697	-6.99468	-7.61243	-6.7648	-7.47076	-8.44282
12.9278		-11.3473	-11.0371	-2.88815	-4.10845	-7.68875	-6.99953	-7.60642	-6.76142	-7.46821	-8.44149
12.9341		-11.3141	-11.0249	-2.9287	-4.13159	-7.69468	-7.00473	-7.59789	-6.76143	-7.46603	-8.44029
12.9403		-11.2807	-11.0126	-2.97458	-4.15403	-7.69934	-7.01025	-7.58948	-6.76185	-7.47022	-8.43806
12.9466		-11.2542	-11.0021	-3.01986	-4.17659	-7.70186	-7.01565	-7.58421	-6.762	-7.47932	-8.43435
12.9528		-11.2347	-10.9936	-3.06278	-4.19832	-7.70624	-7.0179	-7.58442	-6.7607	-7.48759	-8.43069
12.959		-11.2203	-10.9868	-3.09561	-4.21674	-7.71308	-7.01787	-7.58551	-6.75863	-7.49098	-8.42841
12.9653		-11.2082	-10.9873	-3.12596	-4.23597	-7.72006	-7.0194	-7.5851	-6.75933	-7.4928	-8.42417
12.9715		-11.2	-10.9942	-3.1595	-4.25504	-7.73012	-7.02252	-7.58183	-6.76151	-7.4923	-8.41781
12.9778		-11.1959	-10.9973	-3.19327	-4.27028	-7.74485	-7.02597	-7.57853	-6.76618	-7.49097	-8.41474
12.984		-11.1873	-10.9952	-3.23252	-4.28248	-7.75309	-7.02657	-7.57562	-6.76971	-7.49137	-8.41496
12.9902		-11.1751	-10.9954	-3.26737	-4.29503	-7.75229	-7.02303	-7.57436	-6.76946	-7.4939	-8.41684
12.9965		-11.1602	-10.9997	-3.30559	-4.31377	-7.74939	-7.01846	-7.57754	-6.76731	-7.49439	-8.41916
13.0027		-11.1445	-11.0023	-3.34701	-4.33673	-7.74439	-7.01403	-7.58399	-6.76427	-7.48774	-8.42044
13.009		-11.131	-10.997	-3.38657	-4.35776	-7.73951	-7.00913	-7.58835	-6.76051	-7.48072	-8.42338
13.0152		-11.117	-10.9909	-3.43349	-4.37497	-7.73544	-7.00764	-7.58809	-6.75976	-7.48059	-8.4265
13.0214		-11.101	-10.9891	-3.48296	-4.39056	-7.73129	-7.01095	-7.58622	-6.76367	-7.48262	-8.42535
13.0277		-11.0811	-10.9887	-3.53148	-4.40451	-7.72975	-7.01683	-7.58221	-6.76903	-7.48095	-8.42133
13.0339		-11.0581	-10.9889	-3.57534	-4.41549	-7.73134	-7.02368	-7.5804	-6.77662	-7.47911	-8.41752
13.0402		-11.0328	-10.9915	-3.62438	-4.43138	-7.73376	-7.02977	-7.58464	-6.78189	-7.47586	-8.41413
13.0464		-11.0115	-10.9936	-3.67916	-4.45297	-7.73721	-7.03822	-7.589	-6.78106	-7.46941	-8.41171
13.0526		-10.9946	-10.9906	-3.72657	-4.47317	-7.74237	-7.0493	-7.5909	-6.78051	-7.46239	-8.40889
13.0589		-10.9821	-10.9854	-3.77151	-4.48623	-7.75002	-7.06154	-7.59102	-6.78404	-7.45889	-8.40461
13.0651		-10.975	-10.9841	-3.8067	-4.49458	-7.75942	-7.07411	-7.59135	-6.79115	-7.45796	-8.40114
13.0714		-10.9687	-10.9909	-3.84438	-4.50592	-7.76896	-7.08184	-7.59215	-6.79505	-7.46092	-8.39887
13.0776		-10.9601	-10.9974	-3.87914	-4.5201	-7.77794	-7.08356	-7.59242	-6.78978	-7.46057	-8.39872
13.0838		-10.9509	-10.9999	-3.91647	-4.53547	-7.78294	-7.08618	-7.59179	-6.78268	-7.45809	-8.40158
13.0901		-10.9454	-10.9994	-3.96325	-4.55118	-7.78112	-7.08898	-7.59225	-6.77424	-7.45845	-8.40396
13.0963		-10.9417	-10.9965	-4.01115	-4.56846	-7.78153	-7.09018	-7.58982	-6.76276	-7.45993	-8.40404
13.1026		-10.9332	-10.9941	-4.0575	-4.58673	-7.78902	-7.09253	-7.58166	-6.75196	-7.46002	-8.40373
13.1088		-10.9222	-10.9963	-4.09015	-4.60378	-7.799	-7.09551	-7.57425	-6.74612	-7.46129	-8.4029
13.115		-10.9111	-11.0047	-4.12399	-4.62552	-7.80534	-7.09732	-7.56982	-6.74244	-7.46289	-8.40108
13.1213		-10.8983	-11.0135	-4.15776	-4.65114	-7.80708	-7.09673	-7.5648	-6.73935	-7.46346	-8.40012
13.1275		-10.8866	-11.0217	-4.19301	-4.67304	-7.80896	-7.0959	-7.5536	-6.73168	-7.46434	-8.40038
13.1338		-10.8791	-11.0296	-4.23752	-4.68907	-7.81147	-7.10192	-7.54026	-6.72278	-7.46148	-8.40002
13.14		-10.8739	-11.0407	-4.27942	-4.70658	-7.81099	-7.11451	-7.52604	-6.71954	-7.45648	-8.39774
13.1462		-10.8692	-11.0507	-4.32404	-4.72764	-7.80996	-7.12236	-7.51309	-6.71654	-7.45185	-8.39469
13.1525		-10.8642	-11.0566	-4.36213	-4.74866	-7.81291	-7.12407	-7.50333	-6.71386	-7.44855	-8.39379
13.1587		-10.8578	-11.0615	-4.39828	-4.7696	-7.81555	-7.12451	-7.49946	-6.71241	-7.44634	-8.39536
13.165		-10.8557	-11.0674	-4.429	-4.78727	-7.81422	-7.12369	-7.49637	-6.71615	-7.44739	-8.40137
13.1712		-10.8569	-11.0731	-4.46077	-4.80186	-7.8117	-7.12229	-7.49437	-6.72088	-7.44942	-8.41095
13.1774		-10.8567	-11.0757	-4.5058	-4.81095	-7.8136	-7.12295	-7.49142	-6.72144	-7.45156	-8.41855
13.1837		-10.8569	-11.0745	-4.54973	-4.82217	-7.81842	-7.1253	-7.48811	-6.71618	-7.45367	-8.42328
13.1899		-10.8599	-11.0713	-4.59532	-4.8451	-7.82275	-7.12743	-7.48822	-6.71374	-7.4555	-8.42554
13.1962		-10.8632	-11.0681	-4.63145	-4.87442	-7.82516	-7.12783	-7.49194	-6.71778	-7.45655	-8.42556
13.2024		-10.8605	-11.0617	-4.67293	-4.90119	-7.82774	-7.1254	-7.50134	-6.72284	-7.4591	-8.42479
13.2086		-10.8511	-11.056	-4.71859	-4.92313	-7.83284	-7.12246	-7.51134	-6.72584	-7.46342	-8.42193
13.2149		-10.8403	-11.0564	-4.76236	-4.94834	-7.84053	-7.12368	-7.51737	-6.72812	-7.46758	-8.41603
13.2211		-10.8336	-11.0595	-4.80955	-4.9797	-7.84682	-7.12819	-7.51771	-6.72843	-7.47004	-8.41204
13.2273		-10.8309	-11.0569	-4.85781	-5.00927	-7.84977	-7.13478	-7.51878	-6.72446	-7.47185	-8.40766
13.2336		-10.8317	-11.0511	-4.90791	-5.03713	-7.8507	-7.14149	-7.51981	-6.72097	-7.47347	-8.4009
13.2398		-10.8367	-11.0526	-4.94814	-5.06601	-7.84923	-7.14761	-7.51833	-6.72035	-7.47484	-8.39588
13.2461		-10.8389	-11.0637	-4.98879	-5.09496	-7.84926	-7.15225	-7.51088	-6.72046	-7.47354	-8.39348
13.2523		-10.8313	-11.0765	-5.02728	-5.11922	-7.85156	-7.15519	-7.5058	-6.71654	-7.46921	-8.39371
13.2585		-10.819	-11.0918	-5.06374	-5.14086	-7.85307	-7.1578	-7.49868	-6.70901	-7.46453	-8.39823
13.2648		-10.8144	-11.1058	-5.101	-5.16235	-7.85476	-7.16579	-7.4873	-6.69983	-7.45963	-8.40292
13.271		-10.8175	-11.1176	-5.13004	-5.18542	-7.85849	-7.17993	-7.47801	-6.6908	-7.45392	-8.40526
13.2773		-10.8231	-11.1276	-5.1622	-5.20839	-7.86333	-7.19254	-7.47259	-6.68242	-7.44541	-8.40871
13.2835		-10.8282	-11.1388	-5.19466	-5.22396	-7.86809	-7.20039	-7.46878	-6.67568	-7.43666	-8.41314
13.2897		-10.8321	-11.1546	-5.22808	-5.23737	-7.87075	-7.20322	-7.46761	-6.66974	-7.43171	-8.41616
13.296		-10.8345	-11.1703	-5.26533	-5.24922	-7.8709	-7.20004	-7.46478	-6.66454	-7.43111	-8.41242
13.3022		-10.8351	-11.1781	-5.29906	-5.26291	-7.87367	-7.19362	-7.46284	-6.6597	-7.43126	-8.40189
13.3085		-10.8396	-11.1794	-5.33296	-5.27651	-7.87966	-7.18534	-7.46752	-6.65684	-7.43191	-8.39173
13.3147		-10.8502	-11.1812	-5.3653	-5.28881	-7.88422	-7.17568	-7.47046	-6.65758	-7.43464	-8.38385
13.3209		-10.8595	-11.1801	-5.39979	-5.30662	-7.88844	-7.16604	-7.47086	-6.65963	-7.43593	-8.37661
13.3272		-10.8626	-11.1793	-5.43124	-5.32753	-7.89297	-7.15505	-7.47406	-6.66484	-7.43484	-8.3731
13.3334		-10.8631	-11.1801	-5.46156	-5.34765	-7.89503	-7.14414	-7.48671	-6.67071	-7.43358	-8.37523
13.3397		-10.862	-11.1819	-5.49333	-5.36246	-7.89047	-7.14081	-7.49827	-6.67174	-7.43572	-8.37459
13.3459		-10.8585	-11.1858	-5.5225	-5.37635	-7.88656	-7.14026	-7.50491	-6.67123	-7.43934	-8.3651
13.3521		-10.8527	-11.1903	-5.55227	-5.3974	-7.89154	-7.13672	-7.50415	-6.67379	-7.43779	-8.35299
13.3584		-10.845	-11.1989	-5.57371	-5.423	-7.90338	-7.13278	-7.50315	-6.67912	-7.43121	-8.34988
13.3646		-10.8382	-11.2114	-5.59972	-5.44597	-7.91146	-7.13214	-7.50331	-6.68259	-7.42683	-8.35592
13.3709		-10.8326	-11.2242	-5.63351	-5.46411	-7.91277	-7.13556	-7.50494	-6.67894	-7.4265	-8.35744
13.3771		-10.8266	-11.2368	-5.66696	-5.47948	-7.91169	-7.14267	-7.50867	-6.67448	-7.42621	-8.35121
13.3833		-10.8228	-11.2484	-5.70221	-5.48827	-7.90982	-7.15281	-7.51536	-6.67361	-7.4258	-8.34428
13.3896		-10.8221	-11.2578	-5.73358	-5.4972	-7.90994	-7.1632	-7.5171	-6.67279	-7.42593	-8.33795
13.3958		-10.8251	-11.2669	-5.77109	-5.51573	-7.91526	-7.17012	-7.50591	-6.67169	-7.42719	-8.33083
13.4021		-10.8317	-11.2761	-5.80739	-5.53748	-7.92729	-7.16982	-7.49419	-6.67392	-7.42848	-8.32814
13.4083		-10.8398	-11.2834	-5.84447	-5.5621	-7.93759	-7.1698	-7.48827	-6.67768	-7.42903	-8.33193
13.4145		-10.8524	-11.2892	-5.88158	-5.58654	-7.94068	-7.17781	-7.48457	-6.68158	-7.43072	-8.33532
13.4208		-10.8665	-11.2887	-5.91784	-5.60657	-7.94046	-7.19174	-7.47739	-6.68143	-7.43223	-8.33432
13.427		-10.8764	-11.2859	-5.95503	-5.61983	-7.9423	-7.20321	-7.47011	-6.67973	-7.42904	-8.33106
13.4333		-10.8825	-11.2867	-5.98378	-5.63532	-7.94656	-7.21145	-7.46534	-6.68195	-7.42317	-8.33203
13.4395		-10.8903	-11.2874	-6.01758	-5.65753	-7.95276	-7.21926	-7.46381	-6.68221	-7.42127	-8.33903
13.4457		-10.9007	-11.2891	-6.05082	-5.68264	-7.96149	-7.2248	-7.46089	-6.67643	-7.42247	-8.34957
13.452		-10.9117	-11.2942	-6.08585	-5.70504	-7.96813	-7.2259	-7.452	-6.66961	-7.42469	-8.3618
13.4582		-10.9209	-11.3004	-6.1203	-5.71815	-7.9696	-7.2221	-7.44645	-6.66517	-7.42606	-8.36778
13.4645		-10.9265	-11.3092	-6.15001	-5.73151	-7.97156	-7.2183	-7.44705	-6.66233	-7.42698	-8.36491
13.4707		-10.9309	-11.3175	-6.17813	-5.74987	-7.97949	-7.21756	-7.44798	-6.65909	-7.42878	-8.36129
13.4769		-10.933	-11.3265	-6.20307	-5.76337	-7.98761	-7.21788	-7.44436	-6.65237	-7.43136	-8.35646
13.4832		-10.9362	-11.338	-6.22462	-5.77775	-7.99019	-7.21735	-7.43659	-6.64665	-7.43195	-8.35107
13.4894		-10.9435	-11.3497	-6.23742	-5.79896	-7.98795	-7.21712	-7.42906	-6.64554	-7.43286	-8.34577
13.4957		-10.9502	-11.3589	-6.25246	-5.81925	-7.98642	-7.22054	-7.41512	-6.64569	-7.4363	-8.34041
13.5019		-10.9507	-11.3671	-6.28245	-5.83514	-7.98588	-7.22884	-7.39889	-6.64497	-7.43889	-8.33351
13.5081		-10.9477	-11.3785	-6.30718	-5.85113	-7.98502	-7.23735	-7.39052	-6.64586	-7.43995	-8.32173
13.5144		-10.9448	-11.3891	-6.32532	-5.87212	-7.98656	-7.24543	-7.39286	-6.64522	-7.43861	-8.30663
13.5206		-10.941	-11.3968	-6.33569	-5.89262	-7.99128	-7.25578	-7.39266	-6.64218	-7.43598	-8.29837
13.5269		-10.9358	-11.3998	-6.35045	-5.90797	-7.99674	-7.26482	-7.38433	-6.6401	-7.42966	-8.29858
13.5331		-10.9294	-11.4033	-6.37155	-5.91333	-7.99929	-7.26406	-7.37345	-6.64083	-7.42122	-8.29983
13.5393		-10.9253	-11.4084	-6.39359	-5.91861	-7.99902	-7.26116	-7.36468	-6.64077	-7.41552	-8.3025
13.5456		-10.926	-11.4129	-6.42387	-5.9258	-7.99722	-7.2677	-7.36469	-6.63647	-7.41655	-8.30466
13.5518		-10.9283	-11.413	-6.45665	-5.93733	-8.0005	-7.2804	-7.37034	-6.62983	-7.41968	-8.30553
13.5581		-10.935	-11.4115	-6.49272	-5.95745	-8.00475	-7.28696	-7.38312	-6.62285	-7.41877	-8.30583
13.5643		-10.9482	-11.4135	-6.51018	-5.97626	-8.00804	-7.28073	-7.39515	-6.61746	-7.41454	-8.30513
13.5705		-10.9609	-11.4148	-6.52743	-5.98861	-8.01211	-7.27231	-7.40123	-6.61305	-7.41313	-8.30402
13.5768		-10.9696	-11.4177	-6.54891	-5.99209	-8.01653	-7.26666	-7.40391	-6.61261	-7.41576	-8.3042
13.583		-10.9766	-11.4271	-6.5723	-5.99862	-8.01878	-7.26546	-7.40671	-6.61365	-7.41957	-8.30549
13.5893		-10.9826	-11.4382	-6.60212	-6.01263	-8.01574	-7.27186	-7.41063	-6.61728	-7.42669	-8.30636
13.5955		-10.9897	-11.4523	-6.62697	-6.02768	-8.01011	-7.28786	-7.41184	-6.61883	-7.43576	-8.30666
13.6017		-10.9977	-11.4652	-6.65507	-6.04409	-8.0094	-7.29961	-7.4135	-6.62043	-7.44074	-8.30865
13.608		-11.0039	-11.4742	-6.67945	-6.06226	-8.01614	-7.29956	-7.4139	-6.62552	-7.44086	-8.31656
13.6142		-11.0057	-11.4829	-6.7038	-6.08002	-8.02138	-7.29493	-7.40785	-6.63232	-7.43745	-8.3272
13.6205		-11.0019	-11.4937	-6.72293	-6.09032	-8.02257	-7.29328	-7.39984	-6.64416	-7.43392	-8.33238
13.6267		-10.9961	-11.5097	-6.73994	-6.09786	-8.02367	-7.29708	-7.39772	-6.65548	-7.43035	-8.33203
13.6329		-10.9938	-11.522	-6.76486	-6.10494	-8.02763	-7.29928	-7.3958	-6.65663	-7.4225	-8.33328
13.6392		-10.9965	-11.528	-6.79159	-6.1161	-8.03107	-7.29953	-7.38994	-6.65151	-7.41202	-8.33549
13.6454		-11.0038	-11.5281	-6.82344	-6.1284	-8.03761	-7.29863	-7.38097	-6.6471	-7.40374	-8.33681
13.6517		-11.018	-11.5345	-6.84822	-6.13643	-8.04818	-7.29299	-7.37383	-6.64104	-7.39685	-8.33915
13.6579		-11.0308	-11.5466	-6.87083	-6.14743	-8.05557	-7.28301	-7.37443	-6.63302	-7.38991	-8.34264
13.6641		-11.0373	-11.5582	-6.88611	-6.16045	-8.05513	-7.27425	-7.37701	-6.61824	-7.38418	-8.3475
13.6704		-11.0406	-11.5717	-6.89943	-6.17255	-8.05397	-7.26872	-7.37577	-6.60432	-7.37927	-8.35168
13.6766		-11.0486	-11.5891	-6.91207	-6.18143	-8.0556	-7.26333	-7.37501	-6.59192	-7.37691	-8.35129
13.6829		-11.0612	-11.602	-6.92437	-6.18903	-8.05826	-7.25896	-7.37436	-6.57632	-7.37698	-8.35078
13.6891		-11.0683	-11.6047	-6.94211	-6.20226	-8.05397	-7.25489	-7.36863	-6.56368	-7.37942	-8.35503
13.6953		-11.0669	-11.608	-6.95733	-6.22142	-8.04171	-7.25107	-7.36296	-6.56505	-7.38394	-8.35445
13.7016		-11.0661	-11.6172	-6.97325	-6.23819	-8.03355	-7.24865	-7.36433	-6.56961	-7.38775	-8.34882
13.7078		-11.0658	-11.628	-6.98896	-6.24894	-8.03404	-7.24532	-7.36927	-6.56286	-7.38771	-8.34413
13.7141		-11.0615	-11.638	-7.0003	-6.25924	-8.03268	-7.24185	-7.37031	-6.55389	-7.38567	-8.34095
13.7203		-11.0581	-11.6381	-7.01925	-6.27082	-8.03234	-7.24181	-7.36561	-6.54471	-7.38412	-8.33756
13.7265		-11.0576	-11.6355	-7.04449	-6.28023	-8.03757	-7.24616	-7.35966	-6.54241	-7.38303	-8.33274
13.7328		-11.0575	-11.6338	-7.07207	-6.29189	-8.04279	-7.25023	-7.35548	-6.54212	-7.3833	-8.32287
13.739		-11.056	-11.6335	-7.10284	-6.30465	-8.04676	-7.25374	-7.35384	-6.54399	-7.38454	-8.31207
13.7453		-11.0543	-11.6383	-7.13332	-6.31623	-8.05097	-7.25732	-7.35978	-6.54487	-7.385	-8.30409
13.7515		-11.0598	-11.6445	-7.1548	-6.32427	-8.05917	-7.26015	-7.36467	-6.54749	-7.38312	-8.301
13.7577		-11.0737	-11.6518	-7.17072	-6.33067	-8.07124	-7.26387	-7.36696	-6.54605	-7.38025	-8.30535
13.764		-11.0884	-11.6586	-7.19646	-6.33379	-8.07626	-7.26823	-7.36537	-6.54141	-7.3794	-8.31062
13.7702		-11.1001	-11.6668	-7.22117	-6.33918	-8.06936	-7.274	-7.36319	-6.54401	-7.38054	-8.31161
13.7765		-11.1076	-11.6711	-7.24401	-6.34989	-8.0652	-7.28034	-7.36189	-6.54745	-7.37848	-8.30919
13.7827		-11.1095	-11.6776	-7.2573	-6.3595	-8.06513	-7.28597	-7.36185	-6.55358	-7.373	-8.30632
13.7889		-11.1129	-11.6919	-7.26886	-6.37061	-8.06488	-7.28729	-7.3647	-6.56022	-7.36815	-8.30168
13.7952		-11.1186	-11.7069	-7.28388	-6.38278	-8.0626	-7.28871	-7.37001	-6.56458	-7.36394	-8.29583
13.8014		-11.1238	-11.7113	-7.29599	-6.3919	-8.05965	-7.29063	-7.37199	-6.56402	-7.36018	-8.29037
13.8077		-11.1281	-11.7124	-7.30877	-6.39251	-8.05621	-7.29091	-7.36316	-6.56207	-7.36083	-8.28879
13.8139		-11.1302	-11.7142	-7.32478	-6.39274	-8.05364	-7.2887	-7.35276	-6.55479	-7.36515	-8.28715
13.8201		-11.1303	-11.7148	-7.34338	-6.39626	-8.05081	-7.28693	-7.3408	-6.54607	-7.36796	-8.2823
13.8264		-11.126	-11.716	-7.35567	-6.40541	-8.04891	-7.28434	-7.33018	-6.53674	-7.36808	-8.27978
13.8326		-11.1203	-11.7187	-7.36408	-6.41241	-8.04646	-7.28173	-7.3218	-6.53052	-7.36862	-8.28134
13.8389		-11.1185	-11.7202	-7.37123	-6.41162	-8.03771	-7.28109	-7.31478	-6.52586	-7.37536	-8.28228
13.8451		-11.1239	-11.7192	-7.38126	-6.41011	-8.02732	-7.28015	-7.30408	-6.51987	-7.38636	-8.27989
13.8513		-11.1303	-11.7129	-7.39709	-6.41643	-8.02296	-7.27821	-7.29026	-6.51105	-7.39177	-8.27685
13.8576		-11.1361	-11.7115	-7.41063	-6.42046	-8.02324	-7.27466	-7.27908	-6.49956	-7.39177	-8.27474
13.8638		-11.1414	-11.7249	-7.42502	-6.4236	-8.02205	-7.27045	-7.27827	-6.48841	-7.38766	-8.27524
13.8701		-11.1475	-11.7384	-7.44135	-6.43357	-8.01917	-7.26379	-7.27896	-6.47903	-7.37697	-8.27383
13.8763		-11.1542	-11.7461	-7.45802	-6.44367	-8.01798	-7.26027	-7.27934	-6.47038	-7.36397	-8.26894
13.8825		-11.1631	-11.7532	-7.4736	-6.4505	-8.02189	-7.25817	-7.28312	-6.46013	-7.35527	-8.2634
13.8888		-11.1748	-11.7591	-7.48453	-6.45663	-8.02701	-7.25746	-7.28474	-6.45361	-7.35005	-8.25796
13.895		-11.1881	-11.7617	-7.49608	-6.46744	-8.03098	-7.25363	-7.28304	-6.44954	-7.34231	-8.25083
13.9013		-11.2032	-11.7672	-7.51131	-6.47984	-8.03722	-7.24004	-7.28145	-6.44695	-7.33058	-8.24289
13.9075		-11.2166	-11.7774	-7.52696	-6.48733	-8.04003	-7.22421	-7.28348	-6.44352	-7.32214	-8.2372
13.9137		-11.2258	-11.7882	-7.5403	-6.48198	-8.03339	-7.20914	-7.28851	-6.43423	-7.32437	-8.2357
13.92		-11.233	-11.796	-7.55053	-6.47957	-8.02495	-7.19522	-7.29427	-6.42798	-7.3312	-8.24189
13.9262		-11.2422	-11.7989	-7.5596	-6.49202	-8.02188	-7.17954	-7.29222	-6.42296	-7.33572	-8.2494
13.9325		-11.2518	-11.8001	-7.56657	-6.50495	-8.02132	-7.16519	-7.28663	-6.41797	-7.34019	-8.25987
13.9387		-11.2587	-11.8053	-7.57582	-6.5106	-8.01596	-7.15154	-7.27915	-6.41339	-7.34786	-8.27056
13.9449		-11.2604	-11.8117	-7.58719	-6.51464	-8.00351	-7.13677	-7.27179	-6.41247	-7.35606	-8.2758
13.9512		-11.2607	-11.8209	-7.59835	-6.51548	-7.99214	-7.12014	-7.26504	-6.41214	-7.36188	-8.27611
13.9574		-11.2587	-11.8303	-7.60574	-6.51	-7.98558	-7.10116	-7.26015	-6.40661	-7.36777	-8.27856
13.9637		-11.2535	-11.8407	-7.61219	-6.50341	-7.98004	-7.08843	-7.25336	-6.39754	-7.37519	-8.28583
13.9699		-11.2479	-11.8465	-7.61611	-6.49561	-7.97325	-7.07838	-7.24638	-6.39055	-7.38168	-8.29243
13.9761		-11.2439	-11.8508	-7.61651	-6.49108	-7.96972	-7.07227	-7.2424	-6.39281	-7.38425	-8.29165
13.9824		-11.243	-11.8524	-7.61836	-6.48936	-7.96508	-7.06594	-7.23884	-6.3952	-7.38591	-8.28412
13.9886		-11.2467	-11.8521	-7.62248	-6.47703	-7.95628	-7.05912	-7.23445	-6.39641	-7.39235	-8.27846
13.9949		-11.2476	-11.8488	-7.62659	-6.46319	-7.94731	-7.05384	-7.23233	-6.39712	-7.40069	-8.2729
14.0011		-11.2456	-11.8468	-7.62613	-6.45361	-7.94069	-7.04112	-7.23381	-6.3902	-7.40269	-8.26681
14.0073		-11.2463	-11.8576	-7.62229	-6.44761	-7.93609	-7.02458	-7.23022	-6.38184	-7.40015	-8.26284
14.0136		-11.2478	-11.867	-7.62402	-6.44822	-7.9279	-7.00866	-7.22636	-6.37224	-7.40105	-8.26339
14.0198		-11.2503	-11.8724	-7.63078	-6.45075	-7.91608	-6.99639	-7.2229	-6.36444	-7.40561	-8.26427
14.0261		-11.2542	-11.8706	-7.63792	-6.45061	-7.90326	-6.98543	-7.22172	-6.35839	-7.40725	-8.26243
14.0323		-11.2615	-11.8688	-7.64628	-6.4526	-7.89183	-6.97288	-7.22024	-6.35768	-7.40203	-8.26059
14.0385		-11.2702	-11.869	-7.65532	-6.452	-7.88145	-6.95618	-7.21037	-6.35617	-7.3946	-8.26129
14.0448		-11.2784	-11.8702	-7.66309	-6.44313	-7.87005	-6.93802	-7.19639	-6.35065	-7.38983	-8.26379
14.051		-11.2797	-11.8681	-7.66853	-6.43058	-7.85866	-6.92154	-7.18086	-6.3443	-7.38641	-8.26731
14.0573		-11.2801	-11.8699	-7.67344	-6.41237	-7.84544	-6.90326	-7.16617	-6.33501	-7.38196	-8.26772
14.0635		-11.2832	-11.8736	-7.6802	-6.39861	-7.83283	-6.88491	-7.15365	-6.33001	-7.37827	-8.26655
14.0697		-11.2874	-11.8655	-7.68553	-6.38805	-7.82036	-6.86909	-7.14869	-6.32595	-7.3764	-8.26757
14.076		-11.2912	-11.8573	-7.68213	-6.3748	-7.80998	-6.84248	-7.14556	-6.32471	-7.37267	-8.27096
14.0822		-11.295	-11.8633	-7.67598	-6.35908	-7.79947	-6.8138	-7.13845	-6.32443	-7.36723	-8.27582
14.0885		-11.3006	-11.8729	-7.67818	-6.34298	-7.78372	-6.78362	-7.1309	-6.32103	-7.36535	-8.27815
14.0947		-11.3042	-11.8728	-7.68204	-6.32653	-7.76936	-6.75092	-7.125	-6.31086	-7.36785	-8.27485
14.1009		-11.3043	-11.8695	-7.68385	-6.29408	-7.75075	-6.71715	-7.12494	-6.29823	-7.37138	-8.2736
14.1072		-11.298	-11.868	-7.68389	-6.2638	-7.7307	-6.68114	-7.1251	-6.28648	-7.37378	-8.27479
14.1134		-11.2925	-11.8742	-7.6821	-6.24009	-7.71138	-6.64643	-7.12746	-6.27515	-7.37215	-8.27281
14.1197		-11.2944	-11.8812	-7.67732	-6.22828	-7.69479	-6.60956	-7.13036	-6.2628	-7.36839	-8.26654
14.1259		-11.2988	-11.8854	-7.67213	-6.21498	-7.67655	-6.57825	-7.12458	-6.25343	-7.3663	-8.25672
14.1321		-11.3019	-11.8876	-7.66522	-6.19594	-7.6438	-6.54959	-7.11613	-6.24653	-7.36758	-8.2482
14.1384		-11.3041	-11.8916	-7.66074	-6.17357	-7.61101	-6.5324	-7.1101	-6.23929	-7.37142	-8.23884
14.1446		-11.3039	-11.8875	-7.65453	-6.14177	-7.58067	-6.5139	-7.10901	-6.22966	-7.37144	-8.22699
14.1509		-11.2978	-11.8831	-7.63845	-6.11279	-7.55583	-6.48244	-7.10766	-6.21633	-7.36634	-8.22096
14.1571		-11.2916	-11.8884	-7.62257	-6.08383	-7.52689	-6.45128	-7.10446	-6.20329	-7.36116	-8.22358
14.1633		-11.2911	-11.8964	-7.6148	-6.06985	-7.49253	-6.40895	-7.10058	-6.18544	-7.35654	-8.2249
14.1696		-11.2945	-11.9009	-7.60952	-6.05291	-7.46027	-6.36562	-7.09395	-6.17009	-7.35146	-8.22221
14.1758		-11.2953	-11.9028	-7.5953	-6.02538	-7.42593	-6.32217	-7.08661	-6.15588	-7.34954	-8.21984
14.1821		-11.2897	-11.9044	-7.58188	-5.99461	-7.38984	-6.2833	-7.07613	-6.1461	-7.35275	-8.22548
14.1883		-11.2853	-11.9071	-7.56723	-5.95394	-7.34621	-6.24456	-7.06944	-6.135	-7.35547	-8.23646
14.1945		-11.2843	-11.9096	-7.55464	-5.91366	-7.31125	-6.19319	-7.0627	-6.11645	-7.3526	-8.24194
14.2008		-11.2843	-11.9085	-7.54283	-5.86794	-7.27576	-6.13938	-7.05235	-6.09708	-7.34473	-8.24203
14.207		-11.2866	-11.9061	-7.53547	-5.82994	-7.2363	-6.0772	-7.04045	-6.07868	-7.33726	-8.24239
14.2133		-11.2926	-11.8989	-7.53039	-5.79197	-7.19631	-6.02431	-7.03671	-6.06509	-7.33274	-8.24149
14.2195		-11.2997	-11.891	-7.5158	-5.75415	-7.15495	-5.97463	-7.03549	-6.05182	-7.32942	-8.23879
14.2257		-11.3047	-11.8797	-7.49324	-5.71794	-7.12113	-5.9404	-7.02809	-6.04492	-7.32592	-8.23607
14.232		-11.3083	-11.868	-7.4695	-5.68093	-7.07978	-5.90863	-7.01657	-6.03775	-7.32083	-8.23384
14.2382		-11.3099	-11.8575	-7.45633	-5.64916	-7.03327	-5.86195	-7.00455	-6.02674	-7.31433	-8.23173
14.2445		-11.3126	-11.849	-7.44474	-5.61322	-6.98855	-5.81482	-6.9905	-6.01502	-7.30715	-8.22747
14.2507		-11.3157	-11.841	-7.42553	-5.5815	-6.95427	-5.76563	-6.97935	-5.99548	-7.30187	-8.22441
14.2569		-11.3163	-11.8341	-7.40571	-5.55046	-6.92455	-5.72555	-6.97278	-5.97827	-7.299	-8.22759
14.2632		-11.3137	-11.8275	-7.38051	-5.52205	-6.88517	-5.68394	-6.96884	-5.96352	-7.29802	-8.23322
14.2694		-11.3079	-11.8217	-7.35075	-5.49681	-6.84713	-5.64374	-6.96286	-5.9516	-7.3003	-8.23345
14.2756		-11.3026	-11.8206	-7.3171	-5.45982	-6.80594	-5.60865	-6.94633	-5.93804	-7.30756	-8.23045
14.2819		-11.2987	-11.8176	-7.28705	-5.42238	-6.76727	-5.56805	-6.92843	-5.91599	-7.31899	-8.2284
14.2881		-11.2931	-11.8124	-7.2578	-5.38258	-6.72712	-5.52354	-6.91904	-5.89357	-7.32696	-8.22748
14.2944		-11.2863	-11.8089	-7.22053	-5.33994	-6.68163	-5.47314	-6.91605	-5.86503	-7.32594	-8.22694
14.3006		-11.2827	-11.803	-7.18187	-5.29753	-6.64214	-5.4326	-6.90886	-5.83649	-7.31906	-8.22693
14.3068		-11.2826	-11.7948	-7.13872	-5.2525	-6.59011	-5.39114	-6.90408	-5.80907	-7.31606	-8.22675
14.3131		-11.2848	-11.7858	-7.10175	-5.21201	-6.5345	-5.34746	-6.89745	-5.7902	-7.318	-8.22973
14.3193		-11.2856	-11.7753	-7.06303	-5.16012	-6.47512	-5.30477	-6.88279	-5.77311	-7.31872	-8.23221
14.3256		-11.283	-11.766	-7.02389	-5.10635	-6.41934	-5.25042	-6.86655	-5.74735	-7.31777	-8.2323
14.3318		-11.2834	-11.7597	-6.9863	-5.04905	-6.36464	-5.20196	-6.8579	-5.71854	-7.31727	-8.2323
14.338		-11.2844	-11.7531	-6.94523	-4.99742	-6.30549	-5.1455	-6.85229	-5.68502	-7.31803	-8.2345
14.3443		-11.2826	-11.7439	-6.90602	-4.94911	-6.24914	-5.08449	-6.83805	-5.65717	-7.31679	-8.24136
14.3505		-11.2789	-11.7388	-6.86396	-4.89738	-6.18849	-5.02293	-6.81616	-5.6301	-7.31292	-8.24761
14.3568		-11.2747	-11.7297	-6.82587	-4.84966	-6.13897	-4.9625	-6.79282	-5.61113	-7.31233	-8.25455
14.363		-11.2709	-11.7174	-6.78865	-4.79779	-6.08014	-4.90804	-6.77186	-5.59383	-7.31884	-8.26028
14.3692		-11.2654	-11.7056	-6.75525	-4.75014	-6.01927	-4.85417	-6.7535	-5.5662	-7.32083	-8.26302
14.3755		-11.2552	-11.6981	-6.72392	-4.69747	-5.96154	-4.8051	-6.73872	-5.53742	-7.3173	-8.25866
14.3817		-11.2408	-11.6916	-6.68421	-4.64422	-5.90246	-4.7508	-6.72819	-5.50887	-7.31638	-8.25231
14.388		-11.2306	-11.6747	-6.64637	-4.59689	-5.84972	-4.70298	-6.71278	-5.48702	-7.31857	-8.2439
14.3942		-11.2224	-11.6513	-6.6051	-4.5479	-5.78729	-4.65829	-6.68807	-5.46059	-7.31546	-8.23911
14.4004		-11.2164	-11.6263	-6.56646	-4.50333	-5.72679	-4.61451	-6.66232	-5.43209	-7.30129	-8.23172
14.4067		-11.2092	-11.6052	-6.52799	-4.45359	-5.66152	-4.57871	-6.6446	-5.40446	-7.28487	-8.21871
14.4129		-11.1977	-11.5857	-6.4894	-4.40788	-5.59313	-4.53595	-6.63217	-5.37656	-7.27554	-8.20729
14.4192		-11.1895	-11.5749	-6.45255	-4.35979	-5.52903	-4.49588	-6.61202	-5.3476	-7.27431	-8.19919
14.4254		-11.1832	-11.5693	-6.40297	-4.30983	-5.47307	-4.45	-6.59313	-5.31168	-7.27367	-8.19057
14.4316		-11.1761	-11.5642	-6.35048	-4.26273	-5.42978	-4.39775	-6.57228	-5.27982	-7.2738	-8.18298
14.4379		-11.1681	-11.5557	-6.2895	-4.21226	-5.37593	-4.34614	-6.54817	-5.24807	-7.27425	-8.17868
14.4441		-11.1624	-11.5436	-6.23121	-4.17363	-5.31908	-4.29521	-6.52142	-5.21503	-7.27379	-8.17319
14.4504		-11.1595	-11.5362	-6.17443	-4.12819	-5.26255	-4.25266	-6.49113	-5.18196	-7.26985	-8.17174
14.4566		-11.1567	-11.5301	-6.12275	-4.08437	-5.21461	-4.20597	-6.46438	-5.14942	-7.26498	-8.17324
14.4628		-11.15	-11.5122	-6.07509	-4.0362	-5.17434	-4.16384	-6.44312	-5.12519	-7.26582	-8.18262
14.4691		-11.1375	-11.4933	-6.02138	-3.97532	-5.12621	-4.1196	-6.42289	-5.0993	-7.27054	-8.1912
14.4753		-11.1274	-11.4779	-5.96825	-3.91761	-5.0863	-4.07878	-6.39618	-5.07191	-7.27761	-8.18927
14.4816		-11.1172	-11.4612	-5.91128	-3.85738	-5.03732	-4.04152	-6.37271	-5.04217	-7.27877	-8.18042
14.4878		-11.1053	-11.4421	-5.86303	-3.80284	-4.97842	-4.00273	-6.35083	-5.01107	-7.27184	-8.17038
14.494		-11.0925	-11.4178	-5.8148	-3.74416	-4.91927	-3.97226	-6.33285	-4.98464	-7.26413	-8.16035
14.5003		-11.0868	-11.3925	-5.76531	-3.69166	-4.86712	-3.93998	-6.31652	-4.95709	-7.25704	-8.15381
14.5065		-11.0849	-11.3618	-5.72123	-3.63534	-4.82447	-3.91181	-6.29861	-4.93147	-7.25006	-8.15801
14.5128		-11.0757	-11.3344	-5.67497	-3.57396	-4.77191	-3.881	-6.28761	-4.90249	-7.24678	-8.16331
14.519		-11.0575	-11.3024	-5.62553	-3.51916	-4.71761	-3.84667	-6.27557	-4.875	-7.25081	-8.16464
14.5252		-11.0409	-11.2796	-5.57404	-3.45433	-4.6604	-3.81457	-6.25644	-4.84667	-7.25548	-8.15847
14.5315		-11.0358	-11.2594	-5.52954	-3.40453	-4.60901	-3.77477	-6.23372	-4.81309	-7.25271	-8.15276
14.5377		-11.0349	-11.238	-5.48535	-3.35084	-4.55984	-3.73915	-6.20622	-4.7806	-7.24398	-8.15499
14.544		-11.0274	-11.2149	-5.43585	-3.29723	-4.50281	-3.70676	-6.18399	-4.73996	-7.24144	-8.15838
14.5502		-11.0183	-11.1885	-5.38757	-3.24384	-4.45582	-3.68422	-6.15903	-4.70275	-7.2485	-8.15808
14.5564		-11.0095	-11.1654	-5.33703	-3.18411	-4.40978	-3.66119	-6.13198	-4.66584	-7.25663	-8.15942
14.5627		-10.9959	-11.1408	-5.29403	-3.12992	-4.36776	-3.63572	-6.1003	-4.63019	-7.26471	-8.16152
14.5689		-10.9809	-11.1227	-5.24878	-3.07492	-4.32778	-3.61156	-6.06687	-4.59496	-7.27156	-8.15587
14.5752		-10.9641	-11.1047	-5.20025	-3.03037	-4.29797	-3.58702	-6.03409	-4.55527	-7.27592	-8.15272
14.5814		-10.9545	-11.0877	-5.15143	-2.9813	-4.27139	-3.57014	-6.00369	-4.51772	-7.27673	-8.15446
14.5876		-10.9411	-11.0743	-5.10192	-2.93715	-4.23108	-3.55014	-5.97537	-4.47879	-7.27631	-8.15636
14.5939		-10.9213	-11.0552	-5.05314	-2.89685	-4.19651	-3.53623	-5.94016	-4.44595	-7.27658	-8.15652
14.6001		-10.9014	-11.0319	-4.99923	-2.85376	-4.1643	-3.52382	-5.91226	-4.41144	-7.27919	-8.15732
14.6064		-10.888	-11.0079	-4.95137	-2.8179	-4.15147	-3.50763	-5.88386	-4.38218	-7.28423	-8.15851
14.6126		-10.8757	-10.9893	-4.90383	-2.77497	-4.1369	-3.48846	-5.8571	-4.35798	-7.28517	-8.16435
14.6188		-10.8558	-10.97	-4.85974	-2.73989	-4.11723	-3.46547	-5.83064	-4.33668	-7.28004	-8.17058
14.6251		-10.8351	-10.9456	-4.81638	-2.70224	-4.09744	-3.44535	-5.8018	-4.31692	-7.27138	-8.17518
14.6313		-10.8143	-10.9216	-4.77483	-2.6614	-4.07576	-3.4247	-5.77754	-4.28864	-7.25997	-8.17868
14.6376		-10.8016	-10.8987	-4.73961	-2.62171	-4.05335	-3.40657	-5.74505	-4.25977	-7.24662	-8.18099
14.6438		-10.7872	-10.8803	-4.70129	-2.57722	-4.02651	-3.38958	-5.70668	-4.22966	-7.23801	-8.1803
14.65		-10.7716	-10.86	-4.66121	-2.54155	-4.0127	-3.38194	-5.66677	-4.19849	-7.23964	-8.17781
14.6563		-10.7567	-10.8417	-4.62107	-2.50264	-3.99892	-3.37862	-5.63346	-4.16836	-7.24208	-8.17678
14.6625		-10.741	-10.8238	-4.58745	-2.46862	-3.98188	-3.37124	-5.60477	-4.13747	-7.23965	-8.17757
14.6688		-10.7252	-10.802	-4.55769	-2.43253	-3.96351	-3.36281	-5.56792	-4.11119	-7.23106	-8.18281
14.675		-10.7052	-10.779	-4.52388	-2.39689	-3.95252	-3.35628	-5.53065	-4.07866	-7.2238	-8.18719
14.6812		-10.688	-10.7567	-4.4905	-2.36444	-3.94774	-3.35792	-5.49294	-4.0377	-7.2217	-8.17972
14.6875		-10.6738	-10.7401	-4.45436	-2.32773	-3.93601	-3.36096	-5.46146	-3.99648	-7.22318	-8.17009
14.6937		-10.6663	-10.7227	-4.41844	-2.29667	-3.9169	-3.35677	-5.4283	-3.96786	-7.23015	-8.1616
14.7		-10.6595	-10.7022	-4.38354	-2.26393	-3.89921	-3.3533	-5.39555	-3.94695	-7.23846	-8.15308
14.7062		-10.6428	-10.681	-4.35414	-2.23958	-3.89968	-3.35543	-5.36812	-3.92807	-7.23907	-8.14483
14.7124		-10.6288	-10.6574	-4.32871	-2.21623	-3.90469	-3.35593	-5.33814	-3.91302	-7.23016	-8.1388
14.7187		-10.6132	-10.636	-4.29602	-2.19333	-3.90749	-3.35718	-5.30933	-3.89372	-7.22491	-8.13418
14.7249		-10.5973	-10.6154	-4.26105	-2.17222	-3.9103	-3.36485	-5.27823	-3.87309	-7.22577	-8.13124
14.7312		-10.5792	-10.5981	-4.22398	-2.14816	-3.91497	-3.37465	-5.25381	-3.85142	-7.22592	-8.12534
14.7374		-10.5582	-10.58	-4.19083	-2.12861	-3.91716	-3.3808	-5.22927	-3.83303	-7.22142	-8.12151
14.7436		-10.5406	-10.5597	-4.16062	-2.11114	-3.91791	-3.38316	-5.19679	-3.81946	-7.21771	-8.13044
14.7499		-10.5164	-10.5394	-4.13499	-2.10213	-3.92729	-3.38691	-5.16335	-3.80322	-7.21459	-8.13864
14.7561		-10.4852	-10.5161	-4.11336	-2.09283	-3.94578	-3.39987	-5.13546	-3.78284	-7.20969	-8.14065
14.7624		-10.4532	-10.4958	-4.0934	-2.08047	-3.96574	-3.41645	-5.11721	-3.75763	-7.20512	-8.14184
14.7686		-10.4324	-10.4803	-4.07384	-2.06922	-3.973	-3.43887	-5.09529	-3.72867	-7.2031	-8.1449
14.7748		-10.4122	-10.4727	-4.05187	-2.05587	-3.98123	-3.45766	-5.07082	-3.70135	-7.20406	-8.14822
14.7811		-10.3939	-10.4641	-4.03486	-2.0434	-3.99374	-3.47023	-5.04624	-3.68804	-7.20738	-8.14995
14.7873		-10.3761	-10.4484	-4.02213	-2.02845	-4.00695	-3.4797	-5.02179	-3.68155	-7.20758	-8.14687
14.7936		-10.3565	-10.4312	-4.01346	-2.0154	-4.01635	-3.49269	-4.99919	-3.67241	-7.20812	-8.14276
14.7998		-10.3431	-10.4154	-4.0085	-2.00316	-4.0228	-3.51027	-4.97087	-3.66524	-7.21306	-8.13503
14.806		-10.3262	-10.403	-4.00594	-1.99061	-4.03533	-3.52825	-4.94827	-3.65531	-7.21873	-8.1263
14.8123		-10.3089	-10.3902	-4.00459	-1.97647	-4.05002	-3.54669	-4.92497	-3.64358	-7.22427	-8.12381
14.8185		-10.2916	-10.3815	-3.99851	-1.97323	-4.06442	-3.56403	-4.8949	-3.63143	-7.22863	-8.12701
14.8248		-10.2709	-10.3733	-3.98555	-1.97782	-4.07509	-3.57729	-4.86339	-3.62056	-7.2329	-8.12592
14.831		-10.2506	-10.3585	-3.97122	-1.97874	-4.08446	-3.57895	-4.83444	-3.61298	-7.23894	-8.11818
14.8372		-10.2358	-10.3398	-3.96172	-1.97456	-4.10567	-3.58494	-4.81098	-3.60065	-7.24666	-8.11071
14.8435		-10.2234	-10.3231	-3.95639	-1.97094	-4.12605	-3.60138	-4.78391	-3.57821	-7.25259	-8.1127
14.8497		-10.2086	-10.3141	-3.95239	-1.97744	-4.1469	-3.62009	-4.75575	-3.55358	-7.25844	-8.11609
14.856		-10.1952	-10.3067	-3.94791	-1.98798	-4.17078	-3.64095	-4.72715	-3.53479	-7.2675	-8.11734
14.8622		-10.1819	-10.2992	-3.94327	-1.9947	-4.19797	-3.65896	-4.70522	-3.51861	-7.2752	-8.1196
14.8684		-10.1635	-10.292	-3.93781	-1.99789	-4.2279	-3.68203	-4.68646	-3.50935	-7.27347	-8.11868
14.8747		-10.1491	-10.2864	-3.93125	-2.00317	-4.25455	-3.70531	-4.66506	-3.50571	-7.26705	-8.10807
14.8809		-10.1382	-10.2822	-3.92769	-2.00371	-4.28441	-3.72836	-4.64579	-3.49764	-7.26044	-8.09647
14.8872		-10.1326	-10.2807	-3.92976	-2.00066	-4.31504	-3.75199	-4.62586	-3.48773	-7.25429	-8.09162
14.8934		-10.1245	-10.2829	-3.93733	-2.00243	-4.34658	-3.77712	-4.60659	-3.47649	-7.24885	-8.09228
14.8996		-10.108	-10.284	-3.94611	-2.01202	-4.36846	-3.80886	-4.58638	-3.46546	-7.24441	-8.09657
14.9059		-10.089	-10.282	-3.95623	-2.02489	-4.39013	-3.83474	-4.56905	-3.45564	-7.23628	-8.09492
14.9121		-10.0667	-10.2789	-3.96943	-2.0317	-4.42123	-3.86201	-4.55418	-3.44997	-7.22529	-8.0939
14.9184		-10.047	-10.2719	-3.98349	-2.038	-4.45296	-3.88592	-4.53547	-3.44415	-7.21153	-8.09645
14.9246		-10.0274	-10.2638	-3.99564	-2.04773	-4.48136	-3.91433	-4.51618	-3.43576	-7.2012	-8.10001
14.9308		-10.0158	-10.2573	-4.00634	-2.05952	-4.50064	-3.94477	-4.49565	-3.42205	-7.20143	-8.10497
14.9371		-10.0056	-10.2514	-4.01854	-2.0814	-4.52655	-3.97405	-4.4782	-3.41	-7.20513	-8.11406
14.9433		-9.99417	-10.2438	-4.03377	-2.10093	-4.56066	-4.00029	-4.46249	-3.413	-7.20938	-8.11882
14.9496		-9.98183	-10.231	-4.0528	-2.11944	-4.59494	-4.02651	-4.4502	-3.42332	-7.21332	-8.11772
14.9558		-9.97144	-10.2162	-4.0732	-2.13707	-4.62823	-4.05932	-4.43942	-3.42872	-7.21256	-8.11815
14.962		-9.9646	-10.2047	-4.09265	-2.1583	-4.66008	-4.08546	-4.4287	-3.43346	-7.20612	-8.11967
14.9683		-9.9565	-10.197	-4.11272	-2.18577	-4.69915	-4.11261	-4.4199	-3.44263	-7.20434	-8.11887
14.9745		-9.95266	-10.1948	-4.13091	-2.21246	-4.73165	-4.14093	-4.40671	-3.45272	-7.21162	-8.12108
14.9808		-9.94865	-10.2	-4.14616	-2.23847	-4.76481	-4.16847	-4.39412	-3.46267	-7.21801	-8.12273
14.987		-9.94419	-10.2075	-4.16141	-2.26472	-4.8002	-4.19259	-4.38275	-3.4755	-7.21565	-8.12087
14.9932		-9.94041	-10.2144	-4.1819	-2.28838	-4.83517	-4.20959	-4.37561	-3.49067	-7.20995	-8.11751
14.9995		-9.93379	-10.2204	-4.21219	-2.29788	-4.86816	-4.23639	-4.37058	-3.50091	-7.20037	-8.11416
15.0057	15	-9.92553	-10.2182	-4.24686	-2.30932	-4.89262	-4.27328	-4.36571	-3.50039	-7.18805	-8.11464
15.012		-9.9188	-10.2149	-4.2795	-2.33316	-4.91964	-4.30861	-4.35898	-3.50062	-7.18065	-8.11828
15.0182		-9.91435	-10.2194	-4.30772	-2.35845	-4.9487	-4.33399	-4.35243	-3.51369	-7.1863	-8.11858
15.0244		-9.90894	-10.2296	-4.33258	-2.38541	-4.9841	-4.35543	-4.34783	-3.53216	-7.19245	-8.11305
15.0307		-9.89899	-10.2391	-4.35344	-2.40342	-5.02495	-4.3882	-4.34372	-3.55137	-7.18984	-8.11023
15.0369		-9.88956	-10.2387	-4.37306	-2.42536	-5.0635	-4.42018	-4.34508	-3.5665	-7.17916	-8.10687
15.0432		-9.88552	-10.2329	-4.39728	-2.45263	-5.10503	-4.45447	-4.35086	-3.57628	-7.16925	-8.10185
15.0494		-9.88479	-10.2309	-4.42495	-2.48048	-5.14561	-4.48937	-4.35127	-3.58305	-7.16616	-8.09142
15.0556		-9.8839	-10.2306	-4.45524	-2.50951	-5.18958	-4.52472	-4.34661	-3.59183	-7.16537	-8.08406
15.0619		-9.88452	-10.2296	-4.47985	-2.54028	-5.23094	-4.55185	-4.34361	-3.60759	-7.17113	-8.07904
15.0681		-9.88552	-10.2375	-4.5003	-2.57113	-5.27324	-4.57216	-4.34357	-3.62588	-7.17995	-8.07555
15.0744		-9.88347	-10.2504	-4.5231	-2.59162	-5.31685	-4.59782	-4.34408	-3.63436	-7.18768	-8.07096
15.0806		-9.87932	-10.2639	-4.54652	-2.61977	-5.3586	-4.6275	-4.34347	-3.63491	-7.18683	-8.06643
15.0868		-9.87328	-10.2735	-4.57238	-2.65327	-5.39663	-4.65522	-4.3421	-3.6369	-7.18688	-8.06195
15.0931		-9.87202	-10.2788	-4.60067	-2.68719	-5.42151	-4.667	-4.33805	-3.63741	-7.19159	-8.05123
15.0993		-9.87306	-10.2867	-4.63052	-2.71828	-5.44665	-4.67779	-4.33186	-3.63873	-7.19688	-8.0374
15.1056		-9.9298	-10.2993	-4.6594	-2.7454	-5.46891	-4.69547	-4.32668	-3.64736	-7.20071	-8.02934
15.1118		-9.93276	-10.3117	-4.68962	-2.77937	-5.49248	-4.71183	-4.33008	-3.66033	-7.20555	-8.03211
15.118		-9.92915	-10.3224	-4.71887	-2.81783	-5.51896	-4.73549	-4.33696	-3.6824	-7.20956	-8.03417
15.1243		-9.92368	-10.3311	-4.74571	-2.86099	-5.54308	-4.76027	-4.34314	-3.70403	-7.21071	-8.03242
15.1305		-9.91821	-10.3396	-4.77553	-2.90781	-5.57426	-4.78808	-4.34606	-3.72227	-7.21109	-8.02988
15.1368		-9.91779	-10.3462	-4.80571	-2.95313	-5.60426	-4.81382	-4.34894	-3.74513	-7.20816	-8.02858
15.143		-9.92328	-10.3446	-4.83719	-2.99423	-5.63771	-4.83819	-4.35274	-3.77141	-7.20375	-8.0289
15.1492		-9.93112	-10.3438	-4.86929	-3.02709	-5.67462	-4.86365	-4.35895	-3.79713	-7.19688	-8.03106
15.1555		-9.93897	-10.3541	-4.9009	-3.06077	-5.71154	-4.89137	-4.37198	-3.82171	-7.1909	-8.03742
15.1617		-9.94429	-10.3692	-4.93154	-3.09417	-5.74736	-4.92266	-4.38796	-3.83997	-7.1904	-8.04356
15.168		-9.94328	-10.3801	-4.96119	-3.12972	-5.78086	-4.94701	-4.40027	-3.85347	-7.19495	-8.04482
15.1742		-9.9369	-10.386	-4.99079	-3.16277	-5.81902	-4.97199	-4.40896	-3.86716	-7.19774	-8.04404
15.1804		-9.92825	-10.39	-5.01768	-3.19368	-5.85417	-4.99146	-4.4223	-3.87229	-7.19757	-8.03398
15.1867		-9.91934	-10.3959	-5.04225	-3.23406	-5.89106	-5.00904	-4.4391	-3.87427	-7.19748	-8.02407
15.1929		-9.91629	-10.4023	-5.06357	-3.27022	-5.92315	-5.03344	-4.45535	-3.88323	-7.19787	-8.01116
15.1991		-9.9173	-10.4092	-5.08824	-3.31118	-5.9523	-5.05633	-4.46797	-3.89623	-7.19744	-7.99559
15.2054		-9.91921	-10.4168	-5.12335	-3.35138	-5.98257	-5.08179	-4.4792	-3.9081	-7.18774	-7.98174
15.2116		-9.92165	-10.4246	-5.16176	-3.39226	-6.00653	-5.1095	-4.48598	-3.91634	-7.17495	-7.9739
15.2179		-9.92298	-10.428	-5.19914	-3.43276	-6.03246	-5.1387	-4.48738	-3.92328	-7.16388	-7.96556
15.2241		-9.92348	-10.4337	-5.23531	-3.47212	-6.0593	-5.16401	-4.49017	-3.93386	-7.15302	-7.95405
15.2303		-9.9246	-10.445	-5.27326	-3.52145	-6.08744	-5.18802	-4.49816	-3.94646	-7.13978	-7.94238
15.2366		-9.92958	-10.4584	-5.31197	-3.56928	-6.11288	-5.2207	-4.50876	-3.9604	-7.12913	-7.93108
15.2428		-9.94069	-10.4738	-5.35114	-3.61863	-6.13523	-5.253	-4.51807	-3.97343	-7.12197	-7.93042
15.2491		-9.95495	-10.4902	-5.3939	-3.65725	-6.16274	-5.28284	-4.52367	-3.98435	-7.11735	-7.92955
15.2553		-9.96419	-10.5063	-5.4376	-3.69578	-6.1877	-5.30293	-4.52764	-3.99041	-7.11446	-7.92395
15.2615		-9.96789	-10.5225	-5.47449	-3.73164	-6.21477	-5.32569	-4.53368	-3.9952	-7.11151	-7.92062
15.2678		-9.97029	-10.5399	-5.49901	-3.7639	-6.23869	-5.35657	-4.54297	-4.00078	-7.11486	-7.91321
15.274		-9.9709	-10.5545	-5.52081	-3.80218	-6.26393	-5.3879	-4.55692	-4.00702	-7.12429	-7.89756
15.2803		-9.97325	-10.5662	-5.54828	-3.84126	-6.29305	-5.41431	-4.57198	-4.01711	-7.13319	-7.88278
15.2865		-9.98034	-10.5699	-5.57827	-3.88862	-6.32183	-5.43795	-4.58263	-4.0292	-7.13712	-7.87363
15.2927		-9.98818	-10.5687	-5.60746	-3.93542	-6.34928	-5.46251	-4.59004	-4.04237	-7.14189	-7.86587
15.299		-9.99139	-10.5724	-5.6343	-3.98104	-6.37368	-5.47818	-4.59876	-4.05377	-7.14647	-7.86145
15.3052		-9.99108	-10.5781	-5.66109	-4.02389	-6.40185	-5.49565	-4.60503	-4.06448	-7.14899	-7.85698
15.3115		-9.98992	-10.583	-5.68579	-4.06361	-6.42555	-5.52469	-4.60693	-4.07663	-7.14266	-7.847
15.3177		-9.98822	-10.5883	-5.70959	-4.10929	-6.44896	-5.55619	-4.60689	-4.08943	-7.13413	-7.84118
15.3239		-9.98973	-10.5943	-5.73712	-4.15558	-6.47638	-5.5854	-4.60982	-4.10154	-7.12614	-7.83578
15.3302		-9.99553	-10.6003	-5.76884	-4.20716	-6.50326	-5.60381	-4.62264	-4.11276	-7.12136	-7.83297
15.3364		-10.0031	-10.6058	-5.80668	-4.2592	-6.53082	-5.62058	-4.63692	-4.12479	-7.11482	-7.83107
15.3427		-10.0109	-10.6145	-5.84614	-4.31023	-6.55408	-5.64108	-4.65009	-4.13448	-7.10493	-7.81475
15.3489		-10.0173	-10.6278	-5.88525	-4.35538	-6.57785	-5.66439	-4.66469	-4.14351	-7.09473	-7.79484
15.3551		-10.0222	-10.6453	-5.92442	-4.39	-6.60351	-5.69423	-4.6773	-4.15337	-7.08405	-7.77652
15.3614		-10.0273	-10.6601	-5.96372	-4.43006	-6.62969	-5.72453	-4.68362	-4.16258	-7.07255	-7.7559
15.3676		-10.035	-10.6739	-6.00399	-4.47349	-6.65289	-5.75606	-4.68722	-4.16918	-7.06176	-7.73345
15.3739		-10.0449	-10.6926	-6.0434	-4.51717	-6.67246	-5.77979	-4.6946	-4.1734	-7.05654	-7.71276
15.3801		-10.0568	-10.7135	-6.08146	-4.5537	-6.69481	-5.80341	-4.70611	-4.17821	-7.04863	-7.69435
15.3863		-10.0683	-10.7315	-6.11581	-4.58668	-6.71329	-5.8272	-4.71643	-4.18492	-7.03778	-7.67367
15.3926		-10.0769	-10.747	-6.15079	-4.62836	-6.73161	-5.85098	-4.7155	-4.19168	-7.02757	-7.65241
15.3988		-10.0851	-10.7655	-6.18311	-4.66589	-6.74799	-5.87719	-4.70915	-4.19448	-7.02263	-7.62874
15.4051		-10.0929	-10.7866	-6.20885	-4.70294	-6.76374	-5.90396	-4.70238	-4.19432	-7.01908	-7.61496
15.4113		-10.0977	-10.8069	-6.23323	-4.73718	-6.77938	-5.93034	-4.69539	-4.19364	-7.0129	-7.60208
15.4175		-10.1016	-10.8223	-6.25565	-4.77216	-6.79338	-5.94901	-4.68784	-4.19113	-7.0049	-7.5848
15.4238		-10.1073	-10.8331	-6.28158	-4.80386	-6.81614	-5.96603	-4.68255	-4.18712	-6.99859	-7.56592
15.43		-10.1146	-10.8436	-6.30964	-4.83238	-6.84333	-5.97818	-4.68404	-4.18426	-6.99627	-7.55237
15.4363		-10.1226	-10.8515	-6.33849	-4.86769	-6.87058	-5.98871	-4.68913	-4.18241	-6.99434	-7.54461
15.4425		-10.1255	-10.8597	-6.3716	-4.90509	-6.89159	-6.00488	-4.69557	-4.17958	-6.99418	-7.53401
15.4487		-10.12	-10.8734	-6.40553	-4.95138	-6.91029	-6.02086	-4.70307	-4.17528	-6.99698	-7.52271
15.455		-10.1119	-10.889	-6.43546	-4.98954	-6.93203	-6.03567	-4.71062	-4.16987	-6.98973	-7.51058
15.4612		-10.1027	-10.8979	-6.45864	-5.02538	-6.95381	-6.04789	-4.71753	-4.16626	-6.97242	-7.49571
15.4675		-10.0921	-10.9002	-6.48263	-5.06311	-6.97404	-6.06246	-4.72515	-4.1661	-6.95331	-7.48255
15.4737		-10.0846	-10.9082	-6.50849	-5.10068	-6.99196	-6.08163	-4.73203	-4.16914	-6.93291	-7.46834
15.4799		-10.082	-10.9236	-6.53558	-5.14438	-7.01324	-6.10143	-4.74017	-4.17237	-6.913	-7.45581
15.4862		-10.0782	-10.9406	-6.56184	-5.18766	-7.0314	-6.1196	-4.74825	-4.16937	-6.89543	-7.44307
15.4924		-10.0686	-10.955	-6.58561	-5.23568	-7.04574	-6.13741	-4.74779	-4.16281	-6.87546	-7.42695
15.4987		-10.0567	-10.968	-6.61443	-5.28223	-7.05624	-6.16139	-4.74116	-4.15635	-6.85571	-7.40952
15.5049		-10.0509	-10.9788	-6.64359	-5.32872	-7.067	-6.18306	-4.73445	-4.14964	-6.83694	-7.39273
15.5111		-10.0522	-10.9868	-6.67087	-5.37065	-7.08109	-6.20336	-4.72697	-4.14429	-6.81657	-7.37885
15.5174		-10.054	-10.9965	-6.69706	-5.40604	-7.09329	-6.22357	-4.71952	-4.14297	-6.80055	-7.36142
15.5236		-10.0558	-11.0111	-6.7222	-5.43974	-7.10639	-6.244	-4.714	-4.14358	-6.79051	-7.34662
15.5299		-10.0594	-11.0296	-6.74474	-5.47122	-7.12353	-6.26307	-4.7089	-4.13868	-6.78588	-7.33049
15.5361		-10.0656	-11.0449	-6.76644	-5.50807	-7.14245	-6.27662	-4.70429	-4.1277	-6.78674	-7.31381
15.5423		-10.0706	-11.0553	-6.79174	-5.54344	-7.15871	-6.28825	-4.70077	-4.11427	-6.78393	-7.29716
15.5486		-10.0755	-11.0596	-6.81758	-5.57909	-7.16843	-6.30094	-4.69697	-4.10611	-6.77408	-7.27543
15.5548		-10.0825	-11.0604	-6.84204	-5.61486	-7.17926	-6.31357	-4.69521	-4.09972	-6.76366	-7.25312
15.5611		-10.0915	-11.0669	-6.86215	-5.64655	-7.19679	-6.31856	-4.69388	-4.08932	-6.75235	-7.23505
15.5673		-10.1011	-11.0789	-6.88058	-5.67668	-7.21517	-6.3176	-4.69003	-4.07719	-6.74092	-7.22169
15.5735		-10.1123	-11.0909	-6.90727	-5.70481	-7.22626	-6.32381	-4.68419	-4.07128	-6.72828	-7.20327
15.5798		-10.1296	-11.0988	-6.93704	-5.73487	-7.23361	-6.33394	-4.6749	-4.06722	-6.72103	-7.18059
15.586		-10.1489	-11.1039	-6.9673	-5.76809	-7.24752	-6.34654	-4.66339	-4.05576	-6.71293	-7.15896
15.5923		-10.1654	-11.1122	-6.99941	-5.80341	-7.26154	-6.35977	-4.65051	-4.03964	-6.70064	-7.13871
15.5985		-10.1773	-11.1208	-7.03104	-5.84071	-7.27398	-6.37476	-4.6376	-4.02306	-6.68651	-7.12111
15.6047		-10.1918	-11.1295	-7.05879	-5.87411	-7.28491	-6.39649	-4.62368	-4.00793	-6.66624	-7.10663
15.611		-10.213	-11.1444	-7.08385	-5.90983	-7.2971	-6.42044	-4.60939	-3.99449	-6.64904	-7.09855
15.6172		-10.237	-11.1616	-7.11199	-5.94314	-7.31444	-6.44605	-4.59545	-3.97538	-6.6292	-7.08873
15.6235		-10.2614	-11.1702	-7.13995	-5.97477	-7.33139	-6.47354	-4.58164	-3.95417	-6.60985	-7.0692
15.6297		-10.2847	-11.1713	-7.16605	-6.0045	-7.3473	-6.50271	-4.56842	-3.93573	-6.58759	-7.04619
15.6359		-10.3078	-11.1756	-7.18568	-6.03399	-7.36563	-6.52503	-4.55279	-3.9115	-6.56446	-7.02202
15.6422		-10.3282	-11.1853	-7.20345	-6.06576	-7.3842	-6.54448	-4.53715	-3.88138	-6.54187	-7.00646
15.6484		-10.3476	-11.1975	-7.22291	-6.09546	-7.39375	-6.56083	-4.52215	-3.85398	-6.51455	-6.98804
15.6547		-10.3701	-11.2074	-7.24456	-6.12399	-7.39931	-6.57478	-4.50824	-3.83258	-6.48772	-6.96661
15.6609		-10.3934	-11.2148	-7.27177	-6.1454	-7.41133	-6.59006	-4.49435	-3.80739	-6.46612	-6.94612
15.6671		-10.4128	-11.2233	-7.30064	-6.16491	-7.42678	-6.60137	-4.47518	-3.77746	-6.4561	-6.92619
15.6734		-10.4267	-11.232	-7.32647	-6.17934	-7.44259	-6.61253	-4.4544	-3.75119	-6.44311	-6.90538
15.6796		-10.4418	-11.2419	-7.34579	-6.19243	-7.45179	-6.62498	-4.43367	-3.73841	-6.42612	-6.88628
15.6859		-10.4575	-11.2551	-7.36463	-6.21631	-7.45679	-6.63835	-4.41268	-3.73176	-6.41059	-6.87336
15.6921		-10.473	-11.2741	-7.3872	-6.24524	-7.46043	-6.65434	-4.39151	-3.71837	-6.39433	-6.85987
15.6983		-10.4888	-11.2949	-7.40954	-6.27378	-7.46441	-6.67029	-4.37268	-3.69973	-6.38166	-6.85057
15.7046		-10.5035	-11.3144	-7.43084	-6.29757	-7.47673	-6.68272	-4.3564	-3.67618	-6.36713	-6.84033
15.7108		-10.5206	-11.331	-7.45026	-6.31961	-7.49325	-6.69354	-4.33824	-3.65081	-6.35618	-6.82871
15.7171		-10.5381	-11.3446	-7.46876	-6.34111	-7.51131	-6.70509	-4.31874	-3.62522	-6.34218	-6.8189
15.7233		-10.5571	-11.3559	-7.48282	-6.36217	-7.52456	-6.71448	-4.29609	-3.60179	-6.31288	-6.80214
15.7295		-10.5793	-11.3648	-7.49413	-6.39073	-7.53591	-6.7231	-4.2755	-3.58181	-6.28231	-6.78081
15.7358		-10.6007	-11.3723	-7.50831	-6.4217	-7.54562	-6.73575	-4.2579	-3.55747	-6.25258	-6.7623
15.742		-10.6177	-11.379	-7.52393	-6.4554	-7.55395	-6.74824	-4.24117	-3.52693	-6.22919	-6.74813
15.7483		-10.6313	-11.3858	-7.53729	-6.48162	-7.56684	-6.76423	-4.22517	-3.49116	-6.20886	-6.73214
15.7545		-10.6437	-11.3917	-7.54524	-6.50792	-7.58425	-6.77949	-4.20389	-3.45658	-6.19338	-6.70858
15.7607		-10.6531	-11.3938	-7.55558	-6.54269	-7.60248	-6.79109	-4.17976	-3.42295	-6.1766	-6.68434
15.767		-10.6621	-11.4005	-7.57212	-6.58013	-7.61381	-6.80028	-4.14935	-3.39047	-6.15455	-6.66509
15.7732		-10.6699	-11.4157	-7.59051	-6.61973	-7.6222	-6.81005	-4.11478	-3.36024	-6.13372	-6.65269
15.7795		-10.6772	-11.4312	-7.61279	-6.65817	-7.62964	-6.82393	-4.07867	-3.32461	-6.11069	-6.63737
15.7857		-10.6899	-11.444	-7.63447	-6.69888	-7.63589	-6.83844	-4.04272	-3.28759	-6.09767	-6.62338
15.7919		-10.7031	-11.4564	-7.65447	-6.73465	-7.64734	-6.85362	-4.00928	-3.24783	-6.08421	-6.61133
15.7982		-10.718	-11.4726	-7.67167	-6.76697	-7.66162	-6.8648	-3.97244	-3.20395	-6.0701	-6.60087
15.8044		-10.7358	-11.492	-7.68841	-6.79535	-7.67316	-6.87299	-3.93161	-3.15902	-6.05442	-6.58828
15.8107		-10.7553	-11.5123	-7.70391	-6.81981	-7.67799	-6.8742	-3.88916	-3.11575	-6.02639	-6.57423
15.8169		-10.777	-11.5311	-7.72298	-6.84729	-7.68187	-6.87092	-3.85016	-3.07608	-5.99517	-6.56719
15.8231		-10.798	-11.5474	-7.74997	-6.87049	-7.69068	-6.87524	-3.81094	-3.03068	-5.96997	-6.56205
15.8294		-10.8167	-11.5554	-7.77461	-6.89166	-7.70133	-6.88787	-3.76631	-2.98129	-5.95351	-6.554
15.8356		-10.8326	-11.5557	-7.7954	-6.91163	-7.70977	-6.90086	-3.72293	-2.93396	-5.93672	-6.54408
15.8419		-10.8476	-11.5622	-7.80814	-6.93129	-7.71643	-6.90771	-3.68347	-2.89256	-5.92275	-6.5286
15.8481		-10.858	-11.5783	-7.82007	-6.95124	-7.72329	-6.91404	-3.64786	-2.8549	-5.9087	-6.51553
15.8543		-10.865	-11.5953	-7.8354	-6.97016	-7.72565	-6.92342	-3.60972	-2.81518	-5.88565	-6.50611
15.8606		-10.8688	-11.6084	-7.85177	-6.98668	-7.72512	-6.93271	-3.57007	-2.77665	-5.86306	-6.49407
15.8668		-10.8725	-11.6184	-7.86953	-7.00211	-7.7255	-6.9427	-3.52914	-2.72992	-5.83684	-6.48016
15.8731		-10.8801	-11.6263	-7.88948	-7.01787	-7.72841	-6.95506	-3.47917	-2.6754	-5.81808	-6.46763
15.8793		-10.8876	-11.6321	-7.90837	-7.02631	-7.739	-6.96916	-3.42624	-2.61714	-5.80178	-6.4565
15.8855		-10.8939	-11.6397	-7.91945	-7.03141	-7.75032	-6.97898	-3.37155	-2.5613	-5.78406	-6.44545
15.8918		-10.8989	-11.6501	-7.92514	-7.03784	-7.76009	-6.98589	-3.32234	-2.51033	-5.76511	-6.4348
15.898		-10.9045	-11.6607	-7.93005	-7.04439	-7.77144	-6.99258	-3.27318	-2.45634	-5.74718	-6.42534
15.9043		-10.9096	-11.6643	-7.93792	-7.05696	-7.78364	-7.0001	-3.21231	-2.4006	-5.73077	-6.42501
15.9105		-10.913	-11.663	-7.94763	-7.07268	-7.79411	-7.00902	-3.14517	-2.3386	-5.70787	-6.4253
15.9167		-10.9183	-11.6656	-7.95627	-7.089	-7.80314	-7.01487	-3.07513	-2.27096	-5.69052	-6.41669
15.923		-10.9267	-11.6714	-7.96555	-7.10849	-7.80895	-7.01614	-3.00626	-2.20127	-5.6749	-6.40378
15.9292		-10.9342	-11.6783	-7.97551	-7.12975	-7.81431	-7.01312	-2.93737	-2.13284	-5.66655	-6.39406
15.9355		-10.9378	-11.6866	-7.98467	-7.15155	-7.82394	-7.00985	-2.8732	-2.0695	-5.66068	-6.38732
15.9417		-10.939	-11.697	-7.99224	-7.17325	-7.83157	-7.01359	-2.80937	-2.00147	-5.64932	-6.38172
15.9479		-10.9421	-11.7088	-7.99752	-7.20023	-7.8356	-7.01979	-2.7409	-1.93212	-5.63439	-6.37714
15.9542		-10.9487	-11.7204	-8.0081	-7.22916	-7.83434	-7.02586	-2.67191	-1.85998	-5.6166	-6.37226
15.9604		-10.959	-11.7305	-8.02521	-7.25439	-7.83127	-7.03324	-2.59763	-1.78333	-5.5979	-6.36495
15.9667		-10.9722	-11.7396	-8.04341	-7.26717	-7.83033	-7.03983	-2.52581	-1.70572	-5.57731	-6.35679
15.9729		-10.9853	-11.7492	-8.06187	-7.27352	-7.83226	-7.04157	-2.45327	-1.63194	-5.55985	-6.34914
15.9791		-10.9999	-11.7572	-8.07907	-7.28092	-7.83566	-7.0415	-2.3807	-1.56488	-5.54649	-6.34661
15.9854		-11.0137	-11.7621	-8.09703	-7.28817	-7.84324	-7.04954	-2.3088	-1.48964	-5.5323	-6.34845
15.9916		-11.0276	-11.7646	-8.11434	-7.29865	-7.85372	-7.06474	-2.23281	-1.4102	-5.51596	-6.35068
15.9979		-11.0411	-11.7658	-8.13415	-7.31158	-7.864	-7.08155	-2.15637	-1.32778	-5.49519	-6.35207
16.0041		-11.0551	-11.7702	-8.15521	-7.32528	-7.86974	-7.09243	-2.07379	-1.24239	-5.47571	-6.35046
16.0103		-11.0693	-11.7766	-8.17395	-7.3339	-7.87273	-7.10093	-1.99019	-1.15707	-5.45659	-6.34767
16.0166		-11.0827	-11.7828	-8.18674	-7.33747	-7.87943	-7.11207	-1.90291	-1.06842	-5.44015	-6.34273
16.0228		-11.0925	-11.7926	-8.19573	-7.34008	-7.88831	-7.12438	-1.81237	-0.981181	-5.4255	-6.33844
16.0291		-11.0982	-11.8057	-8.20167	-7.34597	-7.89526	-7.14345	-1.72391	-0.88903	-5.41228	-6.336
16.0353		-11.1028	-11.8205	-8.2051	-7.35736	-7.90047	-7.16771	-1.63262	-0.793049	-5.40343	-6.33689
16.0415		-11.1055	-11.8354	-8.21175	-7.36982	-7.90531	-7.18924	-1.54337	-0.690306	-5.39229	-6.33955
16.0478		-11.1084	-11.8452	-8.22	-7.37985	-7.90934	-7.20165	-1.449	-0.582325	-5.37849	-6.34287
16.054		-11.1115	-11.851	-8.22734	-7.38236	-7.91432	-7.21059	-1.35375	-0.479262	-5.36522	-6.34411
16.0603		-11.1146	-11.8618	-8.23122	-7.38013	-7.9178	-7.21922	-1.25422	-0.377969	-5.3629	-6.34205
16.0665		-11.1176	-11.8752	-8.23331	-7.37966	-7.92009	-7.22702	-1.15334	-0.284941	-5.36536	-6.34037
16.0727		-11.1209	-11.8859	-8.23844	-7.38021	-7.92297	-7.23292	-1.05332	-0.184915	-5.36462	-6.33972
16.079		-11.1282	-11.8956	-8.2472	-7.37969	-7.92671	-7.23602	-0.948699	-0.078858	-5.36167	-6.34253
16.0852		-11.1372	-11.9037	-8.26066	-7.38122	-7.93133	-7.23958	-0.848652	0.025915	-5.35677	-6.34669
16.0915		-11.1472	-11.9113	-8.2814	-7.38337	-7.93644	-7.23985	-0.741194	0.131646	-5.34986	-6.34677
16.0977		-11.1587	-11.9172	-8.30019	-7.37971	-7.94289	-7.23692	-0.627376	0.237545	-5.34255	-6.34407
16.1039		-11.1691	-11.9216	-8.3086	-7.37183	-7.95097	-7.23521	-0.51119	0.350057	-5.33623	-6.34429
16.1102		-11.174	-11.9323	-8.31428	-7.36683	-7.95954	-7.23598	-0.393355	0.459086	-5.33304	-6.34399
16.1164		-11.1789	-11.9492	-8.32453	-7.36693	-7.96673	-7.23738	-0.273999	0.567932	-5.32949	-6.34172
16.1227		-11.1865	-11.9596	-8.33816	-7.3681	-7.97216	-7.23782	-0.144116	0.678372	-5.31903	-6.33965
16.1289		-11.1944	-11.9613	-8.3514	-7.36628	-7.97492	-7.23833	-0.013729	0.792571	-5.3064	-6.33853
16.1351		-11.1991	-11.9616	-8.36243	-7.36425	-7.97607	-7.2401	0.118874	0.913886	-5.29589	-6.33298
16.1414		-11.1962	-11.9631	-8.37074	-7.36837	-7.97636	-7.2432	0.249075	1.0285	-5.28673	-6.32454
16.1476		-11.193	-11.9663	-8.36869	-7.37648	-7.97483	-7.24791	0.376557	1.14902	-5.28041	-6.32054
16.1539		-11.1956	-11.9717	-8.36146	-7.38869	-7.97312	-7.25239	0.500311	1.27167	-5.27698	-6.32374
16.1601		-11.1976	-11.9775	-8.36049	-7.40513	-7.97613	-7.25617	0.61643	1.39621	-5.27412	-6.32845
16.1663		-11.2013	-11.9828	-8.36957	-7.4188	-7.98028	-7.26123	0.739482	1.51789	-5.27301	-6.32762
16.1726		-11.2102	-11.9874	-8.37684	-7.42506	-7.98134	-7.26658	0.861398	1.63309	-5.27094	-6.32316
16.1788		-11.2201	-11.9892	-8.37695	-7.42915	-7.98036	-7.27119	0.985464	1.75823	-5.26472	-6.31902
16.1851		-11.2289	-11.9887	-8.37555	-7.43709	-7.97931	-7.27528	1.10253	1.88508	-5.25749	-6.31729
16.1913		-11.2363	-11.9928	-8.37903	-7.44736	-7.98109	-7.27784	1.21666	2.01494	-5.25183	-6.32222
16.1975		-11.2427	-12.0034	-8.38289	-7.45532	-7.98511	-7.27915	1.33307	2.13914	-5.24781	-6.33747
16.2038		-11.252	-12.0164	-8.38649	-7.45764	-7.98802	-7.28424	1.44822	2.26296	-5.24233	-6.35693
16.21		-11.2578	-12.025	-8.39533	-7.46425	-7.99066	-7.29092	1.57272	2.38955	-5.23392	-6.37464
16.2162		-11.2556	-12.0272	-8.40529	-7.47809	-7.99351	-7.2934	1.69865	2.51325	-5.22641	-6.38881
16.2225		-11.2566	-12.0275	-8.41427	-7.49266	-7.99102	-7.29065	1.8357	2.64218	-5.22569	-6.39918
16.2287		-11.2634	-12.0272	-8.42093	-7.50738	-7.9864	-7.28662	1.98189	2.76579	-5.22654	-6.40962
16.235		-11.2698	-12.0275	-8.43212	-7.52511	-7.98736	-7.28882	2.12473	2.88808	-5.22399	-6.41746
16.2412		-11.2757	-12.0326	-8.4461	-7.54324	-7.99214	-7.29542	2.26782	3.00702	-5.22283	-6.42127
16.2475		-11.2798	-12.0433	-8.45686	-7.55766	-7.99737	-7.30389	2.40501	3.12214	-5.22345	-6.42516
16.2537		-11.2857	-12.0531	-8.46052	-7.56895	-8.00205	-7.31474	2.54482	3.2405	-5.2249	-6.43033
16.2599		-11.2951	-12.0576	-8.46457	-7.57923	-8.00969	-7.32609	2.67913	3.35613	-5.22692	-6.4326
16.2662		-11.3022	-12.0569	-8.47371	-7.58982	-8.02311	-7.33173	2.8143	3.48104	-5.23684	-6.43253
16.2724		-11.306	-12.0559	-8.48374	-7.59532	-8.03763	-7.33244	2.94864	3.60372	-5.25055	-6.42981
16.2786		-11.3114	-12.0576	-8.48993	-7.59184	-8.04849	-7.33349	3.07952	3.72776	-5.26505	-6.42601
16.2849		-11.319	-12.0603	-8.49101	-7.58732	-8.05749	-7.33894	3.20769	3.84953	-5.27408	-6.4258
16.2911		-11.3208	-12.0645	-8.49217	-7.58778	-8.06715	-7.34964	3.32355	3.96889	-5.27902	-6.42846
16.2974		-11.3216	-12.0706	-8.49053	-7.58814	-8.07522	-7.35854	3.44488	4.09451	-5.28433	-6.43924
16.3036		-11.3208	-12.0785	-8.48937	-7.58519	-8.07851	-7.36477	3.56534	4.21745	-5.29124	-6.45659
16.3098		-11.3195	-12.0857	-8.4942	-7.58194	-8.07683	-7.36958	3.68551	4.34368	-5.30224	-6.47194
16.3161		-11.3158	-12.0925	-8.50107	-7.58374	-8.07361	-7.37273	3.80517	4.46378	-5.31291	-6.47917
16.3223		-11.3117	-12.0979	-8.50605	-7.5902	-8.06945	-7.37459	3.92209	4.57747	-5.32315	-6.48662
16.3286		-11.3128	-12.1059	-8.50761	-7.59311	-8.06284	-7.37617	4.04694	4.67999	-5.32737	-6.49907
16.3348		-11.3211	-12.1175	-8.51202	-7.58954	-8.05743	-7.37892	4.16643	4.77637	-5.32682	-6.51356
16.341		-11.3319	-12.1274	-8.52194	-7.58642	-8.05624	-7.38448	4.28688	4.8773	-5.31756	-6.52997
16.3473		-11.3412	-12.1335	-8.53165	-7.58697	-8.05724	-7.39057	4.40359	4.97607	-5.30518	-6.54743
16.3535		-11.3493	-12.1387	-8.53732	-7.58876	-8.05679	-7.38995	4.51913	5.08266	-5.30193	-6.56248
16.3598		-11.3556	-12.1412	-8.54259	-7.59515	-8.05498	-7.38355	4.63733	5.18674	-5.30523	-6.57181
16.366		-11.3626	-12.1406	-8.54889	-7.60748	-8.05635	-7.37779	4.74974	5.28627	-5.31002	-6.57901
16.3722		-11.3684	-12.1401	-8.55224	-7.61965	-8.06228	-7.37338	4.86461	5.37936	-5.31055	-6.58904
16.3785		-11.3746	-12.1389	-8.55495	-7.62632	-8.06972	-7.37241	4.97532	5.46979	-5.31044	-6.60094
16.3847		-11.3803	-12.1384	-8.55746	-7.6308	-8.0754	-7.37712	5.08721	5.57043	-5.31202	-6.60714
16.391		-11.3831	-12.1396	-8.55983	-7.64223	-8.08042	-7.38563	5.19466	5.67192	-5.31387	-6.60634
16.3972		-11.385	-12.1393	-8.558	-7.65941	-8.08536	-7.39807	5.29928	5.77539	-5.32069	-6.60567
16.4034		-11.3885	-12.1391	-8.55354	-7.6712	-8.08915	-7.41235	5.40683	5.87225	-5.33536	-6.60561
16.4097		-11.388	-12.1419	-8.55522	-7.67497	-8.0905	-7.42094	5.50878	5.96435	-5.35364	-6.60536
16.4159		-11.3902	-12.147	-8.56311	-7.67492	-8.08971	-7.42566	5.60977	6.04857	-5.36659	-6.60724
16.4222		-11.3965	-12.1543	-8.57245	-7.67121	-8.08949	-7.43183	5.70261	6.12686	-5.37831	-6.61075
16.4284		-11.4001	-12.1598	-8.58252	-7.66581	-8.09024	-7.43688	5.79552	6.21478	-5.3924	-6.61461
16.4346		-11.3976	-12.1617	-8.591	-7.66365	-8.09184	-7.44088	5.89289	6.30419	-5.40658	-6.61787
16.4409		-11.3962	-12.1649	-8.59124	-7.66433	-8.09461	-7.44229	5.98654	6.39227	-5.42059	-6.62511
16.4471		-11.3994	-12.1712	-8.59241	-7.65948	-8.09769	-7.43959	6.07948	6.46947	-5.43277	-6.63975
16.4534		-11.4037	-12.1764	-8.59491	-7.64697	-8.09781	-7.43402	6.16538	6.54527	-5.44176	-6.65664
16.4596		-11.4112	-12.1795	-8.59987	-7.63624	-8.09498	-7.42375	6.25368	6.62275	-5.44573	-6.66786
16.4658		-11.4171	-12.1815	-8.60679	-7.63341	-8.09314	-7.41162	6.33682	6.69505	-5.44804	-6.67463
16.4721		-11.4226	-12.1857	-8.61317	-7.63547	-8.09473	-7.40898	6.41558	6.77163	-5.44888	-6.68291
16.4783		-11.4265	-12.1916	-8.61713	-7.63965	-8.09907	-7.41376	6.48895	6.84456	-5.44824	-6.69253
16.4846		-11.4288	-12.1946	-8.62023	-7.64585	-8.10474	-7.41607	6.55896	6.91342	-5.45208	-6.70696
16.4908		-11.432	-12.1961	-8.62053	-7.65116	-8.11047	-7.41599	6.62931	6.97012	-5.45657	-6.72744
16.497		-11.4428	-12.199	-8.62108	-7.65384	-8.11498	-7.41621	6.69298	7.02552	-5.45865	-6.74883
16.5033		-11.4562	-12.202	-8.63081	-7.65599	-8.11768	-7.41656	6.75715	7.08773	-5.45789	-6.76251
16.5095		-11.4698	-12.2027	-8.63911	-7.66435	-8.12077	-7.4172	6.81733	7.14928	-5.45735	-6.76956
16.5158		-11.4812	-12.2016	-8.64248	-7.67778	-8.12793	-7.41886	6.87648	7.21354	-5.46501	-6.779
16.522		-11.479	-12.2031	-8.64555	-7.6879	-8.13744	-7.42157	6.93384	7.27354	-5.4779	-6.79381
16.5282		-11.4738	-12.2086	-8.65443	-7.69354	-8.14433	-7.42767	6.9839	7.33135	-5.49091	-6.80687
16.5345		-11.4726	-12.2141	-8.65864	-7.69902	-8.14864	-7.43571	7.03301	7.38303	-5.50351	-6.81233
16.5407		-11.4721	-12.2165	-8.65945	-7.70545	-8.1528	-7.44208	7.08093	7.43114	-5.51607	-6.81592
16.547		-11.4712	-12.2169	-8.65731	-7.71169	-8.15597	-7.44989	7.13131	7.48106	-5.5238	-6.82073
16.5532		-11.4715	-12.2171	-8.65628	-7.71919	-8.15635	-7.4588	7.18093	7.52931	-5.52861	-6.82284
16.5594		-11.472	-12.2217	-8.65888	-7.72758	-8.1543	-7.46506	7.23078	7.57576	-5.53732	-6.82084
16.5657		-11.4706	-12.2303	-8.66176	-7.73603	-8.15207	-7.46947	7.28625	7.61215	-5.54951	-6.8195
16.5719		-11.4653	-12.237	-8.66787	-7.7439	-8.15243	-7.47302	7.33794	7.64972	-5.56067	-6.82282
16.5782		-11.4651	-12.2424	-8.67765	-7.74907	-8.154	-7.47529	7.38276	7.68841	-5.56567	-6.8292
16.5844		-11.4765	-12.2476	-8.68583	-7.75137	-8.15436	-7.47903	7.41727	7.7211	-5.57303	-6.83545
16.5906		-11.4864	-12.256	-8.6839	-7.75642	-8.15509	-7.48144	7.45062	7.75332	-5.59039	-6.84258
16.5969		-11.4898	-12.2688	-8.68146	-7.76584	-8.15589	-7.48057	7.48311	7.78299	-5.61143	-6.85338
16.6031		-11.4924	-12.2808	-8.68316	-7.77592	-8.15423	-7.48003	7.51543	7.81226	-5.62481	-6.86673
16.6094		-11.5043	-12.2953	-8.68733	-7.78345	-8.15084	-7.48026	7.54415	7.83915	-5.6341	-6.87589
16.6156		-11.5177	-12.3122	-8.69373	-7.78842	-8.15183	-7.4803	7.56559	7.86402	-5.6466	-6.88245
16.6218		-11.5257	-12.3228	-8.69713	-7.79543	-8.1588	-7.48107	7.58045	7.88562	-5.65975	-6.89319
16.6281		-11.5289	-12.3241	-8.69554	-7.80473	-8.1639	-7.48423	7.58477	7.90685	-5.67382	-6.90672
16.6343		-11.53	-12.3265	-8.68782	-7.81231	-8.16148	-7.48938	7.58897	7.92743	-5.69145	-6.91502
16.6406		-11.5228	-12.3333	-8.68166	-7.8189	-8.15577	-7.49534	7.59681	7.94067	-5.71051	-6.9164
16.6468		-11.5137	-12.34	-8.68516	-7.8271	-8.1534	-7.49878	7.60783	7.95276	-5.7183	-6.9184
16.653		-11.5161	-12.3414	-8.69007	-7.8359	-8.15368	-7.49858	7.62292	7.96299	-5.71407	-6.92496
16.6593		-11.5221	-12.3368	-8.69104	-7.84192	-8.15285	-7.49516	7.63795	7.97494	-5.71035	-6.93343
16.6655		-11.5281	-12.3347	-8.69031	-7.84235	-8.1515	-7.48959	7.64804	7.99291	-5.71839	-6.93954
16.6718		-11.5247	-12.3351	-8.69025	-7.84028	-8.1539	-7.48355	7.65176	8.01024	-5.73205	-6.94327
16.678		-11.52	-12.3331	-8.68756	-7.84105	-8.15808	-7.47743	7.65784	8.02848	-5.74453	-6.94843
16.6842		-11.515	-12.3275	-8.68451	-7.84449	-8.15982	-7.47448	7.66993	8.04769	-5.75484	-6.95425
16.6905		-11.5135	-12.3261	-8.68681	-7.84766	-8.16121	-7.47866	7.682	8.06385	-5.76178	-6.96163
16.6967		-11.5179	-12.3272	-8.69369	-7.8508	-8.16423	-7.48729	7.6916	8.07298	-5.76513	-6.97386
16.703		-11.5277	-12.327	-8.70275	-7.85615	-8.16554	-7.48904	7.69877	8.07895	-5.76941	-6.98801
16.7092		-11.535	-12.327	-8.70494	-7.86257	-8.16301	-7.48392	7.70491	8.08306	-5.7833	-6.99821
16.7154		-11.5288	-12.3278	-8.70537	-7.86532	-8.16188	-7.47957	7.70767	8.08799	-5.8018	-7.0048
16.7217		-11.5222	-12.3282	-8.70735	-7.86539	-8.16813	-7.47948	7.70275	8.09204	-5.81499	-7.01336
16.7279		-11.5218	-12.3252	-8.71019	-7.87047	-8.17841	-7.48272	7.68881	8.09094	-5.82277	-7.02459
16.7342		-11.5214	-12.3204	-8.71018	-7.88105	-8.18405	-7.48589	7.6774	8.08998	-5.82973	-7.03731
16.7404		-11.5227	-12.3224	-8.70933	-7.8893	-8.18306	-7.48966	7.66375	8.08963	-5.83542	-7.0492
16.7466		-11.5302	-12.3341	-8.70894	-7.89167	-8.18051	-7.4936	7.64496	8.08811	-5.84272	-7.06017
16.7529		-11.5386	-12.3438	-8.70811	-7.89206	-8.17987	-7.49197	7.62638	8.08522	-5.85567	-7.07074
16.7591		-11.5446	-12.3484	-8.70711	-7.89584	-8.18161	-7.48456	7.60913	8.08314	-5.87119	-7.07983
16.7654		-11.5496	-12.3496	-8.70224	-7.90325	-8.185	-7.4843	7.589	8.08085	-5.88117	-7.09173
16.7716		-11.5572	-12.3479	-8.69612	-7.91643	-8.19071	-7.49237	7.56063	8.07954	-5.88516	-7.10895
16.7778		-11.5679	-12.3473	-8.68941	-7.93497	-8.19552	-7.50002	7.53086	8.07413	-5.88571	-7.12656
16.7841		-11.5754	-12.3503	-8.68487	-7.95111	-8.19689	-7.50568	7.5088	8.05846	-5.88572	-7.13953
16.7903		-11.5749	-12.3559	-8.6848	-7.96237	-8.1971	-7.51061	7.5012	8.0416	-5.8866	-7.14931
16.7966		-11.5748	-12.3583	-8.68871	-7.9726	-8.19966	-7.51639	7.49519	8.02535	-5.88736	-7.15977
16.8028		-11.5747	-12.3536	-8.69421	-7.98529	-8.20102	-7.5237	7.48986	8.00769	-5.88769	-7.16997
16.809		-11.5744	-12.3477	-8.70185	-8.00066	-8.19768	-7.53085	7.47745	7.9889	-5.89262	-7.17669
16.8153		-11.58	-12.346	-8.70943	-8.01773	-8.19294	-7.53661	7.45044	7.97105	-5.89758	-7.17877
16.8215		-11.5844	-12.3459	-8.71034	-8.03507	-8.1921	-7.54112	7.42136	7.95391	-5.90102	-7.18053
16.8278		-11.5864	-12.3453	-8.71087	-8.04596	-8.19609	-7.54403	7.39569	7.93722	-5.90867	-7.18247
16.834		-11.5869	-12.3469	-8.71312	-8.04555	-8.19888	-7.54552	7.37655	7.92007	-5.92058	-7.18243
16.8402		-11.588	-12.3488	-8.71885	-8.04103	-8.19838	-7.54582	7.35483	7.90194	-5.9392	-7.18117
16.8465		-11.5935	-12.349	-8.72376	-8.04111	-8.19591	-7.54719	7.32817	7.88955	-5.96228	-7.18083
16.8527		-11.6006	-12.3473	-8.71996	-8.04545	-8.19451	-7.55211	7.29894	7.87623	-5.98305	-7.18174
16.859		-11.6089	-12.3477	-8.71391	-8.05025	-8.19344	-7.5591	7.26479	7.86126	-6.00078	-7.18112
16.8652		-11.6166	-12.3516	-8.71187	-8.0544	-8.19302	-7.56138	7.22795	7.84541	-6.01772	-7.17989
16.8714		-11.6213	-12.3534	-8.70843	-8.05961	-8.19618	-7.55706	7.19466	7.82974	-6.02763	-7.1825
16.8777		-11.6167	-12.3505	-8.7033	-8.06634	-8.20209	-7.5538	7.17451	7.81457	-6.033	-7.18934
16.8839		-11.6118	-12.3445	-8.70323	-8.06983	-8.20357	-7.55413	7.15197	7.79536	-6.04019	-7.1973
16.8902		-11.6113	-12.3327	-8.70445	-8.07465	-8.20062	-7.55555	7.12222	7.7743	-6.04822	-7.20391
16.8964		-11.6124	-12.3249	-8.70832	-8.08457	-8.20018	-7.55766	7.09202	7.75183	-6.05274	-7.20903
16.9026		-11.6064	-12.3246	-8.71123	-8.09631	-8.2024	-7.56093	7.06232	7.73062	-6.05138	-7.2163
16.9089		-11.5973	-12.3269	-8.71518	-8.10788	-8.20534	-7.5629	7.03615	7.70941	-6.04863	-7.2252
16.9151		-11.5915	-12.3308	-8.72359	-8.11658	-8.20801	-7.56109	7.01063	7.68178	-6.04989	-7.23313
16.9214		-11.5871	-12.3374	-8.73288	-8.12228	-8.20937	-7.55931	6.98766	7.65433	-6.05504	-7.24041
16.9276		-11.5842	-12.3415	-8.73768	-8.1287	-8.21149	-7.5649	6.96238	7.62702	-6.06753	-7.25023
16.9338		-11.5912	-12.3371	-8.74099	-8.13795	-8.21534	-7.57503	6.93336	7.60126	-6.08499	-7.26154
16.9401		-11.6014	-12.3345	-8.74519	-8.14624	-8.21819	-7.58031	6.90371	7.57481	-6.09717	-7.2702
16.9463		-11.6073	-12.3393	-8.75102	-8.15233	-8.22004	-7.57995	6.87206	7.54961	-6.10246	-7.27481
16.9526		-11.6104	-12.3552	-8.75781	-8.15742	-8.22137	-7.57956	6.84413	7.52492	-6.10759	-7.27746
16.9588		-11.6129	-12.3689	-8.761	-8.16192	-8.22081	-7.5806	6.8108	7.4975	-6.11793	-7.28113
16.965		-11.6215	-12.3743	-8.76256	-8.16155	-8.21831	-7.58119	6.77296	7.47223	-6.13091	-7.28527
16.9713		-11.6308	-12.3748	-8.76153	-8.15803	-8.21396	-7.58087	6.73424	7.44376	-6.14222	-7.29106
16.9775		-11.6336	-12.3723	-8.76026	-8.15683	-8.20771	-7.58036	6.69289	7.41848	-6.15131	-7.29922
16.9838		-11.6329	-12.3678	-8.76229	-8.15906	-8.20163	-7.57787	6.64985	7.39246	-6.15916	-7.30582
16.99		-11.6374	-12.369	-8.76421	-8.1626	-8.19619	-7.57184	6.60117	7.36439	-6.16094	-7.30591
16.9962		-11.6372	-12.3808	-8.76577	-8.16493	-8.19045	-7.56733	6.5549	7.33466	-6.15828	-7.30206
17.0025		-11.6312	-12.3881	-8.76754	-8.16255	-8.18424	-7.56836	6.50995	7.29772	-6.16075	-7.30257
17.0087		-11.6226	-12.3827	-8.76774	-8.15997	-8.17877	-7.57104	6.47083	7.2607	-6.16822	-7.30768
17.015		-11.6157	-12.3751	-8.76223	-8.16119	-8.17324	-7.57098	6.43588	7.22104	-6.17587	-7.31302
17.0212		-11.6179	-12.3704	-8.7553	-8.16817	-8.16826	-7.56916	6.40803	7.18268	-6.18105	-7.31724
17.0274		-11.6209	-12.3662	-8.7563	-8.18154	-8.16696	-7.56949	6.38129	7.14164	-6.1858	-7.31977
17.0337		-11.622	-12.3635	-8.76168	-8.19239	-8.17111	-7.57242	6.33852	7.09166	-6.19278	-7.31919
17.0399		-11.6253	-12.3633	-8.76418	-8.19738	-8.17661	-7.57475	6.29012	7.04652	-6.20174	-7.31716
17.0462		-11.6294	-12.3635	-8.75971	-8.20305	-8.18369	-7.57569	6.24679	7.00422	-6.21233	-7.32132
17.0524		-11.6275	-12.363	-8.75402	-8.20988	-8.18935	-7.57732	6.21535	6.96363	-6.22304	-7.33223
17.0586		-11.6227	-12.3609	-8.74755	-8.21396	-8.18928	-7.57917	6.18353	6.91916	-6.23011	-7.34592
17.0649		-11.6173	-12.3623	-8.74118	-8.21789	-8.18571	-7.57876	6.13816	6.87701	-6.23421	-7.35953
17.0711		-11.6179	-12.3715	-8.74061	-8.22321	-8.18686	-7.57618	6.09176	6.83561	-6.2406	-7.37068
17.0774		-11.619	-12.3781	-8.74572	-8.22849	-8.19518	-7.57211	6.0413	6.78753	-6.24907	-7.38121
17.0836		-11.6118	-12.38	-8.75343	-8.23029	-8.2023	-7.57179	5.98744	6.74462	-6.25743	-7.39071
17.0898		-11.6057	-12.3829	-8.75671	-8.22978	-8.20406	-7.57619	5.93436	6.70454	-6.26429	-7.39604
17.0961		-11.607	-12.39	-8.75765	-8.23532	-8.20043	-7.57913	5.89234	6.67697	-6.26952	-7.39762
17.1023		-11.6101	-12.3955	-8.75804	-8.24633	-8.19611	-7.58094	5.85562	6.64164	-6.27485	-7.40166
17.1086		-11.6071	-12.398	-8.7611	-8.24931	-8.19036	-7.58335	5.80325	6.59514	-6.27912	-7.40576
17.1148		-11.6025	-12.3977	-8.76504	-8.24055	-8.1864	-7.58648	5.74465	6.5472	-6.28299	-7.40615
17.121		-11.6	-12.3971	-8.77022	-8.23361	-8.18925	-7.58959	5.68645	6.49791	-6.29082	-7.40299
17.1273		-11.6042	-12.3962	-8.77534	-8.23466	-8.19577	-7.59332	5.63926	6.4532	-6.30179	-7.39619
17.1335		-11.6107	-12.3972	-8.77606	-8.23675	-8.19557	-7.60168	5.59072	6.39845	-6.30997	-7.39167
17.1398		-11.621	-12.4072	-8.77489	-8.23634	-8.18813	-7.61278	5.5382	6.34692	-6.31448	-7.39007
17.146		-11.6312	-12.4181	-8.76905	-8.2345	-8.18524	-7.61803	5.48639	6.29129	-6.31738	-7.38926
17.1522		-11.6385	-12.4229	-8.76043	-8.23408	-8.18927	-7.61573	5.43314	6.23005	-6.31977	-7.39314
17.1585		-11.6409	-12.4202	-8.75039	-8.23392	-8.19296	-7.61548	5.3832	6.16856	-6.32473	-7.40295
17.1647		-11.6422	-12.4166	-8.74305	-8.23151	-8.19414	-7.6214	5.32782	6.10671	-6.33178	-7.41223
17.171		-11.6489	-12.4131	-8.73818	-8.23111	-8.19536	-7.62812	5.27502	6.05193	-6.33922	-7.41923
17.1772		-11.6557	-12.4109	-8.73635	-8.23821	-8.19704	-7.63258	5.222	5.99076	-6.34785	-7.42841
17.1834		-11.6578	-12.4108	-8.73507	-8.24387	-8.19885	-7.63429	5.16191	5.93026	-6.35677	-7.44103
17.1897		-11.6581	-12.4117	-8.73612	-8.24329	-8.20199	-7.63246	5.10265	5.86812	-6.36371	-7.45475
17.1959		-11.6613	-12.4133	-8.73814	-8.24333	-8.20822	-7.62649	5.03432	5.81139	-6.36895	-7.46755
17.2021		-11.6614	-12.4094	-8.73911	-8.2465	-8.21124	-7.62268	4.96843	5.75903	-6.37427	-7.47697
17.2084		-11.6582	-12.4093	-8.74194	-8.24958	-8.20291	-7.62475	4.89666	5.69967	-6.38026	-7.48386
17.2146		-11.6539	-12.4174	-8.74659	-8.24744	-8.18979	-7.62818	4.82325	5.64488	-6.38704	-7.48919
17.2209		-11.6491	-12.4261	-8.75559	-8.24188	-8.17882	-7.62823	4.74918	5.58456	-6.39141	-7.49425
17.2271		-11.6435	-12.4299	-8.76625	-8.24231	-8.17118	-7.62245	4.67296	5.52611	-6.39225	-7.49774
17.2333		-11.6378	-12.435	-8.77375	-8.25028	-8.16601	-7.61154	4.60579	5.46321	-6.39363	-7.49866
17.2396		-11.6321	-12.4383	-8.77763	-8.25804	-8.16343	-7.59634	4.53662	5.39403	-6.39601	-7.49566
17.2458		-11.6288	-12.439	-8.77903	-8.26354	-8.16147	-7.58354	4.47404	5.32955	-6.39818	-7.49092
17.2521		-11.6322	-12.4409	-8.77701	-8.2664	-8.16188	-7.57589	4.40943	5.26389	-6.40414	-7.49003
17.2583		-11.637	-12.4441	-8.77773	-8.26459	-8.16121	-7.57129	4.35068	5.20248	-6.41306	-7.49153
17.2645		-11.6418	-12.4449	-8.78882	-8.26124	-8.15937	-7.56696	4.29219	5.12984	-6.42192	-7.49531
17.2708		-11.6496	-12.4392	-8.80285	-8.26071	-8.16256	-7.56061	4.22537	5.05594	-6.43077	-7.50414
17.277		-11.6599	-12.4294	-8.80639	-8.26422	-8.16835	-7.5583	4.16228	4.98223	-6.44113	-7.51492
17.2833		-11.6673	-12.426	-8.80391	-8.2697	-8.17713	-7.56112	4.09314	4.91022	-6.45323	-7.52478
17.2895		-11.6741	-12.4329	-8.80069	-8.27639	-8.18578	-7.56303	4.03016	4.84057	-6.46373	-7.53345
17.2957		-11.6798	-12.4388	-8.79895	-8.28008	-8.19417	-7.56433	3.96105	4.75935	-6.46854	-7.54194
17.302		-11.685	-12.4416	-8.79755	-8.28564	-8.19867	-7.57233	3.88663	4.6902	-6.46898	-7.55126
17.3082		-11.6904	-12.447	-8.79758	-8.29191	-8.19839	-7.58217	3.81399	4.61401	-6.47016	-7.55987
17.3145		-11.6905	-12.4595	-8.79894	-8.2966	-8.19315	-7.59066	3.73987	4.5374	-6.47124	-7.56396
17.3207		-11.6847	-12.4694	-8.79996	-8.30272	-8.19303	-7.59689	3.66955	4.4613	-6.47145	-7.5638
17.3269		-11.68	-12.477	-8.79346	-8.31087	-8.20402	-7.59935	3.59171	4.38987	-6.47182	-7.561
17.3332		-11.6758	-12.4857	-8.78385	-8.32028	-8.21605	-7.60044	3.52342	4.3289	-6.47253	-7.55532
17.3394		-11.6701	-12.4927	-8.78178	-8.32741	-8.22218	-7.5985	3.45375	4.2547	-6.47232	-7.5496
17.3457		-11.6651	-12.4886	-8.78331	-8.33051	-8.22368	-7.59359	3.38756	4.18201	-6.47085	-7.54397
17.3519		-11.6611	-12.4802	-8.78648	-8.32845	-8.22449	-7.59435	3.32301	4.10546	-6.47397	-7.53941
17.3581		-11.6647	-12.4725	-8.79006	-8.32822	-8.22311	-7.60178	3.24997	4.03857	-6.48407	-7.53711
17.3644		-11.6718	-12.4699	-8.79974	-8.32914	-8.22125	-7.60589	3.18227	3.97302	-6.49519	-7.53644
17.3706		-11.676	-12.4696	-8.81266	-8.32772	-8.22111	-7.60404	3.10076	3.89763	-6.5036	-7.53705
17.3769		-11.677	-12.4637	-8.82346	-8.32299	-8.223	-7.60055	3.01606	3.82648	-6.51032	-7.53848
17.3831		-11.6783	-12.4564	-8.82798	-8.32304	-8.21927	-7.59735	2.92932	3.74622	-6.518	-7.54094
17.3893		-11.6802	-12.4522	-8.83056	-8.32888	-8.20692	-7.59709	2.84973	3.67052	-6.52622	-7.54506
17.3956		-11.6814	-12.4506	-8.83429	-8.33493	-8.19311	-7.60058	2.77323	3.59196	-6.53364	-7.55071
17.4018		-11.6855	-12.4499	-8.83925	-8.34019	-8.18023	-7.60569	2.68453	3.52112	-6.54011	-7.55851
17.4081		-11.6932	-12.4548	-8.84363	-8.34529	-8.17061	-7.60979	2.59894	3.45383	-6.54405	-7.56772
17.4143		-11.6971	-12.4606	-8.8463	-8.35177	-8.16667	-7.61091	2.50467	3.36593	-6.54141	-7.57903
17.4205		-11.6905	-12.468	-8.85183	-8.36008	-8.16423	-7.61069	2.4166	3.28523	-6.53599	-7.59054
17.4268		-11.6837	-12.4729	-8.85681	-8.36548	-8.16693	-7.61226	2.32917	3.19369	-6.53583	-7.60033
17.433		-11.6875	-12.4646	-8.8592	-8.37058	-8.17339	-7.61627	2.24411	3.11255	-6.53976	-7.60718
17.4393		-11.6958	-12.4528	-8.85388	-8.38039	-8.18173	-7.61779	2.16982	3.02777	-6.54234	-7.61313
17.4455		-11.7001	-12.444	-8.84837	-8.38504	-8.19311	-7.61844	2.09103	2.94679	-6.5425	-7.61826
17.4517		-11.7005	-12.4363	-8.84885	-8.37757	-8.2048	-7.61871	2.015	2.86862	-6.54361	-7.62334
17.458		-11.6997	-12.4313	-8.85261	-8.36892	-8.21739	-7.61619	1.93411	2.77683	-6.54827	-7.62899
[truncated: 728 more rows]
