# Supplementary material for: Diatom heterotrophy on brown algal polysaccharides emerged through horizontal gene transfer, gene duplication, and neofunctionalization
Source: PLoS Biol. 2025 Apr 1;23(4):e3003038. doi: 10.1371/journal.pbio.3003038 (PMC11960938; doi:10.1371/journal.pbio.3003038)
Supplement: S12 Data — (XLSM) [file pbio.3003038.s038.xlsx]

## Sheet: S12_DATA
S12 Data. Raw data for FRAP (C-Domains).
S19B Fig. Fluorescence Recovery After Photobleaching (FRAP).
	mCherry							CBM32(Vibrio)-mCherry							CBM32(NS1-ALY77)-mCherry
Frame	M1	M2	M3	Average	STDEV	SD_Upper	SD_Lower	M1	M2	M3	Average	STDEV	SD_Upper	SD_Lower	M1	M2	M3	Average	STDEV	SD_Upper	SD_Lower
1	1	1	1	1	0	1	1	1	1	1	1	0	1	1	1	1	1	1	0	1	1
	1	1	1	1	0	1	1	1	1	1	1	0	1	1	1	1	1	1	0	1	1
	1	1	1	1	0	1	1	1	1	1	1	0	1	1	1	1	1	1	0	1	1
	1	1	1	1	0	1	1	1	1	1	1	0	1	1	1	1	1	1	0	1	1
	0	0	0	0	0	0	0	0	0	0	0	0	0	0	0	0	0	0	0	0	0
	0.248728	0.309446	0.274791	0.277655	0.0248708	0.302526	0.252784	0.0281384	0.0313842	0.0390145	0.0328457	0.00455885	0.0374045	0.0282868	0.00224095	0.00284901	0.00413548	0.00307515	0.000789795	0.00386494	0.00228535
	0.435978	0.521611	0.472339	0.476643	0.0350919	0.511735	0.441551	0.055441	0.0617323	0.0764125	0.0645286	0.00878694	0.0733155	0.0557417	0.00447739	0.00569003	0.00824691	0.00613811	0.00157118	0.00770929	0.00456693
	0.576944	0.667077	0.614358	0.61946	0.036973	0.656433	0.582487	0.0819327	0.0910786	0.112261	0.0950907	0.0127023	0.107793	0.0823884	0.00670932	0.00852308	0.0123344	0.00918894	0.00234421	0.0115331	0.00684473
	0.683068	0.766812	0.716455	0.722112	0.0344216	0.756534	0.68769	0.107638	0.119456	0.146624	0.124573	0.0163221	0.140895	0.10825	0.00893675	0.0113482	0.0163982	0.0122277	0.00310894	0.0153366	0.00911875
	0.762961	0.835193	0.789854	0.796003	0.0298076	0.82581	0.766195	0.132579	0.146897	0.179563	0.153013	0.0196627	0.172676	0.13335	0.0111597	0.0141654	0.0204382	0.0152544	0.00386544	0.0191199	0.011389
	0.823107	0.882077	0.84262	0.849268	0.0245294	0.873797	0.824739	0.15678	0.173432	0.211138	0.18045	0.0227396	0.203189	0.15771	0.0133782	0.0169746	0.0244548	0.0182692	0.00461376	0.022883	0.0136555
	0.868386	0.914222	0.880554	0.887721	0.0193867	0.907107	0.868334	0.180262	0.19909	0.241404	0.206919	0.0255676	0.232486	0.181351	0.0155922	0.019776	0.0284481	0.0212721	0.00535395	0.026626	0.0159181
	0.902473	0.936262	0.907825	0.91552	0.0148284	0.930348	0.900692	0.203046	0.223902	0.270416	0.232455	0.0281606	0.260615	0.204294	0.0178017	0.0225696	0.0324181	0.0242631	0.00608609	0.0303492	0.018177
	0.928135	0.951372	0.92743	0.935646	0.0111239	0.94677	0.924522	0.225154	0.247895	0.298226	0.257092	0.0305321	0.287624	0.226559	0.0200068	0.0253553	0.036365	0.0272423	0.00681021	0.0340525	0.0204321
	0.947454	0.961733	0.941525	0.950237	0.00848135	0.958719	0.941756	0.246605	0.271096	0.324884	0.280861	0.0326946	0.313556	0.248167	0.0222074	0.0281332	0.0402889	0.0302098	0.00752638	0.0377362	0.0226834
	0.961998	0.968836	0.951657	0.960831	0.00706174	0.967892	0.953769	0.267419	0.29353	0.350437	0.303795	0.0346603	0.338456	0.269135	0.0244036	0.0309033	0.04419	0.0331656	0.00823466	0.0414003	0.024931
	0.972948	0.973706	0.958941	0.968532	0.00678847	0.97532	0.961743	0.287615	0.315224	0.374931	0.325923	0.0364406	0.362364	0.289483	0.0265954	0.0336656	0.0480685	0.0361098	0.0089351	0.0450449	0.0271747
	0.98119	0.977046	0.964178	0.974138	0.00724311	0.981381	0.966895	0.307211	0.336202	0.398411	0.347275	0.0380463	0.385321	0.309228	0.0287827	0.0364202	0.0519243	0.0390424	0.00962775	0.0486702	0.0294147
	0.987396	0.979335	0.967943	0.978225	0.00798034	0.986205	0.970244	0.326225	0.356488	0.420917	0.367877	0.0394878	0.407364	0.328389	0.0309657	0.039167	0.0557578	0.0419635	0.0103127	0.0522762	0.0316508
	0.992067	0.980905	0.970649	0.981207	0.0087465	0.989954	0.972461	0.344674	0.376103	0.442491	0.387756	0.0407748	0.428531	0.346982	0.0331442	0.0419062	0.0595689	0.0448731	0.0109899	0.055863	0.0338832
	0.995584	0.981981	0.972595	0.983387	0.00943784	0.992825	0.973949	0.362576	0.395072	0.463171	0.40694	0.0419166	0.448856	0.365023	0.0353184	0.0446376	0.0633578	0.0477713	0.0116595	0.0594308	0.0361117
	0.998232	0.982719	0.973994	0.984981	0.0100237	0.995005	0.974958	0.379945	0.413414	0.482995	0.425451	0.0429221	0.468373	0.382529	0.0374882	0.0473614	0.0671248	0.0506581	0.0123216	0.0629797	0.0383365
	1.00023	0.983225	0.974999	0.98615	0.010504	0.996654	0.975646	0.396799	0.43115	0.501996	0.443315	0.0437997	0.487115	0.399516	0.0396536	0.0500776	0.0708698	0.0535337	0.0129762	0.0665098	0.0405575
	1.00173	0.983572	0.975722	0.987006	0.0108902	0.997897	0.976116	0.413152	0.448301	0.520211	0.460555	0.0445572	0.505112	0.415998	0.0418146	0.0527861	0.074593	0.0563979	0.0136232	0.0700212	0.0427747
	1.00286	0.983809	0.976242	0.987636	0.0111967	0.998832	0.976439	0.42902	0.464886	0.537671	0.477192	0.0452022	0.522394	0.43199	0.0439713	0.0554871	0.0782946	0.059251	0.0142629	0.0735139	0.0449881
								0.444416	0.480923	0.554407	0.493249	0.0457418	0.538991	0.447507	0.0461237	0.0581805	0.0819746	0.0620929	0.0148953	0.0769882	0.0471976
								0.459355	0.496431	0.57045	0.508745	0.0461828	0.554928	0.462563	0.0482717	0.0608663	0.0856332	0.0649237	0.0155203	0.080444	0.0494034
								0.47385	0.511427	0.585829	0.523702	0.0465317	0.570234	0.47717	0.0504153	0.0635446	0.0892706	0.0677435	0.0161381	0.0838816	0.0516054
								0.487915	0.525928	0.60057	0.538137	0.0467944	0.584932	0.491343	0.0525547	0.0662153	0.0928868	0.0705523	0.0167486	0.0873009	0.0538036
								0.501562	0.53995	0.6147	0.552071	0.0469768	0.599047	0.505094	0.0546897	0.0688786	0.0964819	0.0733501	0.0173521	0.0907022	0.055998
								0.514804	0.553509	0.628245	0.565519	0.0470843	0.612603	0.518435	0.0568205	0.0715344	0.100056	0.076137	0.0179484	0.0940854	0.0581886
								0.527652	0.566621	0.641228	0.5785	0.047122	0.625622	0.531378	0.0589469	0.0741828	0.10361	0.0789131	0.0185377	0.0974508	0.0603754
								0.540119	0.5793	0.653674	0.591031	0.0470949	0.638126	0.543936	0.0610691	0.0768237	0.107142	0.0816784	0.01912	0.100798	0.0625584
								0.552215	0.59156	0.665604	0.603126	0.0470076	0.650134	0.556119	0.063187	0.0794572	0.110655	0.0844329	0.0196954	0.104128	0.0647375
								0.563952	0.603415	0.677039	0.614802	0.0468643	0.661667	0.567938	0.0653006	0.0820834	0.114146	0.0871768	0.0202638	0.107441	0.0669129
								0.575341	0.614879	0.688001	0.626074	0.0466694	0.672743	0.579404	0.0674099	0.0847021	0.117618	0.08991	0.0208255	0.110735	0.0690845
								0.586392	0.625965	0.698509	0.636955	0.0464266	0.683382	0.590528	0.069515	0.0873136	0.121069	0.0926326	0.0213803	0.114013	0.0712523
								0.597114	0.636685	0.708581	0.64746	0.0461396	0.693599	0.60132	0.0716159	0.0899177	0.1245	0.0953446	0.0219284	0.117273	0.0734163
								0.607517	0.647051	0.718236	0.657601	0.045812	0.703413	0.611789	0.0737125	0.0925144	0.127912	0.0980462	0.0224698	0.120516	0.0755764
								0.617612	0.657074	0.72749	0.667392	0.0454471	0.712839	0.621945	0.0758049	0.095104	0.131303	0.100737	0.0230045	0.123742	0.0777328
								0.627407	0.666767	0.736362	0.676845	0.0450478	0.721893	0.631797	0.0778931	0.0976862	0.134675	0.103418	0.0235326	0.126951	0.0798854
								0.636911	0.67614	0.744866	0.685972	0.0446172	0.730589	0.641355	0.0799771	0.100261	0.138027	0.106088	0.0240542	0.130143	0.0820342
								0.646133	0.685203	0.753017	0.694784	0.0441581	0.738942	0.650626	0.0820569	0.102829	0.141359	0.108748	0.0245693	0.133318	0.0841791
								0.655081	0.693967	0.760831	0.703293	0.043673	0.746966	0.65962	0.0841325	0.10539	0.144672	0.111398	0.0250779	0.136476	0.0863203
								0.663763	0.702442	0.768321	0.711508	0.0431643	0.754673	0.668344	0.0862039	0.107943	0.147966	0.114038	0.0255801	0.139618	0.0884577
								0.672187	0.710637	0.7755	0.719441	0.0426344	0.762076	0.676807	0.0882711	0.110489	0.151241	0.116667	0.0260759	0.142743	0.0905912
								0.680361	0.718561	0.782382	0.727102	0.0420855	0.769187	0.685016	0.0903342	0.113028	0.154497	0.119286	0.0265654	0.145852	0.092721
								0.688292	0.726224	0.788979	0.734499	0.0415196	0.776018	0.692979	0.0923931	0.11556	0.157734	0.121896	0.0270487	0.148944	0.094847
								0.695988	0.733634	0.795303	0.741642	0.0409386	0.78258	0.700703	0.0944479	0.118085	0.160952	0.124495	0.0275257	0.152021	0.0969691
50								0.703455	0.740799	0.801364	0.74854	0.0403443	0.788884	0.708195	0.0964985	0.120603	0.164151	0.127084	0.0279966	0.155081	0.0990875
								0.7107	0.747728	0.807175	0.755201	0.0397384	0.794939	0.715463	0.098545	0.123114	0.167331	0.129663	0.0284613	0.158125	0.101202
								0.717731	0.754428	0.812744	0.761634	0.0391225	0.800757	0.722512	0.100587	0.125617	0.170493	0.132233	0.0289199	0.161153	0.103313
								0.724552	0.760907	0.818083	0.767847	0.0384981	0.806346	0.729349	0.102626	0.128114	0.173637	0.134792	0.0293724	0.164165	0.10542
								0.731171	0.767172	0.823201	0.773848	0.0378666	0.811715	0.735981	0.10466	0.130604	0.176763	0.137342	0.029819	0.167161	0.107523
								0.737593	0.77323	0.828107	0.779643	0.0372293	0.816873	0.742414	0.10669	0.133086	0.17987	0.139882	0.0302596	0.170142	0.109622
								0.743824	0.779088	0.832809	0.78524	0.0365874	0.821828	0.748653	0.108716	0.135562	0.182959	0.142412	0.0306943	0.173107	0.111718
								0.749871	0.784753	0.837317	0.790647	0.0359421	0.826589	0.754705	0.110738	0.138031	0.18603	0.144933	0.0311231	0.176056	0.11381
								0.755737	0.790231	0.841637	0.795868	0.0352944	0.831163	0.760574	0.112755	0.140493	0.189083	0.147444	0.0315461	0.17899	0.115898
								0.76143	0.795528	0.845779	0.800912	0.0346453	0.835557	0.766267	0.114769	0.142948	0.192119	0.149945	0.0319633	0.181909	0.117982
								0.766953	0.80065	0.849749	0.805784	0.0339957	0.83978	0.771788	0.116779	0.145396	0.195137	0.152437	0.0323748	0.184812	0.120062
								0.772313	0.805603	0.853555	0.81049	0.0333465	0.843837	0.777144	0.118784	0.147837	0.198137	0.154919	0.0327805	0.1877	0.122139
								0.777513	0.810392	0.857203	0.815036	0.0326985	0.847734	0.782337	0.120786	0.150271	0.20112	0.157392	0.0331806	0.190573	0.124212
								0.782559	0.815023	0.8607	0.819427	0.0320525	0.85148	0.787375	0.122783	0.152699	0.204086	0.159856	0.0335751	0.193431	0.126281
								0.787455	0.819502	0.864051	0.823669	0.0314091	0.855078	0.79226	0.124777	0.155119	0.207034	0.16231	0.033964	0.196274	0.128346
								0.792205	0.823832	0.867264	0.827767	0.0307689	0.858536	0.796998	0.126767	0.157533	0.209965	0.164755	0.0343474	0.199102	0.130408
								0.796815	0.82802	0.870344	0.831726	0.0301326	0.861859	0.801594	0.128752	0.15994	0.212879	0.167191	0.0347253	0.201916	0.132465
								0.801287	0.83207	0.873297	0.835551	0.0295007	0.865052	0.80605	0.130733	0.162341	0.215776	0.169617	0.0350978	0.204715	0.134519
								0.805627	0.835985	0.876127	0.839246	0.0288737	0.86812	0.810372	0.132711	0.164734	0.218657	0.172034	0.0354648	0.207499	0.136569
								0.809837	0.839772	0.878839	0.842816	0.028252	0.871068	0.814564	0.134684	0.167121	0.22152	0.174442	0.0358265	0.210268	0.138616
								0.813923	0.843433	0.88144	0.846265	0.0276361	0.873901	0.818629	0.136654	0.169502	0.224367	0.176841	0.0361828	0.213024	0.140658
								0.817888	0.846974	0.883932	0.849598	0.0270263	0.876624	0.822571	0.13862	0.171875	0.227197	0.179231	0.0365338	0.215765	0.142697
								0.821734	0.850397	0.886321	0.852818	0.0264231	0.879241	0.826395	0.140581	0.174242	0.230011	0.181611	0.0368797	0.218491	0.144732
								0.825467	0.853708	0.888612	0.855929	0.0258267	0.881755	0.830102	0.142539	0.176602	0.232809	0.183983	0.0372202	0.221204	0.146763
								0.829088	0.856909	0.890807	0.858935	0.0252373	0.884172	0.833698	0.144493	0.178956	0.23559	0.186346	0.0375557	0.223902	0.14879
								0.832602	0.860005	0.892911	0.86184	0.0246554	0.886495	0.837184	0.146442	0.181303	0.238355	0.1887	0.037886	0.226586	0.150814
								0.836012	0.862999	0.894929	0.864646	0.024081	0.888727	0.840565	0.148388	0.183644	0.241104	0.191045	0.0382112	0.229256	0.152834
								0.83932	0.865893	0.896862	0.867359	0.0235144	0.890873	0.843844	0.15033	0.185977	0.243837	0.193381	0.0385313	0.231913	0.15485
								0.84253	0.868692	0.898716	0.869979	0.0229558	0.892935	0.847024	0.152268	0.188305	0.246554	0.195709	0.0388464	0.234555	0.156862
								0.845645	0.871399	0.900493	0.872512	0.0224053	0.894917	0.850107	0.154202	0.190626	0.249255	0.198028	0.0391566	0.237184	0.158871
								0.848667	0.874017	0.902196	0.87496	0.0218632	0.896823	0.853097	0.156132	0.19294	0.251941	0.200338	0.0394618	0.239799	0.160876
								0.851599	0.876547	0.903828	0.877325	0.0213294	0.898654	0.855996	0.158059	0.195248	0.254611	0.202639	0.0397621	0.242401	0.162877
								0.854445	0.878995	0.905393	0.879611	0.0208041	0.900415	0.858807	0.159981	0.197549	0.257265	0.204932	0.0400576	0.244989	0.164874
								0.857206	0.881362	0.906893	0.88182	0.0202874	0.902108	0.861533	0.1619	0.199844	0.259904	0.207216	0.0403482	0.247564	0.166868
								0.859885	0.88365	0.908331	0.883955	0.0197794	0.903735	0.864176	0.163814	0.202132	0.262527	0.209491	0.040634	0.250125	0.168857
								0.862484	0.885863	0.909709	0.886019	0.0192801	0.905299	0.866739	0.165725	0.204414	0.265136	0.211758	0.0409151	0.252674	0.170843
								0.865006	0.888003	0.911031	0.888013	0.0187895	0.906803	0.869224	0.167632	0.20669	0.267729	0.214017	0.0411915	0.255209	0.172826
								0.867453	0.890072	0.912297	0.889941	0.0183077	0.908248	0.871633	0.169535	0.208959	0.270307	0.216267	0.0414632	0.25773	0.174804
								0.869828	0.892073	0.913511	0.891804	0.0178347	0.909639	0.873969	0.171435	0.211222	0.27287	0.218509	0.0417302	0.260239	0.176779
								0.872132	0.894008	0.914675	0.893605	0.0173705	0.910975	0.876234	0.17333	0.213479	0.275418	0.220742	0.0419926	0.262735	0.17875
								0.874367	0.895879	0.91579	0.895345	0.0169151	0.91226	0.87843	0.175222	0.215729	0.277952	0.222967	0.0422505	0.265218	0.180717
								0.876536	0.897688	0.916859	0.897028	0.0164685	0.913496	0.880559	0.17711	0.217973	0.28047	0.225184	0.0425038	0.267688	0.18268
								0.878641	0.899438	0.917884	0.898654	0.0160306	0.914685	0.882624	0.178994	0.220211	0.282974	0.227393	0.0427526	0.270145	0.18464
								0.880683	0.901129	0.918867	0.900226	0.0156015	0.915828	0.884625	0.180874	0.222442	0.285464	0.229593	0.042997	0.27259	0.186596
								0.882665	0.902765	0.919809	0.901746	0.015181	0.916927	0.886565	0.18275	0.224667	0.287938	0.231785	0.0432369	0.275022	0.188548
								0.884587	0.904347	0.920711	0.903215	0.0147692	0.917985	0.888446	0.184623	0.226886	0.290399	0.233969	0.0434724	0.277442	0.190497
								0.886453	0.905877	0.921577	0.904636	0.014366	0.919002	0.890269	0.186492	0.229098	0.292845	0.236145	0.0437035	0.279849	0.192442
								0.888263	0.907356	0.922406	0.906008	0.0139713	0.91998	0.892037	0.188357	0.231305	0.295277	0.238313	0.0439304	0.282243	0.194383
								0.89002	0.908786	0.923201	0.907336	0.0135851	0.920921	0.893751	0.190218	0.233505	0.297695	0.240473	0.0441529	0.284626	0.19632
								0.891724	0.910169	0.923963	0.908619	0.0132073	0.921826	0.895412	0.192076	0.235699	0.300099	0.242625	0.0443712	0.286996	0.198253
100								0.893378	0.911507	0.924694	0.90986	0.0128379	0.922697	0.897022	0.19393	0.237887	0.302488	0.244768	0.0445852	0.289354	0.200183
								0.894982	0.9128	0.925394	0.911059	0.0124767	0.923536	0.898582	0.19578	0.240069	0.304864	0.246904	0.044795	0.291699	0.202109
								0.896539	0.914051	0.926066	0.912218	0.0121237	0.924342	0.900095	0.197626	0.242244	0.307226	0.249032	0.0450007	0.294033	0.204032
								0.89805	0.91526	0.926709	0.91334	0.0117788	0.925118	0.901561	0.199469	0.244414	0.309575	0.251153	0.0452023	0.296355	0.20595
								0.899515	0.91643	0.927326	0.914424	0.0114419	0.925866	0.902982	0.201308	0.246577	0.311909	0.253265	0.0453997	0.298665	0.207865
								0.900938	0.91756	0.927917	0.915472	0.011113	0.926585	0.904359	0.203143	0.248735	0.31423	0.255369	0.0455931	0.300963	0.209776
								0.902318	0.918654	0.928484	0.916485	0.0107919	0.927277	0.905693	0.204975	0.250886	0.316538	0.257466	0.0457825	0.303249	0.211684
								0.903657	0.919711	0.929027	0.917465	0.0104786	0.927944	0.906986	0.206803	0.253031	0.318832	0.259555	0.0459679	0.305523	0.213588
								0.904956	0.920734	0.929548	0.918413	0.010173	0.928586	0.908239	0.208627	0.255171	0.321113	0.261637	0.0461493	0.307786	0.215488
								0.906216	0.921722	0.930047	0.919329	0.00987505	0.929204	0.909454	0.210448	0.257304	0.32338	0.263711	0.0463267	0.310037	0.217384
								0.90744	0.922678	0.930526	0.920215	0.00958456	0.929799	0.91063	0.212264	0.259431	0.325635	0.265777	0.0465003	0.312277	0.219276
								0.908627	0.923603	0.930985	0.921071	0.0093015	0.930373	0.91177	0.214078	0.261552	0.327876	0.267835	0.04667	0.314505	0.221165
								0.909778	0.924497	0.931424	0.9219	0.00902577	0.930926	0.912874	0.215887	0.263668	0.330104	0.269886	0.0468358	0.316722	0.223051
								0.910896	0.925361	0.931846	0.922701	0.0087573	0.931458	0.913944	0.217693	0.265777	0.332319	0.27193	0.0469979	0.318928	0.224932
								0.91198	0.926197	0.93225	0.923476	0.00849599	0.931972	0.91498	0.219495	0.267881	0.334522	0.273966	0.0471561	0.321122	0.22681
								0.913032	0.927006	0.932637	0.924225	0.00824176	0.932467	0.915983	0.221294	0.269978	0.336711	0.275994	0.0473106	0.323305	0.228684
								0.914053	0.927787	0.933008	0.924949	0.00799453	0.932944	0.916955	0.223089	0.27207	0.338888	0.278016	0.0474614	0.325477	0.230554
								0.915043	0.928543	0.933364	0.92565	0.0077542	0.933404	0.917896	0.22488	0.274156	0.341052	0.280029	0.0476085	0.327638	0.232421
								0.916004	0.929274	0.933705	0.926328	0.00752071	0.933849	0.918807	0.226668	0.276236	0.343204	0.282036	0.047752	0.329788	0.234284
								0.916937	0.929981	0.934032	0.926983	0.00729396	0.934277	0.919689	0.228452	0.27831	0.345343	0.284035	0.0478918	0.331927	0.236143
								0.917841	0.930664	0.934345	0.927617	0.00707389	0.934691	0.920543	0.230233	0.280378	0.347469	0.286027	0.048028	0.334055	0.237999
								0.918719	0.931325	0.934646	0.92823	0.00686041	0.935091	0.92137	0.23201	0.282441	0.349584	0.288011	0.0481607	0.336172	0.239851
								0.919571	0.931964	0.934934	0.928823	0.00665345	0.935477	0.92217	0.233783	0.284498	0.351685	0.289989	0.0482898	0.338279	0.241699
								0.920398	0.932582	0.93521	0.929397	0.00645293	0.93585	0.922944	0.235553	0.286549	0.353775	0.291959	0.0484154	0.340374	0.243544
								0.9212	0.93318	0.935474	0.929951	0.0062588	0.93621	0.923693	0.237319	0.288594	0.355853	0.293922	0.0485375	0.34246	0.245384
								0.921978	0.933758	0.935728	0.930488	0.00607096	0.936559	0.924417	0.239082	0.290634	0.357918	0.295878	0.0486562	0.344534	0.247222
								0.922733	0.934316	0.935971	0.931007	0.00588937	0.936896	0.925118	0.240841	0.292667	0.359972	0.297827	0.0487715	0.346598	0.249055
								0.923466	0.934857	0.936204	0.931509	0.00571395	0.937223	0.925795	0.242597	0.294696	0.362013	0.299768	0.0488833	0.348652	0.250885
								0.924177	0.935379	0.936428	0.931995	0.00554464	0.937539	0.92645	0.244349	0.296718	0.364043	0.301703	0.0489918	0.350695	0.252711
								0.924866	0.935884	0.936642	0.932464	0.00538138	0.937846	0.927083	0.246097	0.298735	0.36606	0.303631	0.049097	0.352728	0.254534
															0.247842	0.300746	0.368067	0.305551	0.0491989	0.35475	0.256353
															0.249584	0.302751	0.370061	0.307465	0.0492974	0.356763	0.258168
															0.251322	0.304751	0.372044	0.309372	0.0493927	0.358765	0.259979
															0.253056	0.306745	0.374015	0.311272	0.0494848	0.360757	0.261787
															0.254787	0.308734	0.375975	0.313165	0.0495737	0.362739	0.263591
															0.256515	0.310717	0.377923	0.315052	0.0496595	0.364711	0.265392
															0.258239	0.312694	0.37986	0.316931	0.0497421	0.366673	0.267189
															0.259959	0.314666	0.381786	0.318804	0.0498215	0.368625	0.268982
															0.261676	0.316633	0.383701	0.32067	0.0498979	0.370568	0.270772
															0.26339	0.318593	0.385604	0.322529	0.0499712	0.3725	0.272558
															0.2651	0.320549	0.387496	0.324382	0.0500415	0.374423	0.27434
															0.266807	0.322499	0.389378	0.326228	0.0501088	0.376337	0.276119
															0.26851	0.324443	0.391248	0.328067	0.0501731	0.37824	0.277894
															0.27021	0.326382	0.393108	0.3299	0.0502344	0.380134	0.279665
															0.271906	0.328316	0.394956	0.331726	0.0502929	0.382019	0.281433
															0.273599	0.330244	0.396794	0.333546	0.0503484	0.383894	0.283197
															0.275289	0.332166	0.398622	0.335359	0.050401	0.38576	0.284958
															0.276975	0.334084	0.400438	0.337166	0.0504508	0.387616	0.286715
															0.278658	0.335996	0.402244	0.338966	0.0504977	0.389464	0.288468
															0.280337	0.337902	0.40404	0.34076	0.0505418	0.391302	0.290218
150															0.282013	0.339803	0.405825	0.342547	0.0505832	0.39313	0.291964
															0.283686	0.341699	0.4076	0.344328	0.0506218	0.39495	0.293707
															0.285355	0.34359	0.409364	0.346103	0.0506577	0.396761	0.295445
															0.287021	0.345475	0.411118	0.347872	0.0506909	0.398562	0.297181
															0.288684	0.347355	0.412862	0.349634	0.0507214	0.400355	0.298912
															0.290343	0.34923	0.414596	0.35139	0.0507492	0.402139	0.30064
															0.291999	0.351099	0.41632	0.353139	0.0507745	0.403914	0.302365
															0.293651	0.352963	0.418034	0.354883	0.0507971	0.40568	0.304086
															0.2953	0.354822	0.419737	0.35662	0.0508171	0.407437	0.305803
															0.296946	0.356676	0.421431	0.358351	0.0508346	0.409186	0.307517
															0.298589	0.358525	0.423115	0.360076	0.0508495	0.410926	0.309227
															0.300228	0.360368	0.424789	0.361795	0.050862	0.412657	0.310933
															0.301864	0.362206	0.426454	0.363508	0.0508719	0.41438	0.312636
															0.303497	0.364039	0.428109	0.365215	0.0508794	0.416094	0.314335
															0.305126	0.365867	0.429754	0.366916	0.0508845	0.4178	0.316031
															0.306752	0.36769	0.431389	0.36861	0.0508871	0.419497	0.317723
															0.308375	0.369508	0.433015	0.370299	0.0508874	0.421187	0.319412
															0.309994	0.37132	0.434632	0.371982	0.0508853	0.422867	0.321097
															0.31161	0.373128	0.436239	0.373659	0.0508808	0.42454	0.322778
															0.313223	0.37493	0.437837	0.37533	0.050874	0.426204	0.324456
															0.314833	0.376727	0.439425	0.376995	0.0508649	0.42786	0.32613
															0.31644	0.37852	0.441005	0.378655	0.0508535	0.429508	0.327801
															0.318043	0.380307	0.442575	0.380308	0.0508399	0.431148	0.329468
															0.319643	0.382089	0.444136	0.381956	0.0508241	0.43278	0.331132
															0.32124	0.383867	0.445688	0.383598	0.050806	0.434404	0.332792
															0.322833	0.385639	0.44723	0.385234	0.0507857	0.43602	0.334448
															0.324424	0.387406	0.448764	0.386865	0.0507633	0.437628	0.336101
															0.326011	0.389168	0.450289	0.38849	0.0507388	0.439228	0.337751
															0.327595	0.390926	0.451805	0.390109	0.0507121	0.440821	0.339397
															0.329176	0.392678	0.453313	0.391722	0.0506833	0.442405	0.341039
															0.330753	0.394426	0.454811	0.39333	0.0506524	0.443983	0.342678
															0.332328	0.396169	0.456301	0.394932	0.0506195	0.445552	0.344313
															0.333899	0.397906	0.457782	0.396529	0.0505845	0.447114	0.345945
															0.335467	0.399639	0.459255	0.39812	0.0505475	0.448668	0.347573
															0.337032	0.401367	0.460719	0.399706	0.0505086	0.450214	0.349197
															0.338594	0.403091	0.462174	0.401286	0.0504676	0.451754	0.350818
															0.340152	0.404809	0.463621	0.402861	0.0504247	0.453285	0.352436
															0.341708	0.406522	0.465059	0.40443	0.0503799	0.45481	0.35405
															0.34326	0.408231	0.46649	0.405994	0.0503332	0.456327	0.35566
															0.344809	0.409935	0.467912	0.407552	0.0502846	0.457836	0.357267
															0.346355	0.411634	0.469325	0.409105	0.0502341	0.459339	0.358871
															0.347898	0.413329	0.47073	0.410652	0.0501818	0.460834	0.360471
															0.349438	0.415018	0.472128	0.412195	0.0501276	0.462322	0.362067
															0.350975	0.416703	0.473517	0.413732	0.0500716	0.463803	0.36366
															0.352508	0.418383	0.474898	0.415263	0.0500139	0.465277	0.365249
															0.354039	0.420059	0.476271	0.41679	0.0499544	0.466744	0.366835
															0.355567	0.42173	0.477636	0.418311	0.0498931	0.468204	0.368417
															0.357091	0.423396	0.478993	0.419826	0.0498301	0.469657	0.369996
															0.358612	0.425057	0.480342	0.421337	0.0497654	0.471102	0.371572
															0.360131	0.426714	0.481683	0.422842	0.049699	0.472541	0.373143
200															0.361646	0.428366	0.483016	0.424343	0.049631	0.473974	0.374712
															0.363158	0.430013	0.484342	0.425838	0.0495613	0.475399	0.376277
															0.364667	0.431656	0.48566	0.427328	0.04949	0.476818	0.377838
															0.366173	0.433295	0.486971	0.428813	0.0494171	0.47823	0.379396
															0.367676	0.434928	0.488273	0.430292	0.0493426	0.479635	0.38095
															0.369176	0.436557	0.489568	0.431767	0.0492665	0.481034	0.382501
															0.370673	0.438182	0.490856	0.433237	0.0491889	0.482426	0.384048
															0.372167	0.439802	0.492136	0.434702	0.0491098	0.483811	0.385592
															0.373658	0.441417	0.493409	0.436161	0.0490291	0.48519	0.387132
															0.375146	0.443028	0.494674	0.437616	0.048947	0.486563	0.388669
															0.376631	0.444634	0.495932	0.439066	0.0488634	0.487929	0.390202
															0.378113	0.446236	0.497182	0.44051	0.0487783	0.489289	0.391732
															0.379592	0.447833	0.498426	0.44195	0.0486918	0.490642	0.393259
															0.381068	0.449426	0.499662	0.443385	0.0486039	0.491989	0.394781
															0.382541	0.451015	0.500891	0.444815	0.0485146	0.49333	0.396301
															0.384011	0.452599	0.502113	0.446241	0.048424	0.494665	0.397817
															0.385478	0.454178	0.503327	0.447661	0.0483319	0.495993	0.399329
															0.386942	0.455753	0.504535	0.449077	0.0482386	0.497315	0.400838
															0.388403	0.457324	0.505735	0.450487	0.0481439	0.498631	0.402344
															0.389861	0.45889	0.506929	0.451893	0.0480479	0.499941	0.403845
															0.391317	0.460452	0.508115	0.453295	0.0479507	0.501245	0.405344
															0.392769	0.462009	0.509295	0.454691	0.0478522	0.502543	0.406839
															0.394219	0.463562	0.510468	0.456083	0.0477524	0.503835	0.408331
															0.395665	0.465111	0.511634	0.45747	0.0476514	0.505122	0.409819
															0.397109	0.466656	0.512793	0.458852	0.0475493	0.506402	0.411303
															0.398549	0.468196	0.513946	0.46023	0.0474459	0.507676	0.412784
															0.399987	0.469731	0.515092	0.461603	0.0473414	0.508945	0.414262
															0.401422	0.471263	0.516231	0.462972	0.0472357	0.510208	0.415736
															0.402854	0.47279	0.517363	0.464336	0.0471289	0.511465	0.417207
															0.404283	0.474313	0.518489	0.465695	0.0470209	0.512716	0.418674
															0.405709	0.475831	0.519608	0.46705	0.0469119	0.513962	0.420138
															0.407133	0.477346	0.520721	0.4684	0.0468018	0.515202	0.421598
															0.408553	0.478856	0.521828	0.469746	0.0466907	0.516436	0.423055
															0.409971	0.480362	0.522928	0.471087	0.0465785	0.517665	0.424508
															0.411386	0.481863	0.524021	0.472423	0.0464653	0.518889	0.425958
															0.412797	0.483361	0.525108	0.473756	0.0463511	0.520107	0.427404
															0.414207	0.484854	0.526189	0.475083	0.0462359	0.521319	0.428847
															0.415613	0.486343	0.527264	0.476407	0.0461197	0.522526	0.430287
															0.417016	0.487828	0.528332	0.477725	0.0460026	0.523728	0.431723
															0.418417	0.489309	0.529394	0.47904	0.0458845	0.524924	0.433155
															0.419814	0.490785	0.53045	0.48035	0.0457656	0.526115	0.434584
															0.421209	0.492257	0.5315	0.481656	0.0456457	0.527301	0.43601
															0.422602	0.493726	0.532544	0.482957	0.045525	0.528482	0.437432
															0.423991	0.49519	0.533581	0.484254	0.0454034	0.529657	0.438851
															0.425377	0.49665	0.534613	0.485547	0.045281	0.530828	0.440266
															0.426761	0.498106	0.535638	0.486835	0.0451578	0.531993	0.441677
															0.428142	0.499558	0.536658	0.488119	0.0450338	0.533153	0.443085
															0.42952	0.501005	0.537672	0.489399	0.0449089	0.534308	0.44449
															0.430896	0.502449	0.538679	0.490675	0.0447834	0.535458	0.445891
															0.432268	0.503889	0.539681	0.491946	0.044657	0.536603	0.447289
250															0.433638	0.505324	0.540677	0.493213	0.04453	0.537743	0.448683
															0.435005	0.506756	0.541668	0.494476	0.0444022	0.538878	0.450074
															0.436369	0.508184	0.542652	0.495735	0.0442737	0.540009	0.451461
															0.437731	0.509607	0.543631	0.49699	0.0441446	0.541134	0.452845
															0.43909	0.511027	0.544604	0.49824	0.0440148	0.542255	0.454225
															0.440446	0.512442	0.545572	0.499487	0.0438843	0.543371	0.455602
															0.441799	0.513854	0.546533	0.500729	0.0437533	0.544482	0.456976
															0.44315	0.515262	0.54749	0.501967	0.0436216	0.545589	0.458345
															0.444498	0.516665	0.54844	0.503201	0.0434894	0.546691	0.459712
															0.445843	0.518065	0.549386	0.504431	0.0433565	0.547788	0.461075
															0.447185	0.519461	0.550325	0.505657	0.0432232	0.54888	0.462434
															0.448525	0.520853	0.551259	0.506879	0.0430893	0.549968	0.46379
															0.449862	0.522241	0.552188	0.508097	0.0429549	0.551052	0.465142
															0.451197	0.523625	0.553111	0.509311	0.04282	0.552131	0.466491
															0.452528	0.525005	0.554029	0.510521	0.0426846	0.553206	0.467836
															0.453857	0.526382	0.554942	0.511727	0.0425488	0.554276	0.469178
															0.455184	0.527754	0.555849	0.512929	0.0424126	0.555342	0.470517
															0.456507	0.529123	0.556751	0.514127	0.0422759	0.556403	0.471851
															0.457828	0.530488	0.557648	0.515321	0.0421388	0.55746	0.473183
															0.459147	0.531849	0.55854	0.516512	0.0420014	0.558513	0.47451
															0.460462	0.533206	0.559426	0.517698	0.0418636	0.559562	0.475835
															0.461775	0.53456	0.560307	0.518881	0.0417254	0.560606	0.477155
															0.463086	0.535909	0.561183	0.520059	0.0415869	0.561646	0.478472
															0.464393	0.537255	0.562054	0.521234	0.0414481	0.562682	0.479786
															0.465698	0.538597	0.56292	0.522405	0.0413091	0.563714	0.481096
															0.467001	0.539935	0.563781	0.523572	0.0411697	0.564742	0.482403
															0.468301	0.54127	0.564637	0.524736	0.0410301	0.565766	0.483706
															0.469598	0.542601	0.565488	0.525896	0.0408903	0.566786	0.485005
															0.470893	0.543928	0.566334	0.527051	0.0407503	0.567802	0.486301
															0.472185	0.545251	0.567175	0.528204	0.0406101	0.568814	0.487593
															0.473474	0.546571	0.568011	0.529352	0.0404697	0.569822	0.488882
															0.474761	0.547886	0.568843	0.530497	0.0403291	0.570826	0.490167
															0.476045	0.549199	0.569669	0.531638	0.0401884	0.571826	0.491449
															0.477327	0.550507	0.570491	0.532775	0.0400476	0.572822	0.492727
															0.478606	0.551812	0.571308	0.533908	0.0399067	0.573815	0.494002
															0.479882	0.553113	0.57212	0.535038	0.0397658	0.574804	0.495273
															0.481156	0.554411	0.572927	0.536165	0.0396248	0.575789	0.49654
															0.482427	0.555705	0.57373	0.537287	0.0394837	0.576771	0.497804
															0.483696	0.556995	0.574528	0.538406	0.0393426	0.577749	0.499064
															0.484962	0.558282	0.575321	0.539522	0.0392016	0.578723	0.50032
															0.486226	0.559565	0.57611	0.540633	0.0390605	0.579694	0.501573
															0.487487	0.560844	0.576894	0.541742	0.0389195	0.580661	0.502822
															0.488745	0.56212	0.577674	0.542846	0.0387786	0.581625	0.504068
															0.490001	0.563392	0.578449	0.543948	0.0386377	0.582585	0.50531
															0.491255	0.564661	0.579219	0.545045	0.038497	0.583542	0.506548
															0.492506	0.565926	0.579985	0.546139	0.0383564	0.584496	0.507783
															0.493754	0.567188	0.580747	0.54723	0.0382159	0.585446	0.509014
															0.495	0.568446	0.581504	0.548317	0.0380756	0.586392	0.510241
															0.496244	0.569701	0.582257	0.5494	0.0379355	0.587336	0.511465
															0.497485	0.570952	0.583005	0.550481	0.0377956	0.588276	0.512685
300															0.498723	0.572199	0.58375	0.551557	0.0376559	0.589213	0.513901
